# Supplementary material for: Curcumin-Induced Global Profiling of Transcriptomes in Small Cell Lung Cancer Cells
Source: Front Cell Dev Biol. 2021 Jan 12;8:588299. doi: 10.3389/fcell.2020.588299 (PMC7835540; doi:10.3389/fcell.2020.588299)
Supplement: Supplementary file 3 [file Data_Sheet_2.ZIP]

Archive with 7 entries (7 files):
- cur mrna pca.jpeg
- go.jpeg
- kegg.jpeg
- norm.txt
- pca mrna 2 cur.jpeg
- raw.txt
- chayi p0.01.txt
