# Supplementary material for: Curcumin-Induced Global Profiling of Transcriptomes in Small Cell Lung Cancer Cells
Source: Front Cell Dev Biol. 2021 Jan 12;8:588299. doi: 10.3389/fcell.2020.588299 (PMC7835540; doi:10.3389/fcell.2020.588299)
Supplement: Supplementary file 3 [file Data_Sheet_2.ZIP › norm.txt]

ID	sample1	sample2	sample3	sample4	sample5	sample6
1-Dec	4.881019772	4.625416753	4.189393559	4.805812896	5.1935636	4.821484651
1-Mar	7.08729545	7.212162019	6.143519504	6.997079585	7.103577373	7.085287221
10-Mar	1.324762358	1.399979422	1.609875818	2.289554116	1.423452154	1.358969564
11-Mar	0	0	0	0	0	0
2-Mar	6.443407402	6.244155465	7.026740328	6.370695379	6.173695888	6.111708768
3-Mar	6.137652039	6.551950494	6.236972852	6.681857706	6.12662574	6.435720306
4-Mar	0.199615477	0.265869182	0.206782473	0.325184388	0.433736342	0.26153711
5-Mar	9.71554599	9.709352859	9.645040645	9.678465617	9.62658595	9.587363967
6-Mar	13.08031376	13.14448925	12.93179199	13.04673056	13.09472934	13.1395634
7-Mar	10.55461323	10.66165537	9.866306252	10.54490568	10.5441708	10.57283388
8-Mar	9.054117996	8.852828991	8.669398163	9.165685205	8.887206189	8.983205793
9-Mar	5.900841612	5.98249702	6.268828553	6.494480337	6.589394572	6.565704895
A1BG	3.498700646	3.570225167	4.205047514	4.159085386	3.902070221	3.987541854
A1CF	4.02204659	3.701450553	3.283265059	3.456446225	3.741330068	3.671731904
A2M	1.098865953	0.970218702	1.29328376	1.018527603	1.048826205	1.26835169
A2ML1	1.872554677	2.04878629	1.755950051	1.929319276	2.128822874	2.115306179
A2MP1	1.22175359	1.761542113	1.305028537	1.397557391	1.47852083	1.217464873
A3GALT2	0.34545865	0.523465824	0.368795351	0.278305499	0.343342993	0.340510724
A4GALT	4.767982983	5.000773669	4.819409434	4.510968131	4.574611376	5.049973093
A4GNT	0	0	0	0	0	0
AAAS	10.24349843	10.05135303	10.87892995	10.00603391	10.00381351	9.906862249
AACS	9.912324976	9.852001451	10.293232	9.771189331	9.826371581	9.896623629
AACSP1	3.060031782	3.143396074	2.981264624	3.163612727	2.969056635	3.038871359
AADAC	0	0	0	0	0	0
AADACL2	0	0	0	0	0	0
AADACL3	-1.497318339	-1.450614286	-1.489503975	-1.497714967	-1.498055868	-1.452145529
AADACL4	0	0	0	0	0	0
AADACP1	-1.093657044	-1.030456247	-1.08304193	-1.094195828	-1.094505294	-0.977167741
AADAT	7.899152924	7.869948776	7.437293197	7.937965254	7.745129641	8.004827457
AAED1	7.838950175	7.823150138	7.93695378	7.896742389	7.870863301	7.637071742
AAGAB	10.30868489	10.41985405	10.43547812	10.39848464	10.28864826	10.240895
AAK1	9.367524936	9.276280798	8.491861514	9.263832981	9.562817366	9.39875136
AAMDC	5.435967204	5.509684677	6.063138953	5.519003117	5.532161454	5.587009447
AAMP	10.97265231	10.73572012	11.4458676	10.62291717	10.75947834	10.73647076
AANAT	3.035808015	3.533307811	3.542752287	3.650127789	4.354951304	3.731119421
AAR2	9.681157863	9.686300747	10.50334511	9.624778434	9.530447357	9.488292193
AARD	-0.373245573	-0.439334657	-0.434766731	-0.255713821	-0.375144115	-0.440108205
AARS	12.57091695	12.60524331	13.16862242	13.0094301	12.98831594	13.01315627
AARS2	9.220397041	9.240312447	9.452327388	9.177027067	9.124210892	9.046146908
AARSD1	9.971921765	9.858663954	10.71218048	9.679592573	9.681542187	9.747342049
AARSP1	0	0	0	0	0	0
AASDH	8.032931117	7.987483795	7.591265553	7.840397217	7.950868872	7.979255291
AASDHPPT	9.879615471	9.919976953	9.549411899	9.685368365	9.643177264	9.607439767
AASS	1.356402602	1.197056092	1.274630373	1.363659039	1.310542703	1.368738866
AATF	11.06401778	10.98456101	11.81845208	10.94331659	10.94130282	10.93951966
AATK	1.997013674	2.556106586	2.191320458	2.358793364	2.272360956	2.340282683
AATK-AS1	-1.018021921	-1.081146928	-1.070577747	-1.081858596	-0.961294816	-1.082186865
AB019438.66	0	0	0	0	0	0
AB019441.29	-1.966606847	-1.966539307	-1.962258468	-1.940934441	-1.967017252	-1.96733484
ABAT	3.658409541	3.551555362	3.429310449	3.631007599	4.089070943	3.95653559
ABBA01000934.1	0	0	0	0	0	0
ABC12-47043100G14.2	0	0	0	0	0	0
ABC12-47964100C23.1	-1.450571029	-1.497319295	-1.489568609	-1.497841182	-1.451293477	-1.498759651
ABC13-47488600E17.1	-1.966606847	-1.966539307	-1.962258468	-1.940934441	-1.967017252	-1.96733484
ABC13-47656900H15.1	0	0	0	0	0	0
ABC13-48559800H2.1	2.520177989	2.618960678	2.715290622	2.695443423	2.229781488	2.674046628
ABC13-48559800H2.2	-1.968358508	-1.968266505	-1.927163104	-1.968659159	-1.968917568	-1.969350192
ABC14-864958H18.2	2.45976602	2.274202825	2.507021684	2.452301785	2.225358047	2.463968936
ABC7-42389800N19.1	6.965661389	6.989935252	7.143379075	6.952173153	6.832468525	6.8847605
ABC7-42391500H16.4	0	0	0	0	0	0
ABC7-42404400C24.1	2.513270754	2.504514784	2.531574586	2.042443773	2.443459574	2.126271419
ABC7-42418200C9.1	-0.659438822	-0.72423093	-0.717802927	-0.724453025	-0.601903389	-0.662861348
ABC7-43046700E7.1	0	0	0	0	0	0
ABC7-481722F1.1	0	0	0	0	0	0
ABC8-43014700C16.1	0	0	0	0	0	0
ABC9-43961700F1.1	0	0	0	0	0	0
ABCA1	2.382820032	2.755835635	2.097327258	2.251845873	2.412623322	2.327551317
ABCA10	4.295954018	3.980004003	4.205252658	4.142696536	4.394497615	4.364328679
ABCA11P	5.601142968	5.495052148	4.866454765	5.411767795	5.768455876	5.545411427
ABCA12	3.974126941	3.90474764	3.457708425	4.290207183	4.253844755	4.091569938
ABCA13	1.4167954	1.12629063	1.139612483	1.362378304	1.304065112	1.351814427
ABCA17P	1.716432099	1.442657815	1.511161368	1.671664735	1.739637765	1.85314956
ABCA2	11.88087693	11.72114628	11.78429092	11.98605687	12.17835874	12.10422146
ABCA3	4.600569381	4.688304001	5.125672952	5.024305156	5.18134382	4.701117513
ABCA4	5.973806148	6.271583203	6.272609987	5.327034326	5.288862121	4.80153371
ABCA5	7.862021221	7.633861556	7.127791638	7.96835284	8.075585975	7.969620665
ABCA6	3.474743833	3.660115308	3.398738966	3.963965413	4.426477362	3.695543835
ABCA7	9.41335049	9.299784678	9.268193143	9.5728672	9.804466139	9.549643766
ABCA8	7.001641889	6.833487204	5.70492957	6.996172193	6.935596516	6.954379099
ABCA9	4.15513067	4.385311978	3.652263646	4.445441463	4.58440748	4.418827975
ABCB1	7.945143109	7.612680821	7.294475828	7.66390852	7.578597143	7.88182403
ABCB10	9.325073152	9.478993787	8.977933059	9.60635163	9.633325854	9.600613672
ABCB10P1	0	0	0	0	0	0
ABCB10P3	0	0	0	0	0	0
ABCB10P4	0	0	0	0	0	0
ABCB11	-1.940390637	-1.966612543	-1.962266008	-1.966905214	-1.967097823	-1.967420286
ABCB4	-0.315863727	-0.372400958	-0.360764654	-0.373980695	0.346788583	-0.376771025
ABCB5	1.678089192	1.365908038	1.467341633	1.595179202	1.677238511	1.378285682
ABCB6	7.825642669	7.416852638	6.617120262	7.964322779	8.187838262	8.142191055
ABCB7	8.761146867	8.752991579	8.524999934	8.450903714	8.415816495	8.636122036
ABCB8	9.116471502	9.02613042	9.307848478	8.903305027	8.800214061	8.875291535
ABCB9	7.455424679	7.314241566	7.58645654	7.502902028	7.699067793	7.653639374
ABCC1	12.17249435	12.17327417	11.9717869	12.17629557	12.13458874	12.16823062
ABCC10	8.260882246	8.441808603	7.623615323	8.417459234	8.349741025	8.477037716
ABCC11	2.736016448	2.629392941	2.771766537	2.69778596	2.220780878	2.295412867
ABCC12	-1.966606847	-1.966539307	-1.962258468	-1.940934441	-1.967017252	-1.96733484
ABCC13	1.102727888	1.164910422	1.053334926	1.101302819	1.559055161	1.188016355
ABCC2	4.768544563	4.988742373	5.00459029	5.021812388	4.994195407	5.217067995
ABCC3	12.20191424	12.09968887	11.65839101	12.33706654	12.35086455	12.47829835
ABCC4	2.23894235	2.420547658	2.07841595	2.743385546	2.70785699	2.045409164
ABCC5	10.01475891	9.876232503	9.301110892	9.731660055	9.819318215	9.870701364
ABCC6	4.139911571	4.592262971	3.577611739	4.529039133	4.528222734	4.383980287
ABCC6P1	-1.450380174	-1.497415756	-1.489619574	-1.45078721	-1.49828618	-1.498864567
ABCC6P2	0.2411382	0.209437221	0.274789295	0.121249449	0.120977278	0.232335532
ABCC8	0	0	0	0	0	0
ABCC9	3.247027495	3.006669167	2.995225912	3.044258222	3.396035287	3.151002957
ABCD1	10.55169579	10.34515242	11.02651587	10.45150432	10.31765037	10.35761734
ABCD1P2	0	0	0	0	0	0
ABCD1P3	0	0	0	0	0	0
ABCD1P4	0	0	0	0	0	0
ABCD1P5	0	0	0	0	0	0
ABCD2	-1.497317955	-1.450635661	-1.489503773	-1.497714574	-1.498055467	-1.452125531
ABCD3	10.86802427	10.88586018	10.72325846	10.89829757	10.8998064	10.98269234
ABCD4	9.135531329	9.085260696	8.863431737	8.955773475	9.135226819	8.992559418
ABCE1	11.78791279	11.81496731	11.28597184	11.545648	11.51797358	11.46349403
ABCF1	11.41947507	11.41327038	11.95433454	11.30152324	11.26933572	11.26918662
ABCF2	11.4834313	11.62674017	12.11859992	11.37570378	11.37391396	11.37843395
ABCF2P1	0	0	0	0	0	0
ABCF2P2	0	0	0	0	0	0
ABCF3	10.41259722	10.36332226	11.01200204	10.37661566	10.54815295	10.32729321
ABCG1	2.762032058	2.974885526	3.087984658	3.488670092	3.716575553	3.617167013
ABCG2	4.698521799	4.869362947	4.922486303	4.805881546	4.766517129	4.597806127
ABCG4	-1.114980886	-1.114772891	-0.998562066	-1.039805114	-1.069377765	-1.116293393
ABCG5	0.944989318	0.844755619	0.764260753	0.666727787	0.784673572	0.665738313
ABHD1	3.565899698	3.329638456	3.266092558	3.679059388	3.369914948	3.46863558
ABHD10	9.223327786	9.490497707	9.31158624	9.389319663	9.317125648	9.296475346
ABHD11	6.920699814	6.8904748	7.673631821	6.794789039	6.764795537	6.985044947
ABHD12	9.432094195	9.48267659	10.40087246	9.588548661	9.602614161	9.575670623
ABHD12B	4.708928029	5.113310348	5.188475317	5.536376635	5.05508479	5.027760575
ABHD13	8.464364513	8.590114705	8.229710519	8.632619672	8.584610189	8.618052819
ABHD14A	7.823690085	7.878954467	8.974632983	7.747183436	7.616444644	7.844415093
ABHD14A-ACY1	5.50537558	6.309467181	5.336975548	4.795403987	5.472322353	5.476201084
ABHD14B	9.847840687	9.786213475	10.38476159	9.704816703	9.622065099	9.6891162
ABHD15	8.558062289	8.387932071	8.872464012	8.689367279	8.678974374	8.677470295
ABHD16A	8.370485426	8.341339289	8.752236545	8.45579306	8.492993308	8.425954556
ABHD16B	5.28313971	5.382758395	5.536324782	5.271963307	5.068006993	5.223900488
ABHD17A	9.239698428	9.212113038	10.52640707	9.193188303	9.123814089	9.111242091
ABHD17AP1	-1.966704047	-1.940221999	-1.962268335	-1.966929187	-1.967122694	-1.967446661
ABHD17AP3	0	0	0	0	0	0
ABHD17AP4	0	0	0	0	0	0
ABHD17AP5	0	0	0	0	0	0
ABHD17AP6	0	0	0	0	0	0
ABHD17AP7	0	0	0	0	0	0
ABHD17AP8	0	0	0	0	0	0
ABHD17AP9	0	0	0	0	0	0
ABHD17B	8.393276191	8.626881732	8.288930763	8.433037847	8.471622755	8.588713222
ABHD17C	8.440708928	8.534007387	8.596104631	8.311631381	8.50556765	8.482196126
ABHD18	7.437820068	7.233068606	6.740531657	7.496631797	7.524863083	7.511709728
ABHD2	10.49024507	10.66428805	9.884209133	10.51415947	10.7022218	10.55455661
ABHD3	9.022855694	8.852281184	8.25050942	8.92813327	9.279310233	9.162044898
ABHD4	8.59919675	8.764971306	8.633023164	8.68336544	9.042827131	8.550689547
ABHD5	3.182202045	3.261792567	2.804374509	3.336310669	3.157017827	3.301475428
ABHD6	8.392776356	7.961005428	8.266218495	8.346399999	8.101190213	8.131039731
ABHD8	6.664354592	6.48356796	7.369119096	6.846094371	6.816109783	6.791974992
ABI1	9.616807518	9.536099367	9.665150529	9.566018819	9.611408057	9.623832039
ABI1P1	0	0	0	0	0	0
ABI2	10.17399352	10.17529968	10.4432483	10.20647712	10.31792211	10.13189125
ABI3	-1.968358508	-1.968266505	-1.927163104	-1.968659159	-1.968917568	-1.969350192
ABI3BP	4.492622203	4.238893431	3.871754848	4.54064442	4.531668923	4.37892605
ABL1	12.42446917	12.42851907	12.616839	12.76088541	12.66619302	12.70262265
ABL2	10.52739177	10.33914202	9.85084785	10.56493155	10.64215484	10.65642959
ABLIM1	11.1677956	11.28775281	10.66842375	11.43287662	11.39536959	11.22720903
ABLIM2	6.143525832	6.995654419	7.432824763	5.999393239	5.910688788	6.3108019
ABLIM3	10.26083758	10.35862503	10.25828535	10.36901763	10.38709007	10.33120267
ABO	0	0	0	0	0	0
ABR	10.56479369	10.65032656	10.55504374	10.92548641	10.61276679	10.75028391
ABRA	0.224772883	0.044647625	0.050632143	0.166846183	0.10663542	0.10479631
ABRACL	8.136219786	8.244490014	8.771928164	8.197874207	8.203428143	8.272900987
ABT1	9.022366381	8.939549256	9.863342552	8.838726516	8.8214377	8.927926115
ABT1P1	-0.991860889	-0.991149626	-1.044480918	-1.055384394	-1.055493226	-0.996115964
ABTB1	8.438165522	8.532387711	9.134047053	8.750254643	8.655686293	8.645281738
ABTB2	9.199195551	9.138075932	9.404942571	9.259744085	9.203851676	9.111652678
AC000041.10	1.653363261	1.776711811	1.670812863	1.675564874	1.549202572	1.740135514
AC000041.8	0	0	0	0	0	0
AC000077.2	0	0	0	0	0	0
AC000078.5	1.398781935	1.462033708	1.349032308	1.568247111	1.664061965	1.649434695
AC000081.2	-1.966439851	-1.966374641	-1.96224149	-1.966652944	-1.966836097	-1.942142923
AC000089.3	-1.499894879	-1.499754473	-1.437126463	-1.5003537	-1.500748055	-1.447480505
AC000095.12	0.296634985	0.296748559	0.304518386	0.362729966	0.481025003	0.575876763
AC000095.9	-1.11818557	-1.11801834	-1.1074189	-0.938294372	-1.119201741	-1.11966215
AC000111.4	0	0	0	0	0	0
AC000111.5	0	0	0	0	0	0
AC000362.1	0	0	0	0	0	0
AC000367.1	3.867092326	3.722042869	3.178985781	3.85803529	3.492674996	3.805831883
AC000374.1	0	0	0	0	0	0
AC002056.3	-1.966543796	-1.966477136	-1.962252062	-1.966761629	-1.941393038	-1.967262307
AC002069.6	0	0	0	0	0	0
AC002075.3	0	0	0	0	0	0
AC002075.4	0	0	0	0	0	0
AC002127.2	-1.940390637	-1.966612543	-1.962266008	-1.966905214	-1.967097823	-1.967420286
AC002310.10	-1.966439851	-1.966374641	-1.96224149	-1.966652944	-1.966836097	-1.942142923
AC002310.11	0	0	0	0	0	0
AC002310.13	0	0	0	0	0	0
AC002310.17	-0.717287099	-0.591934333	-0.710899116	-0.717458522	-0.655265227	-0.654042572
AC002366.3	0	0	0	0	0	0
AC002398.9	1.624484006	1.367403506	1.761612654	1.366259842	1.365513331	1.929663063
AC002400.1	-0.421299925	-0.356191543	-0.416912538	-0.358087759	-0.358838328	-0.305480017
AC002429.4	0	0	0	0	0	0
AC002472.16	3.547234496	3.556363158	3.185479293	3.402702509	3.565665294	3.176471061
AC002472.8	4.257127262	4.179406949	4.159522145	4.075042902	4.47457172	4.339646879
AC002486.2	0	0	0	0	0	0
AC002486.3	0	0	0	0	0	0
AC002519.6	0	0	0	0	0	0
AC002523.1	0	0	0	0	0	0
AC002542.2	0	0	0	0	0	0
AC002543.2	-1.497068665	-1.496949136	-1.489373031	-1.497459267	-1.451884299	-1.452617982
AC002553.4	-1.966439851	-1.966374641	-1.96224149	-1.966652944	-1.966836097	-1.942142923
AC002984.2	-1.940390637	-1.966612543	-1.962266008	-1.966905214	-1.967097823	-1.967420286
AC002985.3	2.261162484	2.102135051	2.275292027	2.153312652	2.511939869	2.237703396
AC003002.4	0	0	0	0	0	0
AC003002.6	-0.112875348	-0.255911047	-0.080092052	-0.256257982	-0.256484245	-0.198702348
AC003005.4	0	0	0	0	0	0
AC003006.7	0	0	0	0	0	0
AC003045.1	0	0	0	0	0	0
AC003080.4	-0.925348517	-1.109065324	-1.098331989	-1.109788046	-1.110263673	-1.110608077
AC003958.1	0	0	0	0	0	0
AC003958.6	0	0	0	0	0	0
AC003989.3	0	0	0	0	0	0
AC003989.4	-1.966543796	-1.966477136	-1.962252062	-1.966761629	-1.941393038	-1.967262307
AC004004.2	0	0	0	0	0	0
AC004006.2	0	0	0	0	0	0
AC004019.10	0	0	0	0	0	0
AC004022.7	0	0	0	0	0	0
AC004022.8	-0.925348517	-1.109065324	-1.098331989	-1.109788046	-1.110263673	-1.110608077
AC004057.1	8.454671822	8.232932938	9.526465099	8.500255966	8.387095255	8.607189982
AC004062.2	0	0	0	0	0	0
AC004066.2	0	0	0	0	0	0
AC004069.1	0	0	0	0	0	0
AC004074.4	0	0	0	0	0	0
AC004076.7	1.920229226	1.881011387	1.553850226	1.660454023	1.659005454	1.80102892
AC004076.9	0.124013317	-0.067480536	0.098600827	-0.068203989	-0.00143344	-0.068875837
AC004129.7	0	0	0	0	0	0
AC004129.9	0	0	0	0	0	0
AC004231.7	-0.232625179	-0.232539994	-0.139469632	-0.232902068	-0.233138236	0.061826646
AC004381.6	7.356754155	7.417215962	7.781329478	7.506175463	7.274148839	7.419634741
AC004381.8	-0.990651508	-1.053597955	-1.042991636	-0.991578606	-0.992334179	-1.0541912
AC004383.3	4.17200691	3.975744275	3.474373158	3.887745107	4.404909088	4.054562222
AC004386.3	0	0	0	0	0	0
AC004386.4	0.523294477	0.58175534	0.406802287	0.52142217	0.398397066	0.514422584
AC004453.8	0	0	0	0	0	0
AC004461.4	-1.497228906	-1.497108193	-1.489457071	-1.497623376	-1.405405165	-1.498530046
AC004556.1	0.299593843	0.550982001	0.468612103	0.42998792	0.298883399	0.298341211
AC004692.5	-1.49707586	-1.496956277	-1.489376804	-1.497466636	-1.45139603	-1.45308079
AC004754.3	-1.11818557	-1.11801834	-1.1074189	-0.938294372	-1.119201741	-1.11966215
AC004837.3	-0.200652349	-0.328732413	-0.244148602	-0.202191343	-0.329221362	-0.329541062
AC004840.8	-0.116860854	-0.194787489	-0.21352595	0.051189369	-0.22042284	-0.220845773
AC004854.5	-1.497723758	-1.402239566	-1.489716597	-1.498130172	-1.498479483	-1.499064295
AC004866.1	0	0	0	0	0	0
AC004866.3	0	0	0	0	0	0
AC004870.5	0	0	0	0	0	0
AC004893.10	0.721850635	0.596509073	0.761159111	0.659869446	0.658871107	0.820281145
AC004899.3	0	0	0	0	0	0
AC004911.2	0	0	0	0	0	0
AC004920.2	0	0	0	0	0	0
AC004938.5	0	0	0	0	0	0
AC004941.5	0	0	0	0	0	0
AC004945.1	0	0	0	0	0	0
AC004967.7	2.737705441	2.833433678	2.819063165	2.820105058	2.588742777	2.570391933
AC004980.10	1.065059788	1.18992413	1.087677362	1.064199885	1.335597373	1.114233101
AC004980.7	7.598826997	7.827054595	7.647190614	7.955053232	7.977734326	7.959678849
AC004980.8	-1.966439851	-1.966374641	-1.96224149	-1.966652944	-1.966836097	-1.942142923
AC004980.9	0.890605787	0.824967279	0.836033153	1.010066586	1.160220921	1.000492417
AC004985.12	2.23550664	2.469030403	2.025892917	2.281892992	2.325755596	2.401435125
AC004987.10	0	0	0	0	0	0
AC004987.9	0	0	0	0	0	0
AC005008.3	0	0	0	0	0	0
AC005014.5	-1.497228906	-1.497108193	-1.489457071	-1.497623376	-1.405405165	-1.498530046
AC005017.2	0	0	0	0	0	0
AC005019.2	0	0	0	0	0	0
AC005033.6	-0.996849042	-1.059990388	-1.049444023	-0.997779918	-1.060519972	-1.001117823
AC005034.2	0	0	0	0	0	0
AC005040.3	0	0	0	0	0	0
AC005041.11	0	0	0	0	0	0
AC005042.2	1.679971212	1.625466318	1.666325186	1.729748886	1.727130367	1.765332909
AC005042.3	0	0	0	0	0	0
AC005077.14	5.319621384	5.209948118	4.611872058	5.463874737	5.328121612	5.365744585
AC005077.5	0	0	0	0	0	0
AC005077.7	-1.966439851	-1.966374641	-1.96224149	-1.966652944	-1.966836097	-1.942142923
AC005077.8	0	0	0	0	0	0
AC005086.1	0	0	0	0	0	0
AC005086.2	-0.513836009	-0.513769426	-0.509214203	-0.44924479	-0.514073725	-0.27293322
AC005086.3	0.368151863	0.426715674	0.249913775	0.361234846	0.305355495	0.241877393
AC005094.2	0	0	0	0	0	0
AC005102.1	-1.966606847	-1.966539307	-1.962258468	-1.940934441	-1.967017252	-1.96733484
AC005105.2	0	0	0	0	0	0
AC005154.7	2.740506548	2.797127075	2.671969956	3.211778765	3.097364954	3.47867244
AC005154.8	1.971253377	1.977244672	1.757406846	1.916794347	2.062949101	2.176122764
AC005176.1	0	0	0	0	0	0
AC005176.2	-1.966704047	-1.940221999	-1.962268335	-1.966929187	-1.967122694	-1.967446661
AC005178.1	0	0	0	0	0	0
AC005189.6	-1.966606847	-1.966539307	-1.962258468	-1.940934441	-1.967017252	-1.96733484
AC005229.5	0	0	0	0	0	0
AC005229.7	0	0	0	0	0	0
AC005237.2	0	0	0	0	0	0
AC005255.3	0	0	0	0	0	0
AC005262.4	-1.966606847	-1.966539307	-1.962258468	-1.940934441	-1.967017252	-1.96733484
AC005281.1	0.419928454	0.368791055	0.264237956	0.427942826	0.31097333	0.255977114
AC005300.5	0	0	0	0	0	0
AC005307.3	0	0	0	0	0	0
AC005324.8	1.286830902	1.086170811	1.378221009	1.085298947	1.416088486	1.219627955
AC005336.4	1.243825466	1.358208524	1.129975747	1.180785503	1.495083633	1.235311352
AC005336.5	0	0	0	0	0	0
AC005351.1	0	0	0	0	0	0
AC005357.1	0	0	0	0	0	0
AC005363.9	0.077861186	-0.109020549	-0.025549538	-0.109362393	-0.10958521	0.013657056
AC005488.11	0.201027461	0.265112487	0.218838439	0.200480651	0.259734986	0.134854483
AC005517.3	3.538045934	3.551139548	3.211481265	3.497818993	3.455104378	3.949691402
AC005522.6	0	0	0	0	0	0
AC005534.6	0	0	0	0	0	0
AC005539.2	0	0	0	0	0	0
AC005559.3	-1.966439851	-1.966374641	-1.96224149	-1.966652944	-1.966836097	-1.942142923
AC005588.2	-1.966606847	-1.966539307	-1.962258468	-1.940934441	-1.967017252	-1.96733484
AC005609.2	0	0	0	0	0	0
AC005626.3	0	0	0	0	0	0
AC005682.6	0.576362994	0.576970074	0.747290554	0.510657523	0.63416977	0.630260331
AC005722.4	0	0	0	0	0	0
AC005730.2	0	0	0	0	0	0
AC005740.3	0	0	0	0	0	0
AC005740.4	0	0	0	0	0	0
AC005741.2	0	0	0	0	0	0
AC005752.10	0.588529944	0.459625899	0.468259487	0.459089561	0.642338637	0.739443568
AC005758.1	0	0	0	0	0	0
AC005776.1	0	0	0	0	0	0
AC005777.3	0	0	0	0	0	0
AC005779.2	-1.063324746	-0.998876394	-1.052631143	-1.063618699	-1.001503212	-1.00554068
AC005786.3	-1.966704047	-1.940221999	-1.962268335	-1.966929187	-1.967122694	-1.967446661
AC005794.1	0	0	0	0	0	0
AC005795.1	0	0	0	0	0	0
AC005822.1	0	0	0	0	0	0
AC005838.2	0	0	0	0	0	0
AC005943.2	2.942176227	2.610976806	2.199173737	2.556680307	2.596943601	2.164812457
AC006011.4	0.962166931	1.033394155	0.975889919	0.961519957	1.261905357	1.479850943
AC006014.7	0.389791697	0.210486222	0.217187307	0.332423085	0.386465076	0.209354973
AC006014.8	2.440122672	2.383430217	2.483593995	2.485794891	2.453713458	2.642389066
AC006022.4	0	0	0	0	0	0
AC006026.12	0	0	0	0	0	0
AC006026.9	0	0	0	0	0	0
AC006028.11	0	0	0	0	0	0
AC006033.22	0	0	0	0	0	0
AC006042.8	3.079481453	3.001129735	2.764941699	2.808248512	3.141655604	3.288462177
AC006070.12	0	0	0	0	0	0
AC006077.4	-1.966439851	-1.966374641	-1.96224149	-1.966652944	-1.966836097	-1.942142923
AC006115.6	0	0	0	0	0	0
AC006116.13	0	0	0	0	0	0
AC006116.14	0	0	0	0	0	0
AC006116.20	2.785887065	2.614791103	2.225856419	2.351746145	2.682925771	2.316696918
AC006116.22	0	0	0	0	0	0
AC006116.27	0	0	0	0	0	0
AC006130.4	-1.497477737	-1.450324485	-1.489587572	-1.497878213	-1.451286631	-1.498798687
AC006133.7	0	0	0	0	0	0
AC006153.3	-1.966543796	-1.966477136	-1.962252062	-1.966761629	-1.941393038	-1.967262307
AC006160.8	0	0	0	0	0	0
AC006195.2	0	0	0	0	0	0
AC006262.11	0	0	0	0	0	0
AC006326.3	0	0	0	0	0	0
AC006328.9	0	0	0	0	0	0
AC006335.10	0	0	0	0	0	0
AC006335.11	0	0	0	0	0	0
AC006335.6	0	0	0	0	0	0
AC006355.3	0	0	0	0	0	0
AC006366.3	0	0	0	0	0	0
AC006390.4	0	0	0	0	0	0
AC006427.2	0	0	0	0	0	0
AC006445.6	0	0	0	0	0	0
AC006445.7	0	0	0	0	0	0
AC006449.1	4.86499424	4.704451097	4.953588233	4.800903862	4.909892206	4.974661706
AC006461.2	-1.966439851	-1.966374641	-1.96224149	-1.966652944	-1.966836097	-1.942142923
AC006466.5	0	0	0	0	0	0
AC006483.5	-1.966439851	-1.966374641	-1.96224149	-1.966652944	-1.966836097	-1.942142923
AC006486.9	0.497737805	0.360468428	0.369690619	0.817469911	0.359515147	0.358890708
AC006499.1	0	0	0	0	0	0
AC006499.2	0	0	0	0	0	0
AC006499.3	0	0	0	0	0	0
AC006499.4	0	0	0	0	0	0
AC006499.5	0	0	0	0	0	0
AC006499.6	0	0	0	0	0	0
AC006499.7	0	0	0	0	0	0
AC006499.9	0	0	0	0	0	0
AC006509.4	0	0	0	0	0	0
AC006509.7	2.99042252	2.755434801	2.815696487	3.140381581	3.06131221	3.239553844
AC006538.4	0	0	0	0	0	0
AC006539.2	-1.940390637	-1.966612543	-1.962266008	-1.966905214	-1.967097823	-1.967420286
AC006539.3	0	0	0	0	0	0
AC006539.6	0	0	0	0	0	0
AC006548.19	-1.966704047	-1.940221999	-1.962268335	-1.966929187	-1.967122694	-1.967446661
AC006548.26	0	0	0	0	0	0
AC006946.12	0.02331967	0.265544596	0.029746488	0.088876756	0.086938018	0.086218085
AC006960.5	0	0	0	0	0	0
AC006978.6	4.98905051	5.015293484	4.833506631	5.396762816	5.452882932	5.289903588
AC006987.4	1.732856298	2.063881968	1.686925234	2.139254973	2.002669707	1.78024961
AC006987.5	0	0	0	0	0	0
AC006987.6	-0.990855604	-1.053595094	-1.042989035	-0.99155602	-0.992147217	-1.054189477
AC006989.2	0	0	0	0	0	0
AC006994.1	0	0	0	0	0	0
AC007000.10	0.0249525	0.15196533	0.030910099	0.088320382	0.087541606	0.189904873
AC007016.3	0	0	0	0	0	0
AC007040.11	1.284076096	0.822181431	0.840081438	0.836391369	0.921728864	1.230555148
AC007041.2	-0.209452596	-0.209375393	-0.204080741	-0.08355572	-0.145371467	-0.033780367
AC007064.22	0	0	0	0	0	0
AC007064.25	0	0	0	0	0	0
AC007064.29	0	0	0	0	0	0
AC007115.3	0	0	0	0	0	0
AC007136.1	0	0	0	0	0	0
AC007192.4	3.196616816	1.931759895	1.966745634	2.736698138	1.928058999	1.925625319
AC007204.3	0	0	0	0	0	0
AC007228.8	-1.968358508	-1.968266505	-1.927163104	-1.968659159	-1.968917568	-1.969350192
AC007229.3	0	0	0	0	0	0
AC007237.2	0	0	0	0	0	0
AC007238.1	0	0	0	0	0	0
AC007253.1	0	0	0	0	0	0
AC007256.5	0.172705388	0.04888512	0.054872081	0.170916051	0.110789589	0.166373835
AC007274.2	0	0	0	0	0	0
AC007274.5	0	0	0	0	0	0
AC007279.2	-1.499895487	-1.499755076	-1.437119266	-1.500354322	-1.50074869	-1.447485237
AC007283.4	0	0	0	0	0	0
AC007312.3	0	0	0	0	0	0
AC007318.5	0.852209428	0.853124594	0.877424819	0.850905965	0.966491353	1.060416418
AC007322.1	0	0	0	0	0	0
AC007322.3	0	0	0	0	0	0
AC007322.5	0	0	0	0	0	0
AC007322.7	0	0	0	0	0	0
AC007325.1	0	0	0	0	0	0
AC007325.2	2.578909834	2.586470572	3.307931299	2.875410283	2.826178018	2.506795341
AC007325.3	0	0	0	0	0	0
AC007325.4	5.707472926	5.790632339	7.658484013	5.8297466	5.985850359	5.765875961
AC007326.12	-1.966439851	-1.966374641	-1.96224149	-1.966652944	-1.966836097	-1.942142923
AC007326.13	7.116889686	7.123278928	7.284012663	6.980615936	7.086529518	7.108297554
AC007326.9	0	0	0	0	0	0
AC007327.6	-1.125354699	-1.125189271	-1.114704048	-1.125895286	-0.9487592	-1.126935104
AC007347.1	0	0	0	0	0	0
AC007365.4	-1.968358508	-1.968266505	-1.927163104	-1.968659159	-1.968917568	-1.969350192
AC007383.1	-1.966586151	-1.96645714	-1.962256365	-1.941085277	-1.966994801	-1.967311032
AC007383.6	0	0	0	0	0	0
AC007386.3	-0.419419684	-0.292343569	-0.414997919	-0.419625575	-0.29725074	-0.360488983
AC007387.2	-1.966606847	-1.966539307	-1.962258468	-1.940934441	-1.967017252	-1.96733484
AC007389.1	-1.966606847	-1.966539307	-1.962258468	-1.940934441	-1.967017252	-1.96733484
AC007389.2	0	0	0	0	0	0
AC007390.4	0	0	0	0	0	0
AC007394.3	-1.966606847	-1.966539307	-1.962258468	-1.940934441	-1.967017252	-1.96733484
AC007395.4	0	0	0	0	0	0
AC007537.1	0	0	0	0	0	0
AC007551.2	-1.968358508	-1.968266505	-1.927163104	-1.968659159	-1.968917568	-1.969350192
AC007559.1	0	0	0	0	0	0
AC007560.1	0	0	0	0	0	0
AC007562.1	0	0	0	0	0	0
AC007563.4	0	0	0	0	0	0
AC007568.1	0	0	0	0	0	0
AC007618.3	0	0	0	0	0	0
AC007677.2	0	0	0	0	0	0
AC007679.1	0	0	0	0	0	0
AC007679.4	0	0	0	0	0	0
AC007742.3	0	0	0	0	0	0
AC007790.4	0	0	0	0	0	0
AC007875.2	-0.45271837	-0.452652633	-0.448144548	-0.386774348	-0.269922835	-0.391600816
AC007881.4	0	0	0	0	0	0
AC007899.3	-0.107648403	-0.041178071	-0.021530957	-0.10790935	0.072094061	-0.047123484
AC007908.1	0	0	0	0	0	0
AC007919.18	0	0	0	0	0	0
AC007919.19	0	0	0	0	0	0
AC007967.2	0	0	0	0	0	0
AC007967.3	0	0	0	0	0	0
AC007967.4	0	0	0	0	0	0
AC007969.4	0	0	0	0	0	0
AC007969.5	-0.542523894	-0.542460632	-0.310801105	-0.542729464	-0.47455629	-0.543195207
AC008065.1	0	0	0	0	0	0
AC008069.2	0	0	0	0	0	0
AC008072.1	3.245969271	3.08312402	2.603606553	3.033418264	2.721866399	2.758999136
AC008074.5	0	0	0	0	0	0
AC008132.13	1.898511352	1.880145247	1.766938654	1.874772076	1.593857953	1.865235528
AC008132.14	-1.966704047	-1.940221999	-1.962268335	-1.966929187	-1.967122694	-1.967446661
AC008155.1	0	0	0	0	0	0
AC008155.2	-1.966543796	-1.966477136	-1.962252062	-1.966761629	-1.941393038	-1.967262307
AC008171.1	-1.940390637	-1.966612543	-1.962266008	-1.966905214	-1.967097823	-1.967420286
AC008173.1	0	0	0	0	0	0
AC008264.4	-1.966606847	-1.966539307	-1.962258468	-1.940934441	-1.967017252	-1.96733484
AC008280.1	0	0	0	0	0	0
AC008280.3	0	0	0	0	0	0
AC008393.1	8.314673296	8.531288627	8.922401298	8.490177185	8.330724843	8.192609305
AC008427.2	0	0	0	0	0	0
AC008565.1	0.226368387	0.408437917	0.233234384	0.289320202	0.34719807	0.342380271
AC008592.3	1.359747051	1.422200544	1.249679591	1.520195767	1.4655492	1.401649789
AC008694.2	0	0	0	0	0	0
AC008694.3	0	0	0	0	0	0
AC008746.10	0	0	0	0	0	0
AC008746.5	2.573063323	2.481386195	2.172584917	2.458138786	2.466995538	2.631963345
AC008746.9	0	0	0	0	0	0
AC008753.3	-1.966439851	-1.966374641	-1.96224149	-1.966652944	-1.966836097	-1.942142923
AC008834.2	0	0	0	0	0	0
AC008850.3	-1.497723758	-1.402239566	-1.489716597	-1.498130172	-1.498479483	-1.499064295
AC008984.5	0	0	0	0	0	0
AC008984.6	0	0	0	0	0	0
AC008984.7	0	0	0	0	0	0
AC009014.3	-1.966704047	-1.940221999	-1.962268335	-1.966929187	-1.967122694	-1.967446661
AC009091.1	0	0	0	0	0	0
AC009120.3	3.134394807	2.975969052	2.878089317	3.009189602	3.298249535	3.197947425
AC009120.8	0	0	0	0	0	0
AC009133.22	0	0	0	0	0	0
AC009133.23	0	0	0	0	0	0
AC009136.1	-1.966606847	-1.966539307	-1.962258468	-1.940934441	-1.967017252	-1.96733484
AC009161.1	0	0	0	0	0	0
AC009237.10	0	0	0	0	0	0
AC009237.11	-0.722678378	-0.722625949	-0.716216069	-0.597579551	-0.659307049	-0.662122107
AC009237.13	0	0	0	0	0	0
AC009237.14	0	0	0	0	0	0
AC009237.16	0	0	0	0	0	0
AC009237.17	0	0	0	0	0	0
AC009237.2	0	0	0	0	0	0
AC009237.4	0	0	0	0	0	0
AC009237.5	0	0	0	0	0	0
AC009237.6	0	0	0	0	0	0
AC009237.8	2.842915667	2.726111934	2.63320096	2.786688614	2.764548459	2.429383945
AC009238.6	0	0	0	0	0	0
AC009238.7	0	0	0	0	0	0
AC009238.8	0	0	0	0	0	0
AC009245.3	-1.497169603	-1.497049328	-1.489425969	-1.451205733	-1.497900456	-1.452601528
AC009263.2	0	0	0	0	0	0
AC009274.6	-1.966606847	-1.966539307	-1.962258468	-1.940934441	-1.967017252	-1.96733484
AC009286.1	0	0	0	0	0	0
AC009299.4	3.162136167	2.940589367	2.761446757	2.794406841	2.790994768	3.124928214
AC009299.5	0	0	0	0	0	0
AC009302.2	0	0	0	0	0	0
AC009303.3	-0.088701816	-0.025930361	-0.146996669	-0.152554144	-0.031268551	-0.092269424
AC009310.1	0	0	0	0	0	0
AC009313.2	0	0	0	0	0	0
AC009336.19	0	0	0	0	0	0
AC009362.2	0	0	0	0	0	0
AC009413.2	-1.497074182	-1.496954612	-1.489375925	-1.497464917	-1.451482818	-1.45299994
AC009414.1	0	0	0	0	0	0
AC009474.1	0	0	0	0	0	0
AC009474.2	0	0	0	0	0	0
AC009477.7	0	0	0	0	0	0
AC009477.8	0	0	0	0	0	0
AC009480.4	0	0	0	0	0	0
AC009487.6	1.235758877	1.077714697	0.965426989	1.232089372	0.953251825	1.07026466
AC009494.3	0	0	0	0	0	0
AC009500.2	0	0	0	0	0	0
AC009502.1	-1.966704047	-1.940221999	-1.962268335	-1.966929187	-1.967122694	-1.967446661
AC009506.2	0	0	0	0	0	0
AC009517.2	0	0	0	0	0	0
AC009518.2	0	0	0	0	0	0
AC009518.3	0	0	0	0	0	0
AC009541.1	0	0	0	0	0	0
AC009784.4	0	0	0	0	0	0
AC009892.2	0	0	0	0	0	0
AC009892.5	0	0	0	0	0	0
AC009892.9	0	0	0	0	0	0
AC009945.4	0	0	0	0	0	0
AC009947.2	0	0	0	0	0	0
AC009947.5	0	0	0	0	0	0
AC009948.7	1.51560186	1.519179842	1.240984885	1.407501594	1.289329093	1.39653232
AC009961.2	-1.033090053	-1.096214881	-1.085802216	-1.096916011	-1.097271195	-0.981121314
AC009961.5	0	0	0	0	0	0
AC009963.3	1.233505387	1.224202693	1.196536868	1.23225335	1.238664382	1.297296037
AC009963.4	0	0	0	0	0	0
AC009963.5	0	0	0	0	0	0
AC009963.6	0	0	0	0	0	0
AC009965.1	0	0	0	0	0	0
AC009967.3	-1.966543796	-1.966477136	-1.962252062	-1.966761629	-1.941393038	-1.967262307
AC009969.1	0	0	0	0	0	0
AC010086.1	0	0	0	0	0	0
AC010086.5	0	0	0	0	0	0
AC010091.1	-1.966606847	-1.966539307	-1.962258468	-1.940934441	-1.967017252	-1.96733484
AC010095.6	0	0	0	0	0	0
AC010132.11	2.240402693	1.914478154	1.749689929	1.90957678	1.960312902	2.047659197
AC010141.4	0	0	0	0	0	0
AC010141.6	0	0	0	0	0	0
AC010141.8	0	0	0	0	0	0
AC010150.1	-1.402693231	-1.4975293	-1.489679565	-1.498057856	-1.498405702	-1.498988062
AC010153.3	0	0	0	0	0	0
AC010154.2	0	0	0	0	0	0
AC010240.2	-0.129734432	-0.195867966	-0.190490731	-0.012233712	-0.19641854	-0.07510543
AC010240.3	0	0	0	0	0	0
AC010468.1	-1.497326514	-1.49720508	-1.489508262	-1.451183102	-1.451494598	-1.498635425
AC010468.3	0	0	0	0	0	0
AC010492.2	-1.966606847	-1.966539307	-1.962258468	-1.940934441	-1.967017252	-1.96733484
AC010492.4	0	0	0	0	0	0
AC010492.5	0	0	0	0	0	0
AC010518.2	0	0	0	0	0	0
AC010518.3	0	0	0	0	0	0
AC010525.5	0	0	0	0	0	0
AC010547.9	4.440211537	5.078207413	3.574463405	4.586618901	3.974876116	4.380578063
AC010642.1	6.679450237	6.478166037	6.01644167	5.727601011	6.084842418	5.856090067
AC010642.2	1.043014914	1.161842528	0.990370587	1.157673026	1.155501604	1.201048015
AC010646.3	0.422154275	0.295183728	0.38017328	0.360027992	0.419544647	0.410872596
AC010677.5	-1.966606847	-1.966539307	-1.962258468	-1.940934441	-1.967017252	-1.96733484
AC010731.4	0	0	0	0	0	0
AC010731.6	0	0	0	0	0	0
AC010733.5	1.543930574	1.605650532	1.507823546	1.703479085	1.64949742	1.636474242
AC010740.1	-1.940390637	-1.966612543	-1.962266008	-1.966905214	-1.967097823	-1.967420286
AC010878.3	0	0	0	0	0	0
AC010886.2	1.477617725	1.722039956	1.495702018	1.768925132	1.988181993	1.654863691
AC010894.4	0	0	0	0	0	0
AC010900.2	2.1270398	1.985660988	2.054706734	1.927743819	1.977361819	1.865610339
AC010904.1	0	0	0	0	0	0
AC010967.1	0	0	0	0	0	0
AC010970.2	14.91642518	15.72056461	15.87652457	14.88937377	17.40919638	14.63780324
AC010975.2	0	0	0	0	0	0
AC010980.2	3.162646119	2.860123968	2.680113814	3.308420497	3.326983687	3.239992531
AC011043.1	9.489055985	9.551300842	9.023483457	9.418933077	9.511285637	9.585673758
AC011043.2	3.564104544	3.598194144	3.148482761	3.319074637	3.148758403	3.300221055
AC011225.1	0	0	0	0	0	0
AC011233.2	0	0	0	0	0	0
AC011242.5	0	0	0	0	0	0
AC011290.5	4.037858686	4.020575631	3.466195962	3.577306801	3.644730122	3.515277129
AC011295.1	0	0	0	0	0	0
AC011330.5	5.027873519	4.886191044	3.711781519	4.740493524	4.824703708	4.01095477
AC011380.8	2.056790017	1.575316433	1.731533808	2.010373796	1.544479178	1.743943219
AC011406.2	0	0	0	0	0	0
AC011431.1	0	0	0	0	0	0
AC011513.3	0	0	0	0	0	0
AC011515.2	0	0	0	0	0	0
AC011530.4	0	0	0	0	0	0
AC011742.3	-1.966439851	-1.966374641	-1.96224149	-1.966652944	-1.966836097	-1.942142923
AC011742.5	0	0	0	0	0	0
AC011753.6	0	0	0	0	0	0
AC011816.1	-1.940390637	-1.966612543	-1.962266008	-1.966905214	-1.967097823	-1.967420286
AC011841.1	3.564104544	3.598194144	3.148482761	3.319074637	3.148758403	3.300221055
AC011933.2	-1.966704047	-1.940221999	-1.962268335	-1.966929187	-1.967122694	-1.967446661
AC011998.2	0	0	0	0	0	0
AC011998.4	0	0	0	0	0	0
AC011999.1	-1.968358508	-1.968266505	-1.927163104	-1.968659159	-1.968917568	-1.969350192
AC012065.5	0	0	0	0	0	0
AC012066.1	-1.450592003	-1.49731912	-1.489568516	-1.497841002	-1.451273143	-1.49875946
AC012075.1	0	0	0	0	0	0
AC012078.2	0	0	0	0	0	0
AC012306.2	0	0	0	0	0	0
AC012314.1	3.627989367	3.556112296	4.738035754	3.66794584	3.535668992	3.603656347
AC012314.19	-1.497423969	-1.497301814	-1.489559373	-1.404161172	-1.498166238	-1.498740638
AC012314.2	3.627989367	3.556112296	4.738035754	3.66794584	3.535668992	3.603656347
AC012314.3	3.627989367	3.556112296	4.738035754	3.66794584	3.535668992	3.603656347
AC012314.4	3.627989367	3.556112296	4.738035754	3.66794584	3.535668992	3.603656347
AC012314.5	3.627989367	3.556112296	4.738035754	3.66794584	3.535668992	3.603656347
AC012314.6	3.627989367	3.556112296	4.738035754	3.66794584	3.535668992	3.603656347
AC012314.7	3.627989367	3.556112296	4.738035754	3.66794584	3.535668992	3.603656347
AC012314.9	3.627989367	3.556112296	4.738035754	3.66794584	3.535668992	3.603656347
AC012354.8	0	0	0	0	0	0
AC012358.4	4.144020751	4.024961425	3.751805389	3.737119639	3.977494041	3.683091473
AC012362.3	0	0	0	0	0	0
AC012454.4	0.506871138	0.382899577	0.390426061	0.560670143	0.558689195	0.441934638
AC012493.1	0	0	0	0	0	0
AC012497.2	0	0	0	0	0	0
AC012501.3	-1.940390637	-1.966612543	-1.962266008	-1.966905214	-1.967097823	-1.967420286
AC012512.1	0.812959896	0.632894852	0.641778649	0.810470023	0.694579167	0.850622331
AC012513.4	-0.658373737	-0.723372572	-0.71695565	-0.723594937	-0.600633236	-0.662378696
AC012671.2	0	0	0	0	0	0
AC013262.1	0	0	0	0	0	0
AC013267.1	0	0	0	0	0	0
AC013268.3	3.973954044	3.779184214	3.127929425	3.735741208	4.029802889	3.504713597
AC013268.4	0	0	0	0	0	0
AC013269.5	0	0	0	0	0	0
AC013271.3	0	0	0	0	0	0
AC013271.7	0.640851949	0.764872203	0.649914584	0.817648785	0.760567758	0.861739014
AC013399.3	0	0	0	0	0	0
AC013403.13	0	0	0	0	0	0
AC013404.1	0	0	0	0	0	0
AC013410.1	-1.940390637	-1.966612543	-1.962266008	-1.966905214	-1.967097823	-1.967420286
AC013410.2	0	0	0	0	0	0
AC013429.4	0	0	0	0	0	0
AC013429.5	0	0	0	0	0	0
AC013439.4	0	0	0	0	0	0
AC013442.1	0	0	0	0	0	0
AC013444.1	-0.982808168	-1.051853548	-0.970165668	-1.052078856	-1.052209276	-0.986496101
AC013467.1	0	0	0	0	0	0
AC013470.6	0	0	0	0	0	0
AC013470.8	-1.966606847	-1.966539307	-1.962258468	-1.940934441	-1.967017252	-1.96733484
AC013474.4	-1.966704047	-1.940221999	-1.962268335	-1.966929187	-1.967122694	-1.967446661
AC015688.3	-1.497423969	-1.497301814	-1.489559373	-1.404161172	-1.498166238	-1.498740638
AC015818.6	0	0	0	0	0	0
AC015849.14	0	0	0	0	0	0
AC015922.5	0	0	0	0	0	0
AC015922.7	0.544227037	0.478349323	0.487081091	0.648538822	0.774201644	0.544588751
AC015977.5	-1.966543796	-1.966477136	-1.962252062	-1.966761629	-1.941393038	-1.967262307
AC016292.3	-0.442670864	-0.442608959	-0.43835026	-0.318832293	-0.37980067	-0.327550063
AC016561.1	0	0	0	0	0	0
AC016582.2	-1.966543796	-1.966477136	-1.962252062	-1.966761629	-1.941393038	-1.967262307
AC016629.7	-1.500204235	-1.500061544	-1.436704362	-1.502160866	-1.501071297	-1.445156295
AC016691.2	-1.49690629	-1.496787959	-1.489287871	-1.497292972	-1.497625325	-1.407451575
AC016694.2	0	0	0	0	0	0
AC016696.1	0	0	0	0	0	0
AC016700.4	0	0	0	0	0	0
AC016700.6	0	0	0	0	0	0
AC016712.1	0.762880979	0.655093292	0.538170408	0.65181958	0.528990723	0.645216007
AC016712.2	0	0	0	0	0	0
AC016716.1	0	0	0	0	0	0
AC016717.1	1.225828682	0.910587145	0.789416983	0.777117353	0.96738602	0.775863956
AC016724.6	0	0	0	0	0	0
AC016734.2	0	0	0	0	0	0
AC016739.2	-1.497068367	-1.49694884	-1.489372875	-1.497458962	-1.451918838	-1.452584498
AC016772.4	0	0	0	0	0	0
AC016831.3	0	0	0	0	0	0
AC016831.5	0	0	0	0	0	0
AC016831.6	-1.450382656	-1.497415744	-1.489619568	-1.450784773	-1.498286168	-1.498864554
AC016894.1	0	0	0	0	0	0
AC016907.2	0	0	0	0	0	0
AC016908.1	0	0	0	0	0	0
AC016909.2	0	0	0	0	0	0
AC017019.1	0	0	0	0	0	0
AC017035.2	0	0	0	0	0	0
AC017078.1	0	0	0	0	0	0
AC017079.3	-0.713763854	-0.646911716	-0.707422567	-0.58851198	-0.714082866	-0.65414362
AC017079.4	-1.940390637	-1.966612543	-1.962266008	-1.966905214	-1.967097823	-1.967420286
AC017081.2	0	0	0	0	0	0
AC017081.3	-1.966766394	-1.966696628	-1.963161312	-1.939761567	-1.966789731	-1.967518389
AC017081.4	-0.745119868	-0.744982483	-0.738245647	-0.62027705	-0.622328579	-0.745678388
AC017083.2	0	0	0	0	0	0
AC017104.4	-1.497067077	-1.496947558	-1.489372198	-1.49745764	-1.452166068	-1.452341835
AC018442.1	-1.497228906	-1.497108193	-1.489457071	-1.497623376	-1.405405165	-1.498530046
AC018463.4	-1.450183528	-1.449908674	-1.489698185	-1.498094216	-1.498442799	-1.499026392
AC018463.5	0	0	0	0	0	0
AC018634.9	-1.966704047	-1.940221999	-1.962268335	-1.966929187	-1.967122694	-1.967446661
AC018641.7	-0.589654162	-0.588282334	-0.710385199	-0.717059854	-0.717210991	-0.717461451
AC018693.5	0	0	0	0	0	0
AC018696.1	-0.322732028	-0.261156307	-0.383979455	-0.328158478	-0.325971573	-0.389201239
AC018696.4	0	0	0	0	0	0
AC018712.2	0	0	0	0	0	0
AC018717.2	0	0	0	0	0	0
AC018735.1	0	0	0	0	0	0
AC018738.2	0	0	0	0	0	0
AC018755.16	0	0	0	0	0	0
AC018755.18	0	0	0	0	0	0
AC018804.6	0.503126853	0.452431441	0.351710283	0.265229933	0.264942699	0.264466757
AC018865.11	0	0	0	0	0	0
AC018865.5	0	0	0	0	0	0
AC018880.1	0	0	0	0	0	0
AC018880.2	0	0	0	0	0	0
AC018892.3	-1.966439851	-1.966374641	-1.96224149	-1.966652944	-1.966836097	-1.942142923
AC018892.8	0	0	0	0	0	0
AC019050.1	0	0	0	0	0	0
AC019070.1	-1.49690629	-1.496787959	-1.489287871	-1.497292972	-1.497625325	-1.407451575
AC019080.1	-0.724523553	-0.595972507	-0.717922835	-0.599484156	-0.724848831	-0.725096884
AC019084.7	-1.966439851	-1.966374641	-1.96224149	-1.966652944	-1.966836097	-1.942142923
AC019097.7	-1.083767015	-1.083600766	-1.07306349	-0.961430409	-1.084451362	-1.024421486
AC019109.1	-0.636755324	-0.575053738	-0.695688845	-0.702038841	-0.638560625	-0.70243442
AC019129.1	0	0	0	0	0	0
AC019178.2	0	0	0	0	0	0
AC019178.3	0	0	0	0	0	0
AC019181.3	-1.1067489	-0.921670108	-1.095804384	-1.107304403	-1.107781855	-1.108082888
AC019185.2	0	0	0	0	0	0
AC019185.3	0	0	0	0	0	0
AC020550.7	0	0	0	0	0	0
AC020915.2	0	0	0	0	0	0
AC020983.5	0	0	0	0	0	0
AC021016.7	0	0	0	0	0	0
AC021876.4	0.553712663	0.487952466	0.49676613	0.780726283	0.670795252	0.54962877
AC022153.1	-1.940390637	-1.966612543	-1.962266008	-1.966905214	-1.967097823	-1.967420286
AC022182.2	-0.462631213	-0.396283555	-0.458116236	-0.462842001	-0.398606563	-0.28597667
AC022210.2	-0.485811891	-0.552789315	-0.389587352	-0.553051951	-0.487642664	-0.553506896
AC023128.2	0	0	0	0	0	0
AC023271.1	-1.49706967	-1.496950132	-1.489373558	-1.497460296	-1.451785941	-1.452712787
AC023274.4	0	0	0	0	0	0
AC023274.6	0	0	0	0	0	0
AC023347.2	0	0	0	0	0	0
AC023449.2	0	0	0	0	0	0
AC023491.1	0	0	0	0	0	0
AC023491.2	-1.966543796	-1.966477136	-1.962252062	-1.966761629	-1.941393038	-1.967262307
AC024067.1	-1.497588095	-1.449325599	-1.489645449	-1.451538869	-1.498337731	-1.498917831
AC024082.3	0	0	0	0	0	0
AC024082.4	0	0	0	0	0	0
AC024162.2	1.747346173	2.027338746	1.702431833	2.063563561	1.914388187	2.036607813
AC024560.3	8.638616081	8.469901759	7.764106023	8.207321135	8.244876887	8.293056989
AC024592.12	4.335582481	4.71511155	6.024963145	4.480944367	4.7082763	4.661349365
AC024937.2	-1.068262167	-0.943484931	-1.05736715	-1.005451133	-1.068652059	-1.068836604
AC024937.4	0	0	0	0	0	0
AC024937.6	2.483562356	2.531364858	2.398215867	2.478887524	2.519367718	2.419494824
AC025263.3	0	0	0	0	0	0
AC025335.1	7.22066385	7.244038161	7.140195476	7.589850167	7.535465632	7.725836955
AC025750.5	0	0	0	0	0	0
AC025750.7	0	0	0	0	0	0
AC026150.6	-1.497069505	-1.496949968	-1.489373471	-1.497460127	-1.45180068	-1.452698632
AC026185.1	0	0	0	0	0	0
AC026271.5	-1.029097828	-1.029042676	-0.864846642	-1.029277148	-0.956873824	-1.029683999
AC026369.1	0	0	0	0	0	0
AC026954.6	-0.950562913	-1.073951864	-1.063301656	-1.074570462	-1.012175806	-1.074864032
AC027124.2	0	0	0	0	0	0
AC027124.3	0	0	0	0	0	0
AC027612.1	0	0	0	0	0	0
AC027612.3	-1.966543796	-1.966477136	-1.962252062	-1.966761629	-1.941393038	-1.967262307
AC027612.4	1.856243835	1.620169962	1.392619189	1.375037239	1.558089759	1.606187285
AC027612.6	5.733781602	5.208220038	5.484329318	5.452873504	5.171741357	5.033667867
AC034198.7	-1.966439851	-1.966374641	-1.96224149	-1.966652944	-1.966836097	-1.942142923
AC037459.4	-0.601837239	-0.601770482	-0.59666776	-0.60205423	-0.602239309	-0.305435061
AC037482.1	0	0	0	0	0	0
AC037482.2	0	0	0	0	0	0
AC044810.1	0	0	0	0	0	0
AC044810.3	4.224105236	4.112752637	3.273461631	3.83612747	3.952796353	3.925086008
AC053503.2	0	0	0	0	0	0
AC055876.1	0	0	0	0	0	0
AC060834.2	-1.497167038	-1.497046782	-1.489424624	-1.451378513	-1.497897776	-1.452437879
AC062016.1	0	0	0	0	0	0
AC062016.3	0	0	0	0	0	0
AC062022.1	0	0	0	0	0	0
AC063976.1	0	0	0	0	0	0
AC063976.2	0	0	0	0	0	0
AC063976.7	4.27515986	4.511137482	3.901794124	4.497299656	4.442139092	4.861060157
AC063979.1	0	0	0	0	0	0
AC064836.3	-1.940390637	-1.966612543	-1.962266008	-1.966905214	-1.967097823	-1.967420286
AC064850.4	2.853253852	2.896300097	2.502489848	2.671241497	2.91916395	2.789742062
AC064853.3	0	0	0	0	0	0
AC066692.3	0	0	0	0	0	0
AC067940.1	-1.497423969	-1.497301814	-1.489559373	-1.404161172	-1.498166238	-1.498740638
AC067945.3	0	0	0	0	0	0
AC068042.1	0	0	0	0	0	0
AC068044.1	-1.966439851	-1.966374641	-1.96224149	-1.966652944	-1.966836097	-1.942142923
AC068134.10	4.814181332	4.594793325	4.165624979	4.917937844	4.944664703	5.024495523
AC068135.1	0	0	0	0	0	0
AC068137.13	0	0	0	0	0	0
AC068279.3	7.196584647	7.167885333	6.413353893	6.843082356	6.832370461	6.750159787
AC068287.1	0	0	0	0	0	0
AC068491.3	-1.940390637	-1.966612543	-1.962266008	-1.966905214	-1.967097823	-1.967420286
AC068522.4	-1.402693231	-1.4975293	-1.489679565	-1.498057856	-1.498405702	-1.498988062
AC068533.7	3.554922725	3.291557154	3.494200414	3.579811285	3.087790448	3.776414701
AC068538.2	0	0	0	0	0	0
AC068657.2	0	0	0	0	0	0
AC068724.1	-1.966439851	-1.966374641	-1.96224149	-1.966652944	-1.966836097	-1.942142923
AC068831.11	0	0	0	0	0	0
AC068831.12	0	0	0	0	0	0
AC068831.17	0	0	0	0	0	0
AC069154.4	0	0	0	0	0	0
AC069157.1	0	0	0	0	0	0
AC069213.4	0	0	0	0	0	0
AC069257.6	-0.074395079	-0.001777402	-0.13413433	-0.082529906	-0.139989216	-0.023585406
AC069282.6	4.347086189	4.238283934	3.864866205	4.046759972	4.1014436	4.286982846
AC069368.3	0.646012317	1.059817465	0.820982431	0.779557177	0.645056158	0.644326021
AC069542.1	0	0	0	0	0	0
AC072052.7	0	0	0	0	0	0
AC072061.2	0	0	0	0	0	0
AC073052.1	0.806763859	0.80793145	0.751710748	0.865901848	0.920710588	1.012327392
AC073055.2	-1.073921369	-1.009874165	-1.063098912	-0.952097112	-1.074477863	-1.074661042
AC073063.10	-0.436176195	-0.370532733	-0.431828133	-0.313170351	-0.436551121	-0.320890031
AC073065.3	1.91000262	2.162918836	1.743242269	1.906887581	2.310920264	1.782150288
AC073069.2	-0.030452204	0.038492362	-0.023958777	0.265009534	0.035041725	-0.031446315
AC073072.7	0	0	0	0	0	0
AC073091.2	0	0	0	0	0	0
AC073109.2	0	0	0	0	0	0
AC073135.2	0	0	0	0	0	0
AC073135.3	0	0	0	0	0	0
AC073135.4	0	0	0	0	0	0
AC073135.7	0	0	0	0	0	0
AC073135.8	-0.306325708	-0.430388832	-0.42607969	-0.367295162	-0.430828479	-0.31240838
AC073143.1	0	0	0	0	0	0
AC073150.6	-1.966606847	-1.966539307	-1.962258468	-1.940934441	-1.967017252	-1.96733484
AC073264.10	0	0	0	0	0	0
AC073264.6	-1.940390637	-1.966612543	-1.962266008	-1.966905214	-1.967097823	-1.967420286
AC073310.4	0	0	0	0	0	0
AC073325.2	0	0	0	0	0	0
AC073387.2	0	0	0	0	0	0
AC073410.1	0.051250184	0.11863521	0.222618312	-0.018861254	-0.019131509	-0.019579626
AC073415.2	2.733300346	2.616973942	2.345341415	2.68407509	2.714815887	2.959257308
AC073464.11	0	0	0	0	0	0
AC073464.4	0	0	0	0	0	0
AC073464.6	0	0	0	0	0	0
AC073464.7	0	0	0	0	0	0
AC073465.1	0	0	0	0	0	0
AC073465.2	0	0	0	0	0	0
AC073465.3	0	0	0	0	0	0
AC073476.1	-1.966606847	-1.966539307	-1.962258468	-1.940934441	-1.967017252	-1.96733484
AC073551.1	-1.966704047	-1.940221999	-1.962268335	-1.966929187	-1.967122694	-1.967446661
AC073610.5	0	0	0	0	0	0
AC073621.2	4.039715502	4.129423573	3.806392808	4.141147712	3.96493013	4.16116863
AC073850.6	0	0	0	0	0	0
AC073869.2	0	0	0	0	0	0
AC073900.4	-1.49690629	-1.496787959	-1.489287871	-1.497292972	-1.497625325	-1.407451575
AC073987.2	0	0	0	0	0	0
AC074019.2	0	0	0	0	0	0
AC074117.13	-0.635472468	-0.69975611	-0.693747267	-0.63562854	-0.636770036	-0.640404266
AC074121.4	0	0	0	0	0	0
AC074141.3	0.355762698	0.412890203	0.238736606	0.231513992	0.293727643	0.349343989
AC074290.1	0	0	0	0	0	0
AC074338.5	0	0	0	0	0	0
AC074367.1	-1.497069578	-1.496950041	-1.48937351	-1.497460202	-1.45179406	-1.452704992
AC074375.1	0	0	0	0	0	0
AC078899.1	-1.966543796	-1.966477136	-1.962252062	-1.966761629	-1.941393038	-1.967262307
AC078899.3	0	0	0	0	0	0
AC078899.4	0	0	0	0	0	0
AC078974.2	0	0	0	0	0	0
AC079112.1	0	0	0	0	0	0
AC079150.2	0	0	0	0	0	0
AC079199.2	0	0	0	0	0	0
AC079248.1	0	0	0	0	0	0
AC079250.1	-0.980666603	-0.980603081	-0.722006764	-0.980873207	-0.981049582	-0.981342363
AC079305.5	0	0	0	0	0	0
AC079325.5	0	0	0	0	0	0
AC079354.6	0	0	0	0	0	0
AC079395.1	0	0	0	0	0	0
AC079448.1	0	0	0	0	0	0
AC079741.2	-1.450756553	-1.4973181	-1.489567977	-1.49783995	-1.451112309	-1.498758351
AC079776.4	0	0	0	0	0	0
AC079776.6	0	0	0	0	0	0
AC079780.3	0	0	0	0	0	0
AC079781.5	0	0	0	0	0	0
AC079781.7	0	0	0	0	0	0
AC079781.8	-1.497228906	-1.497108193	-1.489457071	-1.497623376	-1.405405165	-1.498530046
AC079807.1	0	0	0	0	0	0
AC079809.2	0	0	0	0	0	0
AC079834.1	0	0	0	0	0	0
AC079922.2	0	0	0	0	0	0
AC079987.2	0	0	0	0	0	0
AC080002.1	0	0	0	0	0	0
AC080125.1	-1.497326487	-1.497205053	-1.489508248	-1.451190367	-1.451487431	-1.498635396
AC083760.1	0	0	0	0	0	0
AC083822.2	-1.497228906	-1.497108193	-1.489457071	-1.497623376	-1.405405165	-1.498530046
AC083855.5	0	0	0	0	0	0
AC083862.6	0	0	0	0	0	0
AC083863.5	-1.966543796	-1.966477136	-1.962252062	-1.966761629	-1.941393038	-1.967262307
AC083873.4	0	0	0	0	0	0
AC083875.2	-1.497723758	-1.402239566	-1.489716597	-1.498130172	-1.498479483	-1.499064295
AC083899.1	1.281341092	1.389177651	1.19108518	1.221602455	1.329665931	1.094894421
AC083939.1	0	0	0	0	0	0
AC084121.14	0	0	0	0	0	0
AC084121.17	0	0	0	0	0	0
AC084219.2	4.260191001	4.150612084	3.498160066	4.711884666	4.101304169	4.558384118
AC084290.2	0	0	0	0	0	0
AC087163.2	0.769424775	0.597706413	0.540382025	0.655944053	0.594641034	0.649188114
AC087163.3	0	0	0	0	0	0
AC087499.4	-1.968358508	-1.968266505	-1.927163104	-1.968659159	-1.968917568	-1.969350192
AC087499.5	0	0	0	0	0	0
AC087499.7	0	0	0	0	0	0
AC087499.8	0	0	0	0	0	0
AC087499.9	0	0	0	0	0	0
AC087650.1	0	0	0	0	0	0
AC090018.1	0	0	0	0	0	0
AC090283.3	0	0	0	0	0	0
AC090286.2	-0.638332856	-0.638276415	-0.553225232	-0.638516239	-0.511605916	-0.576806649
AC090453.1	0	0	0	0	0	0
AC090505.5	0	0	0	0	0	0
AC090602.2	0	0	0	0	0	0
AC090625.1	0	0	0	0	0	0
AC090774.2	0	0	0	0	0	0
AC090804.1	-0.703927213	-0.576229592	-0.697721495	-0.640130097	-0.640854743	-0.704496306
AC090954.5	-1.49690629	-1.496787959	-1.489287871	-1.497292972	-1.497625325	-1.407451575
AC090955.5	0	0	0	0	0	0
AC090958.1	-1.497077324	-1.496957731	-1.489377572	-1.497468135	-1.451326551	-1.453145087
AC090958.5	0.174186784	-0.014476018	-0.008060768	0.229820475	-0.015134828	-0.015565928
AC090960.1	-1.49690629	-1.496787959	-1.489287871	-1.497292972	-1.497625325	-1.407451575
AC091069.1	0	0	0	0	0	0
AC091304.1	0	0	0	0	0	0
AC091491.1	1.429775103	1.490936122	1.462633691	1.538993829	1.426527224	1.526795765
AC091492.2	0	0	0	0	0	0
AC091633.2	0	0	0	0	0	0
AC091654.7	0	0	0	0	0	0
AC092013.1	0	0	0	0	0	0
AC092066.6	0	0	0	0	0	0
AC092106.1	0	0	0	0	0	0
AC092106.2	0	0	0	0	0	0
AC092155.1	0	0	0	0	0	0
AC092162.2	0	0	0	0	0	0
AC092170.1	0	0	0	0	0	0
AC092421.1	0	0	0	0	0	0
AC092566.1	0	0	0	0	0	0
AC092568.1	0	0	0	0	0	0
AC092569.2	0	0	0	0	0	0
AC092570.1	0	0	0	0	0	0
AC092570.3	0	0	0	0	0	0
AC092570.4	0	0	0	0	0	0
AC092573.2	-0.413813655	-0.349112762	-0.409394167	-0.350577903	-0.293879539	-0.353134977
AC092580.1	0	0	0	0	0	0
AC092580.2	0	0	0	0	0	0
AC092601.1	0	0	0	0	0	0
AC092610.12	0	0	0	0	0	0
AC092628.3	0	0	0	0	0	0
AC092638.1	0	0	0	0	0	0
AC092638.2	0	0	0	0	0	0
AC092641.2	0.995709427	1.127848386	1.008746654	1.289744721	1.382775898	1.056448962
AC092642.1	0	0	0	0	0	0
AC092646.1	0	0	0	0	0	0
AC092646.2	0	0	0	0	0	0
AC092651.1	0	0	0	0	0	0
AC092664.1	-1.966439851	-1.966374641	-1.96224149	-1.966652944	-1.966836097	-1.942142923
AC092798.2	-1.966439851	-1.966374641	-1.96224149	-1.966652944	-1.966836097	-1.942142923
AC092824.1	-0.608376778	-0.540670507	-0.526871787	-0.542581707	-0.543821361	-0.608978681
AC092835.2	4.581074679	4.603993406	4.286817891	4.537387244	4.259584726	4.343346501
AC092933.4	-1.940390637	-1.966612543	-1.962266008	-1.966905214	-1.967097823	-1.967420286
AC093063.2	0	0	0	0	0	0
AC093084.1	0	0	0	0	0	0
AC093106.4	0	0	0	0	0	0
AC093106.6	0	0	0	0	0	0
AC093107.7	-1.497228906	-1.497108193	-1.489457071	-1.497623376	-1.405405165	-1.498530046
AC093142.2	0	0	0	0	0	0
AC093162.3	0	0	0	0	0	0
AC093162.5	1.530383908	1.415545304	1.51439483	1.527719214	1.525599226	1.660353196
AC093166.1	0	0	0	0	0	0
AC093166.2	0	0	0	0	0	0
AC093166.3	0	0	0	0	0	0
AC093166.4	0	0	0	0	0	0
AC093698.1	0	0	0	0	0	0
AC093698.4	0	0	0	0	0	0
AC093716.1	0	0	0	0	0	0
AC093724.2	1.021895265	1.400746635	1.04982771	1.020482611	1.081420868	1.015958652
AC093787.1	0	0	0	0	0	0
AC093826.1	-1.966543796	-1.966477136	-1.962252062	-1.966761629	-1.941393038	-1.967262307
AC093838.4	8.190046389	8.007497834	8.055715398	8.165956687	8.078575223	8.092986116
AC093850.1	0	0	0	0	0	0
AC093899.3	0	0	0	0	0	0
AC094019.4	-1.450383764	-1.4497042	-1.48969879	-1.498095399	-1.498444006	-1.499027638
AC096553.5	0	0	0	0	0	0
AC096579.13	0	0	0	0	0	0
AC096582.8	0	0	0	0	0	0
AC096582.9	0	0	0	0	0	0
AC096649.1	0	0	0	0	0	0
AC096664.1	0	0	0	0	0	0
AC096664.2	0	0	0	0	0	0
AC096775.2	-1.966543796	-1.966477136	-1.962252062	-1.966761629	-1.941393038	-1.967262307
AC096921.2	-1.497480038	-1.450152541	-1.489588778	-1.497880569	-1.451450232	-1.498801171
AC097359.2	0	0	0	0	0	0
AC097374.2	7.243600779	7.160201093	6.896150651	7.115069961	7.048167289	7.066079261
AC097463.1	0	0	0	0	0	0
AC097463.2	0	0	0	0	0	0
AC097499.2	0	0	0	0	0	0
AC097523.1	0	0	0	0	0	0
AC097523.3	0	0	0	0	0	0
AC097533.1	0	0	0	0	0	0
AC097713.5	0	0	0	0	0	0
AC097721.1	0	0	0	0	0	0
AC098592.6	0	0	0	0	0	0
AC098592.7	0	0	0	0	0	0
AC098614.1	0	0	0	0	0	0
AC098614.2	1.512616363	1.985280115	1.491718284	1.667788476	1.50887886	1.656259479
AC098614.3	0	0	0	0	0	0
AC098784.1	0	0	0	0	0	0
AC098824.6	0	0	0	0	0	0
AC098826.4	0	0	0	0	0	0
AC098826.5	0	0	0	0	0	0
AC098828.3	0	0	0	0	0	0
AC098831.4	0	0	0	0	0	0
AC099535.4	-1.402693231	-1.4975293	-1.489679565	-1.498057856	-1.498405702	-1.498988062
AC099799.1	0	0	0	0	0	0
AC103563.2	0	0	0	0	0	0
AC103563.3	0	0	0	0	0	0
AC103563.4	0	0	0	0	0	0
AC103563.5	0	0	0	0	0	0
AC103563.6	0	0	0	0	0	0
AC103563.7	0	0	0	0	0	0
AC103564.6	0	0	0	0	0	0
AC104058.1	0	0	0	0	0	0
AC104076.2	0	0	0	0	0	0
AC104131.1	0	0	0	0	0	0
AC104297.1	0	0	0	0	0	0
AC104304.4	0	0	0	0	0	0
AC104306.1	0	0	0	0	0	0
AC104306.4	0	0	0	0	0	0
AC104308.2	0	0	0	0	0	0
AC104389.31	0	0	0	0	0	0
AC104389.32	0	0	0	0	0	0
AC104451.2	0	0	0	0	0	0
AC104532.2	0	0	0	0	0	0
AC104534.1	1.287244249	1.117933243	1.218076851	1.220329117	1.176089319	1.178984025
AC104534.3	-1.497423969	-1.497301814	-1.489559373	-1.404161172	-1.498166238	-1.498740638
AC104634.3	0	0	0	0	0	0
AC104651.2	0	0	0	0	0	0
AC104651.3	0	0	0	0	0	0
AC104698.2	0	0	0	0	0	0
AC104772.1	0	0	0	0	0	0
AC104843.3	0	0	0	0	0	0
AC104843.4	0	0	0	0	0	0
AC104978.1	-1.966543796	-1.966477136	-1.962252062	-1.966761629	-1.941393038	-1.967262307
AC105339.1	-1.966606847	-1.966539307	-1.962258468	-1.940934441	-1.967017252	-1.96733484
AC105342.1	0	0	0	0	0	0
AC105399.2	0	0	0	0	0	0
AC105402.2	0	0	0	0	0	0
AC105402.3	-1.968358508	-1.968266505	-1.927163104	-1.968659159	-1.968917568	-1.969350192
AC105443.2	0	0	0	0	0	0
AC106883.1	0	0	0	0	0	0
AC106901.1	0	0	0	0	0	0
AC107083.1	0	0	0	0	0	0
AC107399.1	0	0	0	0	0	0
AC107982.4	0	0	0	0	0	0
AC107983.4	0	0	0	0	0	0
AC108032.1	-1.968358508	-1.968266505	-1.927163104	-1.968659159	-1.968917568	-1.969350192
AC108039.1	0	0	0	0	0	0
AC108039.3	-1.966704047	-1.940221999	-1.962268335	-1.966929187	-1.967122694	-1.967446661
AC108059.1	0	0	0	0	0	0
AC108059.2	0	0	0	0	0	0
AC108059.4	0	0	0	0	0	0
AC108448.2	-0.759145698	-0.692348949	-0.751878358	-0.759319349	-0.577664566	-0.759712731
AC108463.2	3.830410146	3.903763075	3.378256703	3.623660498	3.986235195	3.889093137
AC108479.2	0	0	0	0	0	0
AC108868.3	-1.966543796	-1.966477136	-1.962252062	-1.966761629	-1.941393038	-1.967262307
AC108938.3	0	0	0	0	0	0
AC108938.5	0	0	0	0	0	0
AC109631.1	3.763672183	3.713437385	2.992405288	3.539468473	3.499030558	3.511446934
AC109638.1	0	0	0	0	0	0
AC109815.2	0	0	0	0	0	0
AC110299.5	-1.940390637	-1.966612543	-1.962266008	-1.966905214	-1.967097823	-1.967420286
AC110620.1	0	0	0	0	0	0
AC110754.3	0	0	0	0	0	0
AC110926.4	0.45619776	0.456356558	0.467097668	0.455681314	0.52809282	1.047870385
AC111155.1	0	0	0	0	0	0
AC111200.2	0.104177535	0.03987005	0.045826081	0.162712453	0.216678653	0.098628285
AC111200.7	0	0	0	0	0	0
AC112198.1	0	0	0	0	0	0
AC112220.2	0	0	0	0	0	0
AC112229.1	4.546831172	4.269439405	3.614682291	4.382613722	4.248983571	4.528703941
AC112229.6	0	0	0	0	0	0
AC112497.1	6.571582537	6.63225633	6.523047629	6.738826012	6.493862353	6.562923207
AC113618.2	0	0	0	0	0	0
AC114737.3	0	0	0	0	0	0
AC114755.2	0	0	0	0	0	0
AC114755.3	0	0	0	0	0	0
AC114755.4	0	0	0	0	0	0
AC114755.5	0	0	0	0	0	0
AC114755.7	0	0	0	0	0	0
AC114760.1	0	0	0	0	0	0
AC114776.1	-0.249705596	-0.436626039	-0.432036355	-0.370471723	-0.437096009	-0.375042229
AC114783.1	0	0	0	0	0	0
AC114812.10	0	0	0	0	0	0
AC114812.5	0	0	0	0	0	0
AC114812.9	0.338812769	0.21470651	0.221395005	0.277670768	0.335675592	0.383172211
AC114814.2	0	0	0	0	0	0
AC114973.1	0	0	0	0	0	0
AC115115.4	0	0	0	0	0	0
AC115283.1	0	0	0	0	0	0
AC115617.2	0.333169268	0.272153536	0.212553524	0.205004886	0.440270118	0.266506369
AC116050.1	0	0	0	0	0	0
AC116366.7	7.093955498	7.262236103	6.140323252	7.343775925	7.724620513	7.416633438
AC117490.2	0	0	0	0	0	0
AC117947.1	0	0	0	0	0	0
AC119403.1	0	0	0	0	0	0
AC121251.1	-1.966543796	-1.966477136	-1.962252062	-1.966761629	-1.941393038	-1.967262307
AC123900.2	0	0	0	0	0	0
AC125232.1	6.521910418	6.61008214	6.910586073	6.750710159	6.71931012	6.68463504
AC125238.2	0	0	0	0	0	0
AC125238.3	0	0	0	0	0	0
AC125634.1	0	0	0	0	0	0
AC126365.1	0	0	0	0	0	0
AC127383.1	0	0	0	0	0	0
AC127391.3	0	0	0	0	0	0
AC127537.2	-1.49763015	-1.497506472	-1.489667504	-1.402840843	-1.498381673	-1.499327023
AC127537.3	-1.099555257	-1.099392359	-1.089067486	-1.100087578	-1.038343448	-0.985066626
AC128677.3	0	0	0	0	0	0
AC129778.2	2.223238546	1.840933248	1.76077653	2.46386157	2.147732424	2.344304325
AC130360.7	0	0	0	0	0	0
AC130360.8	0	0	0	0	0	0
AC130464.1	0	0	0	0	0	0
AC130709.1	-1.966439851	-1.966374641	-1.96224149	-1.966652944	-1.966836097	-1.942142923
AC131056.6	0	0	0	0	0	0
AC131097.4	-1.497178022	-1.497057684	-1.489430384	-1.450808984	-1.497909253	-1.452968311
AC132008.1	0	0	0	0	0	0
AC132479.4	0	0	0	0	0	0
AC133104.2	0	0	0	0	0	0
AC133141.1	0	0	0	0	0	0
AC133551.1	0	0	0	0	0	0
AC133644.3	-0.741496633	-0.552774111	-0.734444609	-0.741674785	-0.676821175	-0.7420784
AC133965.1	0	0	0	0	0	0
AC134915.1	0	0	0	0	0	0
AC135999.2	0	0	0	0	0	0
AC136289.1	1.592394693	1.810581471	1.560030196	1.647684813	1.710456215	1.63618786
AC136352.1	0	0	0	0	0	0
AC136352.2	0	0	0	0	0	0
AC136352.3	-1.966704047	-1.940221999	-1.962268335	-1.966929187	-1.967122694	-1.967446661
AC136612.1	0	0	0	0	0	0
AC136616.1	0	0	0	0	0	0
AC136616.2	0	0	0	0	0	0
AC136616.3	0	0	0	0	0	0
AC136896.2	0	0	0	0	0	0
AC137527.2	0	0	0	0	0	0
AC137675.1	0	0	0	0	0	0
AC138035.3	-0.452884797	-0.263903601	-0.44819065	-0.453104302	-0.326799497	-0.453601665
AC138472.4	0	0	0	0	0	0
AC138517.5	0	0	0	0	0	0
AC138517.6	0.34396116	0.220294847	0.227019742	0.282956028	0.39555113	0.337480681
AC138623.1	0	0	0	0	0	0
AC138647.1	0	0	0	0	0	0
AC138649.1	0	0	0	0	0	0
AC138969.4	10.1869386	10.01464551	9.254898949	10.37935014	10.49438855	10.53918358
AC139085.2	0	0	0	0	0	0
AC139103.1	0	0	0	0	0	0
AC139143.2	-1.966606847	-1.966539307	-1.962258468	-1.940934441	-1.967017252	-1.96733484
AC139712.1	0	0	0	0	0	0
AC139712.2	0	0	0	0	0	0
AC140076.1	-1.940390637	-1.966612543	-1.962266008	-1.966905214	-1.967097823	-1.967420286
AC140725.7	-1.940390637	-1.966612543	-1.962266008	-1.966905214	-1.967097823	-1.967420286
AC140725.8	0	0	0	0	0	0
AC141272.1	0	0	0	0	0	0
AC141586.5	6.861342489	7.449290827	6.940602664	6.694892958	7.140503773	7.118582308
AC142391.3	0	0	0	0	0	0
AC142525.1	0	0	0	0	0	0
AC144530.1	-0.61225103	-0.544229441	-0.528055899	-0.546514226	-0.612597049	-0.551475137
AC144568.4	-1.966606847	-1.966539307	-1.962258468	-1.940934441	-1.967017252	-1.96733484
AC144838.2	0	0	0	0	0	0
AC144838.3	0	0	0	0	0	0
AC145212.1	5.526477709	5.815721275	6.360123098	5.531760659	5.762739093	5.888970419
AC145212.2	6.570551025	6.568162877	6.949020916	6.676143029	6.473491364	6.353971806
AC151960.1	0	0	0	0	0	0
AC152010.1	0	0	0	0	0	0
AC159540.14	1.389762728	1.638605185	1.40724137	1.518561379	1.946809156	1.621479202
AC171558.1	0	0	0	0	0	0
AC171558.2	0	0	0	0	0	0
AC171558.3	0	0	0	0	0	0
AC210544.1	0	0	0	0	0	0
AC213203.1	1.503804679	1.452653703	1.362092565	1.392026044	1.390363505	1.536546729
AC226119.4	0	0	0	0	0	0
AC226150.3	0	0	0	0	0	0
AC233755.1	0	0	0	0	0	0
AC233755.2	0	0	0	0	0	0
AC236040.1	0	0	0	0	0	0
AC240274.1	8.424190255	8.320210583	8.207278998	8.723337325	8.754221635	8.819564622
AC241401.1	6.130018111	5.984854775	5.639213925	5.854079994	5.913111676	5.903291089
AC241409.1	-1.966729897	-1.940031417	-1.962270957	-1.966956217	-1.967150737	-1.967554155
AC241410.1	-1.11818557	-1.11801834	-1.1074189	-0.938294372	-1.119201741	-1.11966215
AC241640.1	1.016110109	1.019615332	0.669076819	0.657448058	0.657001836	0.656261672
AC241640.2	0	0	0	0	0	0
AC241640.3	0.128148757	0.667132082	0.13712436	0.127723056	0.127216786	0.126756431
AC243587.1	-1.966439851	-1.966374641	-1.96224149	-1.966652944	-1.966836097	-1.942142923
AC243734.1	0.412452623	0.412595393	0.594302269	0.411988422	0.411592322	0.860675649
AC243790.1	0	0	0	0	0	0
AC244216.1	0	0	0	0	0	0
AC244216.2	0	0	0	0	0	0
AC244216.3	0	0	0	0	0	0
AC244489.1	0	0	0	0	0	0
AC245034.2	0	0	0	0	0	0
AC254952.1	0	0	0	0	0	0
AC255093.1	0	0	0	0	0	0
AC255093.2	0	0	0	0	0	0
AC256236.1	2.974086245	3.220018003	2.909987569	3.509510495	3.049703858	2.585705615
AC256236.2	0	0	0	0	0	0
AC256236.3	8.250318193	8.12670914	7.593371596	8.23570127	8.18493311	8.223507874
AC256309.1	1.067147975	1.070284683	1.026863981	1.066467911	1.172568216	1.058172489
AC270107.10	0	0	0	0	0	0
AC270107.3	0.730257764	0.671750363	0.688579275	0.729865203	0.727382617	0.72299431
AC270107.4	0.730257764	0.671750363	0.688579275	0.729865203	0.727382617	0.72299431
AC270107.5	0.730257764	0.671750363	0.688579275	0.729865203	0.727382617	0.72299431
AC270107.6	0.730257764	0.671750363	0.688579275	0.729865203	0.727382617	0.72299431
AC270107.8	0.730257764	0.671750363	0.688579275	0.729865203	0.727382617	0.72299431
AC270107.9	0.730257764	0.671750363	0.688579275	0.729865203	0.727382617	0.72299431
AC270227.1	0	0	0	0	0	0
AC270306.1	9.77124042	9.780676074	8.522052981	9.516777316	9.515814239	9.272713291
AC275455.1	4.412599571	4.447048643	3.808986678	4.519627797	4.489925625	4.538868515
ACAA1	9.356281589	9.311156655	10.04692397	9.37505305	9.211380965	9.269398442
ACAA2	11.10424448	11.16184024	11.97472412	11.09885793	11.08966685	11.12712923
ACACA	12.01393717	11.8226672	12.00055841	11.60787142	11.56878687	11.55379647
ACACB	8.079843784	7.79608435	7.237684516	7.981338624	8.399931666	8.326105003
ACAD10	8.19503224	8.364305955	8.357559462	8.303844047	8.285235422	8.707038449
ACAD11	8.286135036	8.68435897	8.456335274	8.585018881	8.622298736	8.961079312
ACAD8	8.466488905	8.361228533	8.250798926	8.505147362	8.372798209	8.571405398
ACAD9	11.0694147	11.07440754	11.11159097	10.91329089	10.99450311	11.04970566
ACADL	3.25653505	3.029007091	3.120279079	3.321788205	3.236594301	3.231814353
ACADM	10.14878893	10.21673283	9.749568723	10.09829102	10.15128256	10.09431599
ACADS	7.240290984	7.21618902	8.264227159	7.4085108	7.409591143	7.422082443
ACADSB	8.302387739	8.044928169	7.318805395	8.198757208	7.877773048	8.169535051
ACADVL	12.68343725	12.55856525	12.82300127	12.87842108	12.86863196	12.89392078
ACAN	-0.734392942	-0.734341351	-0.727779038	-0.670731052	-0.671554094	-0.615109739
ACAP1	4.966557259	4.371747307	4.872584103	4.825423189	5.046681449	5.350902909
ACAP2	10.48274328	10.56797757	9.525847419	10.5975087	10.6644514	10.77973948
ACAP3	10.2304968	10.33061168	9.574290712	10.15428405	10.16847917	10.42106259
ACAT1	9.524886443	9.317956991	9.398269928	9.298685755	9.321164535	9.25736367
ACAT2	9.846014922	9.906421209	10.39337841	9.537098946	9.538052718	9.554362489
ACBD3	9.957788435	10.05817792	9.491142978	10.02865576	10.07468508	10.07287523
ACBD4	7.330362365	7.249769373	7.300904566	7.196922898	7.148059223	7.321936337
ACBD5	9.634368156	9.709531762	9.10900963	9.89648944	9.968596469	9.86861575
ACBD6	9.976934062	9.955362541	10.59212903	10.00501897	9.880279557	9.957517172
ACBD7	3.464277798	3.158734482	2.885098482	3.188431256	3.22052639	3.091262619
ACCS	8.030928242	7.685309075	6.975276731	7.731893705	7.492432838	7.343623311
ACCSL	-1.940390637	-1.966612543	-1.962266008	-1.966905214	-1.967097823	-1.967420286
ACD	9.496559706	9.329589036	10.4322964	9.574236951	9.486620052	9.541705537
ACE	0.928824199	0.978307292	1.008694549	1.048931895	1.573574196	1.049401529
ACE2	-0.566801331	-0.566424195	-0.613676026	-0.620753017	-0.393257733	-0.621390877
ACE3P	0	0	0	0	0	0
ACER1	0	0	0	0	0	0
ACER2	3.923794645	3.735974248	3.436507904	3.943462917	4.159274972	3.739771291
ACER3	9.643328095	9.626043081	9.200112398	9.826308858	9.815475366	9.692145173
ACHE	-0.298607914	-0.298530564	-0.129601119	-0.298859295	-0.232127324	-0.173741594
ACIN1	12.21005894	12.16606297	12.35182586	11.99377478	12.01105704	11.92709818
ACKR1	0	0	0	0	0	0
ACKR2	2.785759734	2.957252155	2.984706729	2.547573325	2.974563318	2.931543588
ACKR3	8.97144866	8.980007149	9.208215075	9.077079908	9.20836571	9.104148531
ACKR4	2.50665896	2.466373211	2.259082741	2.541865578	2.497621723	2.802957739
ACLY	13.08978243	13.07808683	13.31317964	12.82653623	12.82214202	12.78232024
ACMSD	1.721788787	1.626990109	1.432407432	1.336882147	1.399989401	1.560809715
ACO1	10.39240525	10.36595056	10.92487452	10.27839089	10.23939802	10.22414428
ACO2	11.16347119	11.11862552	11.98654181	10.96099902	10.9352813	10.96522456
ACOD1	0	0	0	0	0	0
ACOT1	4.228685061	4.787810162	4.863298528	4.112182195	4.30081317	4.362925102
ACOT11	7.587488528	7.786523128	7.889851761	7.644678738	7.743891613	7.386223619
ACOT12	-0.997217959	-1.060046087	-1.049501535	-0.998143789	-1.060580339	-1.000587368
ACOT13	8.967086185	8.882490263	9.712397288	8.789541391	8.874215575	8.881032144
ACOT2	8.375516416	8.499131763	9.411194236	8.504402711	8.326887182	8.398333914
ACOT4	5.439405994	5.621396124	6.434666683	5.689750902	5.638580128	5.86368465
ACOT6	1.876485976	1.938228016	2.093424725	1.911864329	2.008581364	2.043662464
ACOT7	10.57644699	10.59253352	11.92682222	10.53618868	10.50475601	10.4558759
ACOT8	7.61874753	7.436122249	8.455369258	7.512936602	7.415257483	7.549778977
ACOT9	10.23273035	10.29437857	10.80463086	10.17419309	10.15283865	10.12094918
ACOX1	8.660667359	9.112392174	8.759393474	8.87208973	8.852940954	9.080398661
ACOX2	0.530214884	0.530351487	0.656912873	0.673124071	0.783413472	0.647835699
ACOX3	7.66400168	7.193778102	8.031067199	7.392833515	7.246128643	7.101063417
ACOXL	3.628416034	3.673326384	3.22926578	3.885100517	3.687737526	3.600517815
ACP1	11.11105063	11.16629099	11.37106427	11.20077058	11.15753233	11.19916154
ACP2	10.06073262	10.16435306	10.82010178	10.2266983	10.1098954	10.20965797
ACP5	-1.402693231	-1.4975293	-1.489679565	-1.498057856	-1.498405702	-1.498988062
ACP6	7.944364158	7.942993959	8.930647068	7.919362685	8.196406779	7.78666465
ACP7	0.399388234	0.399516749	0.408284779	0.398970501	0.698257127	0.685239886
ACPP	3.707238369	3.882568714	3.859779249	3.870657952	3.918043973	3.994219427
ACPT	2.284291412	2.286472782	2.103216955	2.280125144	2.411081622	2.357712787
ACR	0	0	0	0	0	0
ACRBP	0.444744694	0.512985261	0.524658861	0.557420346	0.362008702	0.361416649
ACRV1	2.860577556	2.780469505	2.754724379	2.811177472	2.621884832	2.97178013
ACSBG1	4.232146828	4.813129939	4.135092496	4.618956507	5.083123708	4.759180317
ACSBG2	2.086864863	2.085112386	1.815421664	2.287761127	2.083809144	1.933375403
ACSF2	6.706153807	6.547756326	6.949394829	6.63238028	6.672022652	6.748165584
ACSF3	9.153405802	9.232698105	9.930867057	9.263185887	9.366058821	9.519000545
ACSL1	10.34249066	10.36293936	10.71127492	10.2926526	10.23517196	10.29420341
ACSL3	11.27731207	11.26841428	10.84663433	11.01773725	10.99447526	10.99822198
ACSL4	12.00120858	12.08804578	11.49577361	11.94209457	11.8198947	11.83844304
ACSL5	7.268872312	7.275924023	7.137276383	6.954420241	6.735049188	7.024184894
ACSL6	2.305387579	2.492247541	2.124362526	2.348316299	2.382592314	2.415694415
ACSM1	0	0	0	0	0	0
ACSM2A	4.352181878	4.667612489	3.386602417	4.659982311	4.787487725	4.121369675
ACSM2B	3.830174547	4.07599872	3.787559655	4.860869742	3.83981359	3.989151093
ACSM3	4.747302363	4.903601878	4.239115364	4.753143255	5.096660176	4.872401158
ACSM4	4.870425362	4.798778619	4.363840336	4.803073539	4.62722109	4.631628961
ACSM5	-0.497398629	-0.497330811	-0.492692693	-0.252978216	-0.431252706	-0.498118554
ACSM5P1	0	0	0	0	0	0
ACSM6	1.761410287	2.045158456	1.700072064	1.786919562	2.246751649	1.967752407
ACSS1	2.461329517	2.292034688	2.285924262	2.729444638	2.505854906	2.659647528
ACSS2	7.941867932	8.296028352	8.095314896	8.466767423	8.190376118	8.745511948
ACSS3	-0.061630587	-0.266062889	-0.268094422	-0.237135819	-0.277259663	-0.087582044
ACTA1	1.21610176	1.316075871	1.181316124	1.50072187	1.431127808	1.307817674
ACTA2	5.248899193	4.832392911	5.681042149	5.207962215	4.889386971	5.462745781
ACTB	9.345119467	9.413349362	9.48447088	9.51369756	9.536966059	9.456865981
ACTBL2	1.549530737	1.339174188	1.383057023	1.336173347	1.33437309	1.330723712
ACTBP1	-0.980666603	-0.980603081	-0.722006764	-0.980873207	-0.981049582	-0.981342363
ACTBP11	0	0	0	0	0	0
ACTBP12	0	0	0	0	0	0
ACTBP14	0	0	0	0	0	0
ACTBP2	0	0	0	0	0	0
ACTBP6	0	0	0	0	0	0
ACTBP7	-1.048957684	-0.979083176	-0.967380172	-1.049110674	-1.049241138	-0.983769252
ACTBP8	-1.968358508	-1.968266505	-1.927163104	-1.968659159	-1.968917568	-1.969350192
ACTBP9	-1.074155526	-1.010064901	-1.063335586	-0.952442984	-1.074715938	-1.074899046
ACTC1	5.555773572	5.65514901	5.566340551	4.847322945	5.097977833	4.929883053
ACTG1	14.18304208	14.19741938	14.65340967	14.00443333	13.92445622	13.89741786
ACTG1P1	0	0	0	0	0	0
ACTG1P10	3.000873558	3.081290096	2.795333205	3.140408559	2.864561015	2.8957361
ACTG1P11	0	0	0	0	0	0
ACTG1P12	0	0	0	0	0	0
ACTG1P13	0	0	0	0	0	0
ACTG1P14	-0.343743433	-0.343152013	-0.40353219	-0.408184328	-0.286831971	-0.347877884
ACTG1P15	-1.497423969	-1.497301814	-1.489559373	-1.404161172	-1.498166238	-1.498740638
ACTG1P16	0	0	0	0	0	0
ACTG1P17	3.074188149	3.111312704	2.873690741	3.182059111	3.178011129	3.355795756
ACTG1P18	-1.966543796	-1.966477136	-1.962252062	-1.966761629	-1.941393038	-1.967262307
ACTG1P19	0	0	0	0	0	0
ACTG1P2	0	0	0	0	0	0
ACTG1P20	3.565463237	3.277716888	3.007787385	3.182886059	3.296114871	3.225752708
ACTG1P21	0	0	0	0	0	0
ACTG1P22	0	0	0	0	0	0
ACTG1P23	0	0	0	0	0	0
ACTG1P24	1.857235281	2.112771794	1.970405235	1.910160803	2.009267367	1.950487292
ACTG1P3	2.280024778	2.282201703	2.221677396	2.542989919	2.369823281	2.359073515
ACTG1P4	-0.58210197	-0.582035915	-0.411163712	-0.582316664	-0.450717126	-0.582803343
ACTG1P9	1.537662009	1.646062036	1.449791785	1.350738083	1.775584318	1.471514091
ACTG2	1.827305184	1.622440282	1.802464739	1.659159737	1.669861249	1.829594455
ACTL10	4.38973638	4.58981536	5.245705646	4.717600156	4.687034067	4.849976014
ACTL6A	11.16724758	11.1343199	11.32627783	10.91357368	10.94999595	10.94720811
ACTL6B	-1.966439851	-1.966374641	-1.96224149	-1.966652944	-1.966836097	-1.942142923
ACTL7A	-1.966543796	-1.966477136	-1.962252062	-1.966761629	-1.941393038	-1.967262307
ACTL7B	-1.940390637	-1.966612543	-1.962266008	-1.966905214	-1.967097823	-1.967420286
ACTL8	6.584435238	6.828275528	7.772539383	6.205942744	6.395742909	6.371583573
ACTL9	0	0	0	0	0	0
ACTN1	12.23892428	12.21058279	12.75963425	12.21123338	12.127287	12.1841716
ACTN2	0	0	0	0	0	0
ACTN3	-0.45093957	-0.450873695	-0.446356275	-0.267316529	-0.386694654	-0.38843084
ACTN4	13.94462535	13.95498058	14.26176721	13.8396752	13.84057102	13.77632888
ACTN4P1	0	0	0	0	0	0
ACTN4P2	0	0	0	0	0	0
ACTP1	0	0	0	0	0	0
ACTR10	9.509950897	9.488485764	9.765463428	9.212188829	9.3509382	9.408015543
ACTR1A	11.24050382	11.25137256	12.04142167	11.08458875	11.06147335	11.03934107
ACTR1B	9.387888859	9.384465698	10.0344665	9.434089216	9.370346639	9.349450926
ACTR2	12.29099483	12.36005759	11.99794808	12.22387506	12.26734196	12.24872105
ACTR3	12.32661585	12.35214001	12.21236467	12.24414538	12.22808772	12.18595798
ACTR3B	8.270466481	8.111227866	8.497167813	8.099186652	7.941014165	7.935434611
ACTR3BP1	0	0	0	0	0	0
ACTR3BP2	0	0	0	0	0	0
ACTR3BP3	0	0	0	0	0	0
ACTR3BP4	0	0	0	0	0	0
ACTR3BP5	0	0	0	0	0	0
ACTR3BP6	0	0	0	0	0	0
ACTR3C	6.241964033	6.468958407	6.241245657	6.334747974	6.399286229	6.208016426
ACTR3P2	0	0	0	0	0	0
ACTR3P3	0	0	0	0	0	0
ACTR5	7.836182421	7.7499838	8.608795843	7.4857458	7.35579171	7.35919756
ACTR6	8.863137296	8.929503852	8.869762969	8.818886192	8.840418518	9.012693643
ACTR6P1	0	0	0	0	0	0
ACTR8	9.433987341	9.304672884	9.376845072	9.249479026	9.248270519	9.433123877
ACTRT1	0	0	0	0	0	0
ACTRT2	0	0	0	0	0	0
ACTRT3	6.696017478	6.603561982	6.932412029	6.216905514	6.206864345	6.194963109
ACVR1	8.396115887	8.3416876	8.380468781	8.582346278	8.545615301	8.638403979
ACVR1B	8.451338379	8.571857573	8.725331116	8.6313981	8.578217129	8.675534943
ACVR1C	1.374594634	1.440661444	1.54878971	1.61034229	1.706147272	1.699490688
ACVR2A	7.447590099	7.28429896	7.041319247	7.320269964	7.402065907	7.355954179
ACVR2B	7.989123434	7.993066146	8.148967302	7.889281723	7.940824587	8.007008225
ACVRL1	0.990205169	1.220156628	1.002910231	1.126220638	1.259585769	1.215407318
ACY1	9.370047859	9.297381069	10.52710248	9.28225208	9.205822676	9.192423715
ACY3	0	0	0	0	0	0
ACYP1	7.273450481	7.360824127	7.086578556	7.183272657	7.21056925	7.177487067
ACYP2	6.45357274	6.545674782	6.950822363	6.500432245	6.414242372	6.441271569
AD000091.3	0	0	0	0	0	0
AD000671.6	2.84929431	2.299922804	3.013384359	2.09460314	2.093269515	2.341937373
ADA	6.554028852	6.530975219	7.162948482	6.475361851	6.634185222	6.57493744
ADAD1	0	0	0	0	0	0
ADAD1P2	0	0	0	0	0	0
ADAD2	0.000642155	0.132866388	0.262885529	0.000312043	0.066178199	-0.000436526
ADAL	8.427651428	8.461423363	8.084455706	8.746281751	8.716971201	8.762428895
ADAM10	11.63309205	11.68279198	10.55796956	11.64482841	11.60006252	11.57926186
ADAM11	4.75466327	4.56117181	5.07638332	4.940889599	4.844222163	4.720415948
ADAM12	10.50230669	10.45683813	9.720316098	10.60692001	10.45041412	10.41421356
ADAM15	12.51664359	12.3789471	13.21943664	12.45894657	12.41007589	12.39751183
ADAM17	10.17068669	10.20914728	9.41863489	10.33584431	10.25348329	10.3770045
ADAM18	-1.966439851	-1.966374641	-1.96224149	-1.966652944	-1.966836097	-1.942142923
ADAM19	7.2880549	7.115111679	7.166548809	6.898220287	6.837827886	7.057752382
ADAM1A	0	0	0	0	0	0
ADAM1B	1.125970871	1.007658993	0.953507754	1.123274021	1.004594581	1.264866923
ADAM2	0	0	0	0	0	0
ADAM20	0.6364391	0.693601146	0.521240108	0.575412974	0.512189321	0.734407214
ADAM20P1	1.966372231	1.850646144	1.654081594	1.793492662	2.011092151	1.880064019
ADAM20P2	0	0	0	0	0	0
ADAM20P3	0	0	0	0	0	0
ADAM21	0.248691301	0.249146866	0.348523855	0.247558728	0.246611164	0.244671158
ADAM21P1	0	0	0	0	0	0
ADAM22	7.570149073	7.516546279	6.970779845	7.59361647	7.475403174	7.423852203
ADAM23	-1.49690629	-1.496787959	-1.489287871	-1.497292972	-1.497625325	-1.407451575
ADAM24P	0	0	0	0	0	0
ADAM28	2.900622391	3.284241691	2.650476937	2.758631803	3.127761994	3.158292263
ADAM29	-0.0984074	-0.162412583	-0.157231451	-0.040205536	-0.041668452	-0.102175728
ADAM30	0	0	0	0	0	0
ADAM32	7.813909856	7.716759156	6.731974743	8.31935648	8.254471592	7.784735994
ADAM33	3.043327614	2.946869689	2.618901791	2.943898928	2.812571658	2.828093103
ADAM3A	-1.966543796	-1.966477136	-1.962252062	-1.966761629	-1.941393038	-1.967262307
ADAM3B	0	0	0	0	0	0
ADAM5	0	0	0	0	0	0
ADAM5P	0.311095831	0.378814089	0.319028727	0.310724468	0.548655657	0.540378283
ADAM6	0	0	0	0	0	0
ADAM7	0	0	0	0	0	0
ADAM8	4.367054759	4.042363081	3.817520921	4.641960898	4.514447211	4.115504675
ADAM9	12.41086064	12.49452191	11.74088075	12.4003717	12.4464242	12.4019967
ADAMDEC1	-0.58936217	-0.588591641	-0.710392129	-0.717066824	-0.717217959	-0.717468413
ADAMTS1	9.410391429	9.43159586	9.044717607	9.817926449	9.557604264	9.623376765
ADAMTS10	5.314082954	5.280088983	4.887868436	5.026431306	5.373518484	5.723938657
ADAMTS12	-1.966704047	-1.940221999	-1.962268335	-1.966929187	-1.967122694	-1.967446661
ADAMTS13	4.764111603	4.376480062	3.875794009	4.784260264	4.727477071	5.094720132
ADAMTS14	0.707353734	0.761184849	0.535776724	0.649186447	0.526598275	0.587080896
ADAMTS15	6.469440455	6.103929569	6.842393646	6.503904807	6.268675944	6.323017901
ADAMTS16	4.967699896	4.921306059	4.629041362	4.571472407	4.940473817	5.159531067
ADAMTS17	-1.940390637	-1.966612543	-1.962266008	-1.966905214	-1.967097823	-1.967420286
ADAMTS18	-1.497574237	-1.450186553	-1.489638181	-1.45072845	-1.498323251	-1.49890287
ADAMTS19	0	0	0	0	0	0
ADAMTS2	0.755679586	0.587439502	0.531666054	0.700491566	0.643339974	0.521971479
ADAMTS20	0	0	0	0	0	0
ADAMTS3	6.283520562	6.235329621	5.509709347	5.673422741	5.941331684	5.6127367
ADAMTS4	3.756939862	3.657101532	3.514854069	4.132382584	4.019205673	3.631405899
ADAMTS5	5.90012119	6.223256543	5.663101623	5.817625968	5.706068154	5.688376393
ADAMTS6	6.115329437	6.615257886	4.972960437	6.246031019	6.458424792	6.235567532
ADAMTS7	4.492521236	4.292685533	3.933884956	4.497186661	4.120079372	4.234052615
ADAMTS7P1	0	0	0	0	0	0
ADAMTS7P3	-0.236138129	-0.484383865	-0.479674339	-0.484676625	-0.418125212	-0.485184034
ADAMTS7P4	0.376561793	0.376685917	0.540923811	0.522409089	0.601845113	0.419390786
ADAMTS8	3.009865285	3.228922784	3.411665438	3.026249034	2.7363907	2.78175731
ADAMTS9	2.911143969	2.73769284	3.025750693	2.414640136	2.396925508	2.854927837
ADAMTSL1	0	0	0	0	0	0
ADAMTSL2	0.576234171	0.516248298	0.540641409	0.574346196	0.628272095	0.450268079
ADAMTSL3	3.927739168	3.99253666	3.521092819	4.024331464	4.239795491	3.915372854
ADAMTSL4	8.53633111	8.260345431	8.172564553	8.696999334	8.600292233	8.73970742
ADAMTSL5	7.015321619	6.781538854	6.953381549	7.220201599	7.460026228	7.570222438
ADAP1	6.215748924	6.202731254	6.545682107	6.744395365	6.820113977	6.962915393
ADAP2	2.628876309	2.759246074	2.874395194	2.655224946	2.680394946	2.557242517
ADAR	12.69807582	12.61761664	12.1584965	12.58881766	12.59635741	12.5414804
ADARB1	11.9338229	11.88653643	11.22915682	12.04008429	11.90923733	11.98454924
ADARB2	-0.05711693	-0.057026222	-0.050822387	0.009289377	0.008339319	0.229144467
ADAT1	9.14174836	9.25262031	8.890294519	8.93727052	8.884771709	9.053102295
ADAT2	9.075887712	9.097872512	8.136707103	8.771088605	9.006658155	9.131005896
ADAT3	5.979593843	5.794055383	6.920109996	6.18401363	5.995739655	5.863160443
ADCK1	6.971685975	7.098894716	8.033156218	6.71262783	6.9134835	6.740385158
ADCK2	7.564874851	7.578183636	8.442826485	7.553210201	7.61341458	7.669071081
ADCK5	5.605555521	5.47883329	6.025981069	5.670881853	5.779424637	5.566679222
ADCY1	1.9760412	1.837253298	1.772801037	2.054129459	2.129246679	2.284445766
ADCY10	1.524758621	1.800389201	1.738137723	1.578401118	1.419367051	1.800830254
ADCY10P1	4.424363996	4.566847751	4.148093393	4.839877397	5.168118211	4.356958966
ADCY2	4.094314698	4.317569605	3.815616395	3.833524481	4.083741446	3.979796567
ADCY3	11.05444739	10.90597536	11.20160931	11.00769738	10.87896611	10.89929277
ADCY4	1.834487722	1.685891822	1.520611905	1.734856794	1.731971142	1.726204424
ADCY5	4.078939756	4.110038562	3.316375539	3.828171227	4.218705636	4.164547277
ADCY6	10.54599539	10.28955831	10.01788683	10.76847055	10.73320224	10.66627847
ADCY7	9.990076765	9.794394323	9.396807522	9.743663879	9.750990171	9.977320967
ADCY8	0	0	0	0	0	0
ADCY9	10.04920533	10.11927914	9.767706182	9.991542759	10.05123002	9.94770061
ADCYAP1	0	0	0	0	0	0
ADCYAP1R1	-1.031135852	-1.093725673	-1.083284843	-1.094428699	-1.094740002	-0.97731438
ADD1	11.13248369	11.09051417	11.43346736	11.15138643	11.20544456	11.04973272
ADD2	2.04994057	2.002476769	2.039467081	1.998335997	2.017151394	1.977864807
ADD3	9.749939171	10.03402489	8.897675156	9.945159073	10.13440931	10.08351715
ADGB	4.874614705	4.915900903	4.128828224	4.698942442	4.962021921	4.944417302
ADGRA1	0	0	0	0	0	0
ADGRA2	3.993710747	4.061545632	3.801987122	4.368918262	4.361795764	4.281975335
ADGRA3	9.834277627	9.97690139	9.645291362	9.522005657	9.420734417	9.493055944
ADGRB1	0.64688195	0.649467711	0.663151081	0.94600507	0.913418128	0.868314532
ADGRB2	8.648473853	8.490467794	8.742109732	8.53672035	8.545929299	8.613218927
ADGRB3	0	0	0	0	0	0
ADGRD1	4.246664093	3.679057499	3.653352864	3.819398675	4.242937279	4.189737751
ADGRD2	5.455961471	5.584750252	4.672882415	5.152400197	5.449833026	5.030353171
ADGRE1	-1.193435567	-1.027936391	-1.17743863	-1.148406033	-1.194945376	-1.150921102
ADGRE2	9.054384121	8.862852781	8.726303384	8.879284881	8.645513829	8.874915273
ADGRE3	0	0	0	0	0	0
ADGRE4P	0	0	0	0	0	0
ADGRE5	10.9084611	10.87127497	11.31142391	10.7034023	10.66793341	10.65529589
ADGRF1	3.629975433	3.81988326	3.538819861	3.836612644	3.930360335	3.680382319
ADGRF2	0.966999277	1.168563584	0.862312623	0.993004549	0.907225589	0.987149779
ADGRF3	3.81050265	4.431652762	3.136517837	3.617537292	3.519564523	3.82128487
ADGRF4	3.32134935	3.122153004	3.299140415	3.265937875	3.067643808	3.024874939
ADGRF5	0	0	0	0	0	0
ADGRF5P1	3.420366252	3.391933383	3.262445937	3.437619886	3.522885385	3.547729134
ADGRF5P2	0	0	0	0	0	0
ADGRG1	9.574211359	9.69106151	9.484634822	9.686118992	9.695708741	9.587244433
ADGRG2	6.205869639	6.013746117	5.624102539	6.259803067	6.348187108	6.200122851
ADGRG3	-0.281069409	-0.232578975	-0.315754693	-0.265932817	-0.32112782	-0.165029002
ADGRG4	-0.206168611	-0.206091066	-0.200773499	-0.141406416	-0.02545715	-0.084762498
ADGRG5	0.681492112	0.681991591	0.612787968	0.877123251	0.709911447	0.707075851
ADGRG6	9.119007802	9.335673618	8.301878177	9.063489303	9.013408359	8.917204798
ADGRG7	0	0	0	0	0	0
ADGRL1	6.879122966	6.530502628	6.217768833	6.752051426	6.550443631	6.707328853
ADGRL2	7.738539786	7.415167006	7.153294647	7.437791169	7.263075631	7.229007617
ADGRL3	3.199033147	3.687584434	3.392990403	3.394162483	3.803537077	3.666413494
ADGRL4	-1.497574341	-1.450170936	-1.489638235	-1.450743689	-1.498323359	-1.498902982
ADGRV1	5.020271039	4.552505242	4.745216063	4.540955796	4.739586171	4.866601499
ADH1A	0	0	0	0	0	0
ADH1B	1.437164299	1.190376607	1.288351408	1.605029897	1.373201431	1.252174962
ADH1C	-1.940390637	-1.966612543	-1.962266008	-1.966905214	-1.967097823	-1.967420286
ADH4	3.321529587	3.394314111	2.793572658	3.160276238	3.343229343	3.425820175
ADH5	11.85478893	11.93764981	12.59822695	11.77569492	11.80383664	11.8025503
ADH5P2	0	0	0	0	0	0
ADH5P3	0	0	0	0	0	0
ADH5P4	-1.966439851	-1.966374641	-1.96224149	-1.966652944	-1.966836097	-1.942142923
ADH6	0.172592549	0.238625694	0.30172857	0.172237337	0.274049481	0.381521657
ADH7	0	0	0	0	0	0
ADHFE1	1.805580913	1.980301671	2.344224786	1.944164045	1.913092282	2.001673088
ADI1	10.36037419	10.4524625	11.35038712	10.34099462	10.29280933	10.3348623
ADI1P1	0	0	0	0	0	0
ADI1P2	0	0	0	0	0	0
ADI1P3	0	0	0	0	0	0
ADIG	0	0	0	0	0	0
ADIPOQ	0.434029791	0.370446838	0.377882994	0.49197033	0.545304373	0.541393257
ADIPOR1	11.33945551	11.32924113	11.79343305	11.3160941	11.24970452	11.26780217
ADIPOR1P1	0	0	0	0	0	0
ADIPOR1P2	0	0	0	0	0	0
ADIPOR2	10.38927206	10.39692557	10.38598906	10.29573961	10.36107826	10.35092949
ADIRF	3.541954729	3.577253612	3.602554056	3.520635188	3.643449531	3.83088242
ADK	10.36260161	10.37061238	10.68875403	10.26626264	10.33870477	10.30727188
ADM	9.402915974	9.563323811	9.844405486	11.06766265	11.00008511	11.028501
ADM2	6.466087549	6.651595248	7.215879935	8.121617557	8.040075554	8.079248517
ADM5	5.142772875	5.11075672	5.636723002	5.113673884	4.924685912	5.25051497
ADNP	6.622064801	6.541073452	6.605953215	6.545171837	6.424636171	6.37641114
ADNP2	9.896015995	10.05408387	9.773943929	9.766169224	9.873214943	9.92932877
ADO	9.093430495	9.154234895	9.171865223	9.001573374	9.109007266	9.020468374
ADORA1	5.805521292	5.762528722	6.41282499	5.309935341	5.503826514	5.414473121
ADORA2A	4.852421575	4.921440219	4.625146761	5.476982847	5.575304517	5.565340663
ADORA2B	8.125491947	8.1366673	8.663572891	8.508776894	8.43579553	8.381302006
ADORA2BP1	0	0	0	0	0	0
ADORA3	0	0	0	0	0	0
ADPGK	10.91149142	10.81744971	11.04665291	10.90988851	10.95868369	10.96604648
ADPRH	3.402710393	3.83811608	3.859754841	3.809093104	3.958485078	3.611709543
ADPRHL1	8.152768035	8.267818695	8.789183709	8.724654729	8.81773544	8.772222764
ADPRHL2	9.29728655	9.201786046	10.34107754	9.610700987	9.454269901	9.573755843
ADPRM	6.553291662	6.564457	6.933704653	6.443129725	6.499259092	6.748104291
ADRA1A	1.091255023	1.213773283	1.104066322	1.176851384	1.073426057	1.135685385
ADRA1D	0.846565525	0.401214831	0.411658817	0.421993	0.400129157	0.576862995
ADRA2A	4.702839207	4.848417074	4.904846643	4.670943328	4.570839564	4.531974926
ADRA2B	-0.49673554	-0.623623675	-0.536959279	-0.623867096	-0.559900188	-0.624288674
ADRA2C	-0.057674473	-0.127669697	-0.122289696	0.004605162	0.003085635	-0.081743224
ADRB1	0.720858345	0.721013065	0.965734059	0.786797451	0.959527813	0.900452249
ADRB2	5.969982864	5.986119504	6.397819958	6.077670582	6.136271316	5.819028508
ADRB3	1.552839704	1.553942557	1.387138602	1.550022562	1.69729193	1.59448055
ADRM1	11.57936293	11.55994836	12.82805455	11.60396612	11.49988063	11.49416416
ADSL	10.96737384	10.96505251	11.76775242	10.82770833	10.77699692	10.76648727
ADSS	10.92524927	10.98236634	10.58640572	10.66582823	10.69348138	10.76693157
ADSSL1	9.114889512	9.080973706	9.453490383	9.290272884	9.248623031	9.247623448
ADTRP	3.869804222	3.604250249	3.711478449	4.268935438	3.750635318	3.706028981
AE000658.25	0	0	0	0	0	0
AE000658.30	0	0	0	0	0	0
AE000659.41	0	0	0	0	0	0
AE000660.21	0	0	0	0	0	0
AE000660.4	0	0	0	0	0	0
AE000661.36	0	0	0	0	0	0
AEBP1	1.337030017	1.185362523	1.212591433	1.40351824	1.339711374	1.256206238
AEBP2	10.0282331	10.15773936	9.275550386	10.1674315	10.12892965	10.06520145
AEN	10.05265821	10.06585907	10.66940448	9.963650794	9.854229517	9.890646822
AES	11.26575982	11.33674477	12.40116742	11.31604983	11.18983838	11.29093533
AF001550.9	-1.966439851	-1.966374641	-1.96224149	-1.966652944	-1.966836097	-1.942142923
AF003529.2	0	0	0	0	0	0
AF011889.5	7.183888874	7.105280788	5.832569099	7.687889005	7.534199831	7.612704319
AF013593.1	0	0	0	0	0	0
AF038458.4	0	0	0	0	0	0
AF121897.4	0	0	0	0	0	0
AF131215.1	0	0	0	0	0	0
AF146191.1	0	0	0	0	0	0
AF146191.6	0	0	0	0	0	0
AF146191.8	0	0	0	0	0	0
AF165138.7	-1.028069626	-1.105277117	-1.094452867	-1.106005961	-1.051362723	-1.05332508
AF186192.5	0	0	0	0	0	0
AF196972.10	0	0	0	0	0	0
AF196972.3	0	0	0	0	0	0
AF196972.4	0	0	0	0	0	0
AF213884.1	0	0	0	0	0	0
AF224669.3	-0.629600947	-0.627966202	-0.688193689	-0.694347408	-0.630811999	-0.635644132
AF228730.13	0	0	0	0	0	0
AF228730.5	0	0	0	0	0	0
AF228730.8	0	0	0	0	0	0
AF238378.7	0	0	0	0	0	0
AF238380.8	0	0	0	0	0	0
AF241726.2	0	0	0	0	0	0
AF254982.2	0	0	0	0	0	0
AF277315.13	0	0	0	0	0	0
AF277315.19	0	0	0	0	0	0
AFAP1	10.61428328	10.7049582	10.31096697	10.54144196	10.66276218	10.60339538
AFAP1L1	9.026347094	9.008674682	9.296753407	9.513815789	9.369036056	9.563890153
AFAP1L2	-0.697940399	-0.751175351	-0.294980922	-0.752230626	-0.701033002	-0.754090172
AFDN	9.841854639	9.755272414	9.031020398	10.06503151	10.11829025	9.934040697
AFF1	10.67503618	10.63122029	9.737783473	10.47293285	10.41022125	10.5998692
AFF2	-0.053407009	0.01449991	-0.047090244	-0.053702865	0.012060758	0.233022737
AFF3	2.514922462	2.902538173	2.692596804	3.02317623	3.08768009	2.896653589
AFF4	11.45703598	11.48278018	10.42730871	11.60915004	11.78548026	11.65878749
AFG3L1P	9.2235565	9.284653918	8.605156773	9.108394267	9.24901595	9.231464619
AFG3L2	11.35317415	11.43412942	11.58779514	11.29216193	11.18499745	11.14291023
AFG3L2P1	0	0	0	0	0	0
AFM	0	0	0	0	0	0
AFMID	8.485997943	8.439558567	8.813277309	8.211768031	8.298331856	8.233266399
AFP	1.300760688	1.246567635	1.211129889	1.298126849	1.348003666	1.245302123
AFTPH	9.099439089	9.233958774	8.847246979	9.190927637	9.145237637	9.184351479
AGA	7.723703224	7.855551677	7.950845911	7.796225745	7.800079772	7.834630093
AGAP1	9.925664169	9.993546766	10.13155357	10.18325008	10.20470185	10.14587067
AGAP10P	3.1883018	3.448732004	3.029095955	3.048943221	3.364912909	3.535617913
AGAP12P	4.537043909	4.319895792	3.620499569	4.330639039	4.314371775	4.328632834
AGAP13P	3.147564721	3.394056774	2.948530494	3.380420903	3.50037072	3.24807439
AGAP14	1.85234491	2.09888021	1.769148996	1.79277961	2.043294721	1.8414332
AGAP2	7.076818202	7.036651426	8.264153801	7.184327671	6.985170519	7.133369624
AGAP3	9.951409487	10.09034349	10.47442009	10.07414096	9.977384884	9.997776991
AGAP4	7.455546521	7.733815058	6.595835899	7.591538442	7.624644778	7.631833948
AGAP5	6.943718039	6.726881209	5.776739806	6.925285756	6.915942364	7.112988204
AGAP6	8.567740267	8.498769829	7.758950275	8.404942184	8.441378967	8.416414871
AGAP7P	3.854764493	3.465518249	3.534540928	3.67102579	3.726623072	3.618521944
AGAP9	4.831401421	4.792861803	4.339645641	4.938703067	5.098853525	5.108441587
AGBL1	0.455818146	0.629923015	0.398482165	0.515159537	0.453635426	0.451878012
AGBL2	1.831217245	2.342921195	2.129612888	1.740880725	1.819388467	1.905816115
AGBL3	4.886884878	4.918955088	4.337956109	4.787662533	4.577871145	5.103405244
AGBL4	0	0	0	0	0	0
AGBL5	10.13623936	10.17562215	10.58129892	10.00845284	10.00744528	10.07773324
AGER	5.604095931	5.503014925	5.545139434	5.924744212	5.668514607	5.499239023
AGFG1	10.65629208	10.53506342	10.62333332	10.60241376	10.5096051	10.52978268
AGFG2	8.326782527	8.239539099	9.166003935	8.338579604	8.343246211	8.342137289
AGGF1	10.05262943	10.09294486	9.610908062	10.19637109	10.14034846	10.23608467
AGGF1P1	0	0	0	0	0	0
AGGF1P10	0	0	0	0	0	0
AGGF1P2	-1.966543796	-1.966477136	-1.962252062	-1.966761629	-1.941393038	-1.967262307
AGGF1P3	0	0	0	0	0	0
AGGF1P4	0	0	0	0	0	0
AGGF1P5	0	0	0	0	0	0
AGGF1P6	0	0	0	0	0	0
AGGF1P7	0	0	0	0	0	0
AGGF1P8	0.838131592	0.771358407	0.864166274	1.111834977	0.896865813	0.891886284
AGGF1P9	0	0	0	0	0	0
AGK	9.52997202	9.523839065	9.539099285	9.508899053	9.450717193	9.569231458
AGKP1	0	0	0	0	0	0
AGL	10.17483493	10.36540951	9.449980636	10.32139157	10.41778775	10.27882506
AGMAT	8.84243634	8.85362285	9.40594616	8.636493909	8.58406468	8.412703648
AGMO	0.185113441	0.429606547	0.192411354	0.184771829	0.368398469	0.247807358
AGO1	10.67119618	10.6797173	10.15200369	10.54756145	10.57343133	10.39636165
AGO2	11.10721146	11.087286	11.31770107	10.89798052	10.95750317	11.29336411
AGO3	9.90505408	9.565273849	9.635652796	9.485895423	9.820456366	9.72227007
AGO4	7.849901774	7.768780723	6.643693821	7.868508502	8.372740519	8.211867031
AGPAT1	10.49191578	10.50730127	11.09321308	10.45768441	10.40766641	10.40631398
AGPAT2	9.835037969	9.805427581	11.19156075	10.00247188	9.877366164	9.821769583
AGPAT3	11.12135153	11.14607125	11.22198876	10.92760675	10.95334253	10.99724646
AGPAT4	7.363234063	7.177524229	6.937922711	7.356260239	7.239487423	7.546664384
AGPAT5	9.517255779	9.52529737	9.113177865	9.719532119	9.900405335	9.850042382
AGPAT5P1	0	0	0	0	0	0
AGPS	11.66951565	11.74872068	10.92913505	11.5239523	11.5320267	11.6312035
AGR2	-1.968358508	-1.968266505	-1.927163104	-1.968659159	-1.968917568	-1.969350192
AGR3	0	0	0	0	0	0
AGRN	13.05618287	12.93657843	12.81993642	13.11335382	13.12645009	13.09911526
AGRP	0.210528004	0.392879196	0.21730972	0.273480196	0.27264006	0.379202249
AGT	2.372249591	2.229496724	2.42191999	2.224265849	2.221190475	2.214654805
AGTPBP1	8.671268323	8.820428538	8.366089471	8.677439287	8.86840119	8.993104807
AGTR1	4.054999732	3.956757795	3.84537375	4.257358429	4.170748272	4.128379231
AGTR2	0.411128797	0.411248196	0.502039749	0.536789774	0.591912945	0.587582884
AGTRAP	9.608999331	9.681702418	10.95081202	9.597875905	9.554295776	9.593894696
AGXT	0.935660068	0.711200761	0.654815965	0.770114007	0.708392931	0.7650864
AGXT2	-1.940390637	-1.966612543	-1.962266008	-1.966905214	-1.967097823	-1.967420286
AHCTF1	11.70306593	11.70802889	10.96705043	11.77991164	11.91212387	11.79075775
AHCY	11.98583072	11.98370412	13.13360169	11.94155	11.85611725	11.90091277
AHCYL1	11.81819888	11.83913679	11.75478766	11.84405951	11.83516492	11.85993625
AHCYL2	8.765049354	8.524092985	8.285473337	8.761715004	8.751820423	8.657259717
AHCYP2	0.888000724	0.889057351	0.928029831	0.8860206	0.825080973	0.880195554
AHCYP3	0	0	0	0	0	0
AHCYP4	0	0	0	0	0	0
AHCYP5	0	0	0	0	0	0
AHCYP7	0	0	0	0	0	0
AHCYP8	-1.966543796	-1.966477136	-1.962252062	-1.966761629	-1.941393038	-1.967262307
AHDC1	7.149124229	7.128116534	7.466259795	6.108169615	6.999009551	6.850614412
AHI1	9.337203877	9.25015934	8.507503616	9.22448143	9.417560641	9.296878746
AHNAK	14.18057107	14.10839745	13.69115392	13.96991698	14.01880173	13.936863
AHNAK2	11.70638273	11.71049944	11.95920386	11.82990063	11.82812572	11.88566796
AHR	10.07187804	10.13163362	8.883881763	9.925152815	10.19385766	10.04973865
AHRR	9.391122675	9.472595761	8.860244728	8.216509411	8.24010711	8.237344494
AHSA1	11.80333942	11.82857444	12.40830668	11.50610498	11.47605131	11.57942139
AHSA2	10.24339274	10.10110794	8.815439845	9.962042352	10.11803534	10.12149666
AHSG	0	0	0	0	0	0
AHSP	0	0	0	0	0	0
AICDA	2.054888692	1.600306344	1.551769809	1.717698045	1.657698527	1.907631319
AIDA	11.05235895	11.12264001	11.10993791	11.00920506	11.0194456	10.99219512
AIF1	0	0	0	0	0	0
AIF1L	9.025812845	9.006582772	9.712673821	9.44529868	9.427340008	9.398485272
AIFM1	11.04093062	11.15441871	11.61274328	11.00263858	10.99133734	11.02248185
AIFM1P1	0	0	0	0	0	0
AIFM2	9.602526636	9.590183646	10.3494358	9.715119647	9.628233115	9.656383225
AIFM3	0.017464387	0.017833355	0.113675978	0.061655316	-0.030890105	0.058035981
AIG1	8.9096365	8.922512728	9.726375398	9.010808636	8.933332484	9.031707483
AIG1P1	-1.076405857	-1.013596715	-1.065606316	-1.07689699	-0.954104691	-1.077189815
AIM1	7.486300005	7.492574203	6.983784839	7.007374836	7.428703137	7.303983893
AIM1L	2.138337565	1.882592914	1.967297877	2.132476475	2.337275616	2.47805278
AIM2	1.591087346	1.625711487	1.519277917	1.521511971	1.637969383	1.768861847
AIMP1	10.45055301	10.46646539	9.771413019	10.32252223	10.32079305	10.35393235
AIMP1P1	-1.966543796	-1.966477136	-1.962252062	-1.966761629	-1.941393038	-1.967262307
AIMP1P2	0	0	0	0	0	0
AIMP2	9.890578801	9.854259236	10.8363721	9.482908135	9.472551166	9.484598157
AIP	9.523745607	9.575239173	10.75279078	9.369601853	9.280205086	9.312739287
AIPL1	6.517798947	6.58526002	6.708240953	6.359082107	6.444795137	6.405929516
AIRE	1.008091533	1.07275253	0.972393811	0.873107978	1.171077384	0.939129521
AJ239321.3	0	0	0	0	0	0
AJAP1	1.115857077	0.999958914	1.027340886	1.113217489	1.110975419	1.052748969
AJUBA	10.87135292	10.80755567	10.78321589	11.11521997	11.0964848	11.00745628
AK1	9.549108409	9.55986377	10.87325839	9.517629346	9.431337581	9.486420097
AK2	13.28915658	13.27887374	13.93974186	13.33653227	13.30389209	13.32797955
AK2P2	0	0	0	0	0	0
AK3	10.50096252	10.59398992	10.26639376	10.48722356	10.48002906	10.520605
AK3P2	0	0	0	0	0	0
AK3P3	2.101122801	2.006270375	1.789276741	2.049253998	2.09353197	2.0323418
AK3P4	0	0	0	0	0	0
AK3P5	2.288315508	2.229688403	2.188940248	2.753903178	2.672398368	2.849563258
AK4	12.44203034	12.44403751	12.65969307	12.75730473	12.68556738	12.73216159
AK4P1	6.658683804	6.886049729	6.676866089	7.095784308	6.980303401	7.260480225
AK4P2	0	0	0	0	0	0
AK4P3	-1.968358508	-1.968266505	-1.927163104	-1.968659159	-1.968917568	-1.969350192
AK4P4	-1.966439851	-1.966374641	-1.96224149	-1.966652944	-1.966836097	-1.942142923
AK4P5	0	0	0	0	0	0
AK4P6	0	0	0	0	0	0
AK5	3.206793176	3.316765012	2.974671267	3.291286073	3.486786313	3.458566013
AK6	8.755958063	8.797231525	8.966342991	8.925565716	8.726098911	8.759298416
AK6P1	0	0	0	0	0	0
AK6P2	0	0	0	0	0	0
AK7	4.752505651	4.545106482	4.83484004	4.722646709	5.062727831	4.758584053
AK8	2.641770584	2.709592139	2.684042942	3.124180487	3.12542529	2.753713021
AK9	6.823954906	6.698857609	6.111376817	6.511243698	6.515555235	6.606601694
AKAIN1	0	0	0	0	0	0
AKAP1	11.38302225	11.27427884	11.2889829	11.03025726	10.92575718	11.00070875
AKAP10	9.596282263	9.736593175	8.976118252	9.617430655	9.719367327	9.676335625
AKAP11	9.508817895	9.594813991	8.315624859	9.556515883	9.520047118	9.584319084
AKAP12	10.83244249	10.85105086	10.41096479	10.94724626	10.79007285	10.8499674
AKAP13	10.40441258	10.61198401	9.623732195	10.2728888	10.48672741	10.59632293
AKAP14	-1.940390637	-1.966612543	-1.962266008	-1.966905214	-1.967097823	-1.967420286
AKAP17A	9.806807067	9.691676874	9.811531412	9.832675962	9.822342299	9.794908984
AKAP17BP	0.351131533	0.647513007	0.359302194	0.416632118	0.476652585	0.413592221
AKAP2	11.23921463	11.2696163	10.61577487	11.24907491	11.04679517	11.00998832
AKAP3	1.230314786	1.552455121	1.246490223	1.289006118	1.568021768	1.657434738
AKAP4	-1.966606847	-1.966539307	-1.962258468	-1.940934441	-1.967017252	-1.96733484
AKAP5	6.090305527	6.19397933	5.136353834	6.209959859	6.151287555	6.252320199
AKAP6	4.411200267	4.785500569	4.73851331	4.977746125	4.864688381	4.427947922
AKAP7	6.690669687	6.860886166	6.9906037	6.858364075	6.767526782	7.162244362
AKAP8	9.577095035	9.536334256	9.480784587	9.602270236	9.435863412	9.547280104
AKAP8L	9.967938798	9.904725434	10.39191139	9.658988862	9.711210394	9.752998927
AKAP8P1	1.144089752	1.030967625	0.912433921	0.899789546	0.96481314	1.274879776
AKAP9	10.18007642	10.11355427	9.352816214	10.10006514	10.23938845	10.32278084
AKIP1	8.453863436	8.333849696	9.052750895	8.204354458	8.18324821	8.402469754
AKIRIN1	10.41057821	10.39999251	10.2518257	10.38050965	10.34273754	10.36947882
AKIRIN1P1	-1.940390637	-1.966612543	-1.962266008	-1.966905214	-1.967097823	-1.967420286
AKIRIN1P2	0	0	0	0	0	0
AKIRIN2	8.756789709	8.672665438	8.90576295	8.832155014	8.825545671	8.796045067
AKIRIN2P1	0	0	0	0	0	0
AKNA	7.880539123	7.478885663	8.22711395	8.57093161	7.48215991	8.024009053
AKNAD1	2.285619007	2.294960554	1.977406932	2.264210212	2.37299163	2.271796444
AKR1A1	10.41169013	10.50102189	11.5003029	10.35636906	10.33689914	10.36604763
AKR1B1	11.95316427	12.05902576	12.99968505	12.12050819	12.01385669	12.06498765
AKR1B10	2.573265337	2.851384176	2.800076717	2.807689794	2.810244716	2.699862544
AKR1B10P1	0	0	0	0	0	0
AKR1B10P2	-1.125354699	-1.125189271	-1.114704048	-1.125895286	-0.9487592	-1.126935104
AKR1B15	5.16601768	4.905795346	4.750267959	4.919996997	5.420111319	5.212200018
AKR1B1P1	0	0	0	0	0	0
AKR1B1P2	0	0	0	0	0	0
AKR1B1P3	0	0	0	0	0	0
AKR1B1P4	0	0	0	0	0	0
AKR1B1P6	0	0	0	0	0	0
AKR1B1P7	0	0	0	0	0	0
AKR1B1P8	0	0	0	0	0	0
AKR1C1	8.329559843	8.625159473	8.81920028	8.697420614	8.597881164	8.670404396
AKR1C2	12.18331145	12.45436027	13.01823371	12.23516362	12.24625703	12.33455813
AKR1C3	11.21274397	11.32560852	11.88050806	11.1580821	11.13476998	11.20749644
AKR1C4	1.447630455	1.486465627	1.45164686	1.408290956	1.420069331	1.529943855
AKR1C5P	-1.450400613	-1.497415662	-1.489619525	-1.450767117	-1.498286081	-1.498864464
AKR1C6P	0	0	0	0	0	0
AKR1C7P	1.27876411	0.975163206	0.86873404	0.855954062	0.912732262	1.065286915
AKR1C8P	0.163306873	0.163415939	0.409914024	0.29434069	0.162650023	0.28928005
AKR1D1	0.885140852	0.945672691	0.911545897	0.948737145	0.941225971	1.042418641
AKR1D1P1	0	0	0	0	0	0
AKR1E2	-0.509882433	-0.48752539	-0.60600103	-0.642867237	-0.643086157	-0.643449541
AKR7A2	9.756646125	9.743804973	10.9486807	9.818040593	9.66853553	9.791558087
AKR7A2P1	2.009898538	2.065983298	1.850003847	2.110208999	2.199565453	2.269158342
AKR7A3	3.890496027	3.677008085	3.798417592	4.161406763	4.177298288	4.034076424
AKR7L	5.162487015	4.894583807	4.447819878	5.054735901	5.520418416	5.211854088
AKT1	11.61763597	11.55052134	12.06958696	11.69227458	11.67223704	11.61372508
AKT1S1	10.67300009	10.67340798	11.80872156	10.64261898	10.50801184	10.49319862
AKT2	11.1888036	11.1575332	11.4157259	11.23391935	11.18166604	11.13483317
AKT3	2.821977833	2.165181072	2.759514803	2.127835606	2.259057213	2.780931188
AKTIP	8.121851164	8.224985453	7.98280002	8.574854558	8.543894819	8.39944856
AL021154.1	0	0	0	0	0	0
AL021546.6	0.489063649	0.352503069	0.361629795	0.351932342	0.805005131	0.350942173
AL022237.3	0	0	0	0	0	0
AL022345.10	-1.497228906	-1.497108193	-1.489457071	-1.497623376	-1.405405165	-1.498530046
AL022345.11	0	0	0	0	0	0
AL022345.7	0	0	0	0	0	0
AL031601.4	0	0	0	0	0	0
AL031601.5	0	0	0	0	0	0
AL049758.2	-1.968358508	-1.968266505	-1.927163104	-1.968659159	-1.968917568	-1.969350192
AL050303.11	0	0	0	0	0	0
AL050303.12	0	0	0	0	0	0
AL121578.5	0	0	0	0	0	0
AL121578.7	0	0	0	0	0	0
AL121657.4	0	0	0	0	0	0
AL132640.1	0	0	0	0	0	0
AL133244.1	0	0	0	0	0	0
AL133247.3	0	0	0	0	0	0
AL138479.3	1.793336372	1.904355486	1.631039226	1.895304758	1.842317671	1.91779811
AL158844.1	2.817479213	3.027330437	2.800597915	2.669730712	2.685925036	2.599672425
AL162151.3	0	0	0	0	0	0
AL353662.1	2.131195193	2.333833316	2.117077071	2.222007165	2.274154265	2.276432417
AL353898.1	-1.966606847	-1.966539307	-1.962258468	-1.940934441	-1.967017252	-1.96733484
AL353997.11	0	0	0	0	0	0
AL354822.1	5.597784039	5.677111042	4.855015425	5.388222677	5.624851046	5.404270168
AL355480.1	0	0	0	0	0	0
AL355480.2	0	0	0	0	0	0
AL355480.3	0.646961999	0.346322264	0.354355885	0.413092012	0.413775138	0.459130849
AL355480.4	0	0	0	0	0	0
AL356585.1	5.189542671	5.144223916	5.320538644	4.979945763	4.84473599	5.079790722
AL356806.3	0	0	0	0	0	0
AL450992.6	-1.940390637	-1.966612543	-1.962266008	-1.966905214	-1.967097823	-1.967420286
AL513523.1	6.036934829	6.21000925	7.842679648	5.003418886	5.188893321	5.647252999
AL590762.10	1.959905752	1.789013662	1.817304587	2.006886167	2.096408634	2.101785082
AL590762.11	0.424755305	0.426939795	0.367719611	0.424400677	0.482965777	0.578678841
AL590762.6	-0.601837239	-0.601770482	-0.59666776	-0.60205423	-0.602239309	-0.305435061
AL590762.7	0.07508691	0.14480588	0.163360559	0.074769122	0.317314399	0.13677428
AL590763.16	0	0	0	0	0	0
AL590763.5	0.21872743	0.218826675	0.306610045	0.21840498	0.396433024	0.442517172
AL591704.7	-1.49690629	-1.496787959	-1.489287871	-1.497292972	-1.497625325	-1.407451575
AL591704.9	0	0	0	0	0	0
AL592183.1	3.188770873	2.925725081	2.576427487	3.283463159	3.032822331	2.80509569
AL593848.1	0	0	0	0	0	0
AL593848.2	0.46475246	0.524338064	0.409042564	0.576846404	0.462591216	0.522204329
AL662852.1	0	0	0	0	0	0
AL672296.1	0	0	0	0	0	0
AL691477.1	0	0	0	0	0	0
AL928654.7	0.376016805	0.600748147	0.73247003	0.375535181	0.429897537	0.374441931
AL929561.1	0	0	0	0	0	0
ALAD	9.230748861	9.206949899	8.939772566	9.357065037	9.292487629	9.357047634
ALAS1	10.22912196	10.40161897	11.19431171	10.68253855	10.6790354	10.64740276
ALAS2	-1.966704047	-1.940221999	-1.962268335	-1.966929187	-1.967122694	-1.967446661
ALB	0	0	0	0	0	0
ALCAM	12.05841353	12.1304175	11.43082882	12.02286095	11.99204062	11.94733422
ALDH16A1	9.422955535	9.384565603	10.40511	9.298289292	9.33133234	9.232660386
ALDH18A1	11.59968277	11.53679091	12.02856739	11.77520382	11.6451541	11.73548359
ALDH1A1	-1.450564775	-1.497319349	-1.489568637	-1.497841238	-1.451299534	-1.49875971
ALDH1A2	-1.966439851	-1.966374641	-1.96224149	-1.966652944	-1.966836097	-1.942142923
ALDH1A3	8.261889761	8.521505111	8.639746254	8.163639221	8.088954953	8.10648855
ALDH1B1	10.24896429	10.28233971	10.82567956	9.904181673	9.830427942	9.740198954
ALDH1L1	2.737180876	2.088047599	1.879986484	2.159615225	2.10915796	1.978818159
ALDH1L2	6.643094168	7.251902789	6.026551718	7.74189551	7.80303838	7.968710156
ALDH2	9.560751495	9.732434001	10.31989877	9.77893334	9.685561836	9.737348374
ALDH3A1	10.2023151	10.26103879	11.25978479	9.893707803	9.771985085	9.792030566
ALDH3A2	11.84041058	11.92260066	11.61377384	11.55338824	11.63033154	11.62908846
ALDH3B1	10.62375311	10.63821789	11.17150831	10.56877145	10.59484134	10.47266696
ALDH3B2	0.204066778	-0.019126205	-0.012996582	0.04910632	0.110887229	-0.020165142
ALDH4A1	7.189992096	7.26124409	8.454443252	7.336886692	7.262211588	7.259022792
ALDH5A1	8.275874761	8.298964747	8.321091405	8.31264472	8.55603867	8.14457254
ALDH6A1	7.590676458	7.742547353	7.728602759	7.681879126	7.625586754	7.790432033
ALDH7A1	11.08450788	11.1062616	11.43295241	10.98108127	10.90705018	10.99005417
ALDH7A1P1	-1.125354699	-1.125189271	-1.114704048	-1.125895286	-0.9487592	-1.126935104
ALDH7A1P2	0	0	0	0	0	0
ALDH7A1P3	0	0	0	0	0	0
ALDH7A1P4	0	0	0	0	0	0
ALDH8A1	3.874728472	3.985615548	3.545866266	4.35154672	4.142556352	3.783592239
ALDH9A1	10.57582029	10.68389448	11.2372232	10.60148986	10.5897644	10.57956856
ALDOA	13.21726366	13.33786084	14.52828421	13.36319355	13.2734584	13.3029423
ALDOAP1	-1.966439851	-1.966374641	-1.96224149	-1.966652944	-1.966836097	-1.942142923
ALDOAP2	-1.966606847	-1.966539307	-1.962258468	-1.940934441	-1.967017252	-1.96733484
ALDOB	0	0	0	0	0	0
ALDOC	9.038997196	9.149327583	9.94493737	9.813771537	9.7712175	9.845000259
ALG1	10.14291149	10.1317163	10.92970594	10.08092555	10.0848726	10.00637373
ALG10	7.881430154	7.923265357	7.517287863	8.161257851	7.937401384	7.871247418
ALG10B	9.913438762	9.902360809	9.118256358	9.909101313	9.810366079	9.877915895
ALG11	7.270451256	7.164916473	6.563813275	7.416374896	7.342969814	7.266140128
ALG12	8.911205408	8.736675787	9.222550224	8.747294118	8.827828295	8.802069307
ALG13	9.568865615	9.493997576	9.38449918	9.533223898	9.791078878	9.753124715
ALG14	8.103258859	7.840030418	8.449480093	7.921212907	7.500228729	7.513238852
ALG1L	-1.966543796	-1.966477136	-1.962252062	-1.966761629	-1.941393038	-1.967262307
ALG1L10P	0	0	0	0	0	0
ALG1L11P	0	0	0	0	0	0
ALG1L12P	0	0	0	0	0	0
ALG1L13P	1.421834513	1.267934368	1.298354231	1.274291619	1.309359331	1.195525896
ALG1L14P	0	0	0	0	0	0
ALG1L15P	0	0	0	0	0	0
ALG1L2	2.662163006	2.460481417	2.247142612	2.550345752	2.717509933	2.691277641
ALG1L3P	0	0	0	0	0	0
ALG1L5P	0	0	0	0	0	0
ALG1L6P	2.483457253	2.350989729	2.426158249	2.293718766	2.290962273	2.327433909
ALG1L7P	0	0	0	0	0	0
ALG1L8P	-0.925348517	-1.109065324	-1.098331989	-1.109788046	-1.110263673	-1.110608077
ALG1L9P	2.868013894	3.142490726	2.794947019	3.093452724	2.816618263	2.658638991
ALG2	9.645807335	9.703591076	9.971955016	9.851401956	9.836472789	9.798346319
ALG3	10.8072718	10.70330072	11.75762808	10.66604228	10.66290608	10.65161068
ALG3P1	0	0	0	0	0	0
ALG5	8.577623549	8.648185641	9.24590182	8.748197167	8.704239835	8.64273229
ALG6	8.288429489	8.299965774	7.937423693	8.204797518	8.094249697	8.353709312
ALG8	10.29925226	10.3174039	10.68286073	10.20941915	10.15861069	10.28989
ALG9	8.352359392	8.333777551	8.815644202	8.481441913	8.75336924	8.385616453
ALK	0	0	0	0	0	0
ALKAL1	0	0	0	0	0	0
ALKAL2	-0.334242165	-0.099009097	-0.32795051	-0.284939786	-0.334793637	-0.237195153
ALKBH1	8.042319924	8.322190653	8.697357212	8.057028366	8.196484401	8.131672014
ALKBH2	8.09205491	8.126753104	9.048114612	7.895235131	7.773719235	7.932402498
ALKBH3	8.473256999	8.607395164	9.23237027	8.654349848	8.561976469	8.592304942
ALKBH4	7.313668082	7.516394066	8.35210464	7.193815447	7.109210399	7.148514633
ALKBH5	11.00480093	11.06516677	11.70985792	11.43295901	11.34861084	11.36810429
ALKBH6	7.971550857	8.010796145	8.685667339	7.891224013	8.078288111	7.974355132
ALKBH7	6.74152637	6.844497283	8.305966645	6.460369333	6.354640147	6.627738492
ALKBH8	7.146540288	7.393182353	6.698520193	6.925843768	7.073502729	6.849500553
ALLC	0	0	0	0	0	0
ALMS1	9.829146994	9.766336872	9.19819014	9.795610607	9.968532291	10.36304436
ALMS1P1	2.181951687	2.446660655	2.180290927	2.565498319	2.977945401	2.605428973
ALOX12	5.796953494	5.541838994	4.75730607	4.501371153	5.066429322	5.130853764
ALOX12B	4.758756833	4.518770563	4.689977152	5.281639338	5.360932331	5.641813624
ALOX12P1	-0.274564362	-0.334112724	-0.394506617	-0.335686148	-0.399378606	-0.338718816
ALOX12P2	1.660179958	1.324120302	1.369687316	1.832685965	1.848632105	1.345536802
ALOX15	-1.445344035	-1.500098698	-1.436313984	-1.500708858	-1.501110408	-1.501782678
ALOX15B	-0.055953044	-0.055868311	0.022118691	-0.005709498	0.152377735	0.018067764
ALOX15P2	0	0	0	0	0	0
ALOX5	2.599458207	2.562108442	3.133466038	2.70214005	2.703515682	3.319106636
ALOX5AP	2.548521557	2.447091866	3.069012168	2.26184373	2.322562464	2.659329833
ALOXE3	3.636917112	3.876441948	4.064238306	4.461768087	4.101784026	4.038306529
ALPI	1.755186863	1.756130504	1.872100181	1.910584793	2.059075253	1.800834103
ALPK1	7.6353084	7.460781482	7.006756496	7.773684542	7.889753876	7.802213358
ALPK2	7.207767987	7.104354679	6.966975303	7.68398526	7.709330618	7.434995217
ALPK3	5.298257508	4.591908316	4.343080962	6.536624491	5.285134199	5.489405072
ALPL	0.572083728	0.371523701	0.6875588	0.458386242	0.370578298	0.369959117
ALPP	5.529280186	5.658755965	6.281742042	5.155390611	5.170685942	5.170417336
ALPPL2	-1.500043927	-1.49990242	-1.436780658	-1.500506346	-1.446555787	-1.501569194
ALS2	8.815755388	8.809863697	8.319470673	8.769542199	9.111898454	8.962982846
ALS2CL	8.885096129	8.878248984	8.68906595	8.740562438	8.756644157	8.788366616
ALS2CR11	0	0	0	0	0	0
ALS2CR12	3.992596616	3.338321059	3.115425212	4.020057815	3.69394467	3.961643246
ALX1	6.559437307	6.510081867	6.919637117	6.302422345	6.463389281	6.377512598
ALX3	6.041962286	6.278965829	6.203914096	6.31243994	6.115794661	6.141612689
ALX4	5.688030061	5.886724873	6.07895146	6.095659642	6.285005703	6.327724299
ALYREF	10.61707187	10.57173869	11.68577992	10.43303934	10.50449174	10.56938709
AMACR	8.943627447	8.975819854	9.095377609	8.968113419	9.035471451	9.097706934
AMBN	0	0	0	0	0	0
AMBP	1.040932499	0.973251016	1.095877776	0.862806586	0.86178829	0.808026674
AMBRA1	9.654254448	9.599549918	9.906444474	9.908854278	9.554915932	9.62265552
AMD1	11.32600323	11.39226169	11.15831564	10.97467802	10.95449205	10.98725509
AMD1P1	0	0	0	0	0	0
AMD1P2	0	0	0	0	0	0
AMD1P3	2.284580907	2.336316102	2.306677152	2.28032386	1.993674276	2.518047343
AMD1P4	4.1182706	3.794807975	3.72575091	4.263113851	4.408183229	4.13601914
AMDHD1	4.024069434	4.220512626	4.085781291	4.530827785	4.607133204	4.390192618
AMDHD2	8.966700017	8.819419109	9.105875471	8.734784325	8.846949914	8.830100819
AMELX	0	0	0	0	0	0
AMELY	0	0	0	0	0	0
AMER1	9.421575279	9.514793581	9.011577366	9.086910435	9.109103592	8.964759515
AMER2	1.971567533	1.81221993	1.786698466	1.91757631	2.011244062	2.004556968
AMER3	1.463799612	1.262085224	1.171083256	1.200883228	1.138549515	1.136373109
AMFR	10.26070778	10.29552737	10.93487938	10.55884952	10.48093463	10.31839064
AMH	7.757619188	7.516837205	6.878238937	7.906524792	7.793850106	7.989481968
AMHR2	-1.966704047	-1.940221999	-1.962268335	-1.966929187	-1.967122694	-1.967446661
AMIGO1	7.118135919	7.262213466	7.358308262	7.316841324	7.125586791	7.300780776
AMIGO2	10.67830055	10.71805719	10.49310917	11.7346535	11.60943382	11.68791853
AMIGO3	3.751463567	3.859678899	2.936708714	3.260726881	3.298823645	3.542668113
AMMECR1	10.59905003	10.62970958	10.16315085	10.63938256	10.70328226	10.61920399
AMMECR1L	9.932830128	9.91163719	9.725698874	9.840114109	9.753931223	9.770465507
AMMECR1LP1	0	0	0	0	0	0
AMN	3.175083245	2.332757763	2.451333874	3.006541928	2.727570155	2.654119589
AMN1	6.428242726	6.498052367	6.16941839	6.032981351	6.415863283	6.269948826
AMOT	0	0	0	0	0	0
AMOTL1	9.506311373	9.687407278	9.219382941	9.668089729	9.592659101	9.538815147
AMOTL2	10.57969059	10.59047055	10.66127682	10.95894851	10.84488731	10.86390214
AMPD1	0	0	0	0	0	0
AMPD2	10.85178249	10.79144638	10.96187213	11.05557158	10.91296942	11.00301651
AMPD3	5.600068474	5.242967614	5.322674375	5.798162734	5.702799428	5.885026706
AMPH	-1.966543796	-1.966477136	-1.962252062	-1.966761629	-1.941393038	-1.967262307
AMT	3.887074777	4.165554569	3.908665097	3.772741801	3.957336455	3.531432248
AMTN	2.792310989	2.89199791	3.284936589	2.972080047	3.455522768	3.202792
AMY1A	-0.741334064	-0.741281165	-0.734509856	-0.616446361	-0.617507771	-0.741895251
AMY1B	0	0	0	0	0	0
AMY1C	0	0	0	0	0	0
AMY2A	-1.497723758	-1.402239566	-1.489716597	-1.498130172	-1.498479483	-1.499064295
[truncated: 32,887 more rows]
