# Supplementary material for: Curcumin-Induced Global Profiling of Transcriptomes in Small Cell Lung Cancer Cells
Source: Front Cell Dev Biol. 2021 Jan 12;8:588299. doi: 10.3389/fcell.2020.588299 (PMC7835540; doi:10.3389/fcell.2020.588299)
Supplement: Supplementary file 3 [file Data_Sheet_2.ZIP › raw.txt]

abundance.sample1	abundance.sample2	abundance.sample3	abundance.sample4	abundance.sample5	abundance.sample6	counts.sample1	counts.sample2	counts.sample3	counts.sample4	counts.sample5	counts.sample6	length.sample1	length.sample2	length.sample3	length.sample4	length.sample5	length.sample6	countsFromAbundance
1-Dec	1.196037	0.7744481	0.118874	1.238726	1.279129	1.028072	33.00258	23.00297	6	46.41186	39.0028	36.05059	2024.8093614119	2168.00723499418	2342.96	2014.44471850918	2241.7166509578	2130.41775014493	no
1-Mar	2.899968	3.3271728	0.3147165	2.314649	2.568263	2.9858924	169.050332	226.00013	20	177.99964	112.00028	171	4277.62746494306	4957.94897773749	2949.92933907183	4134.63801357009	3206.09468506769	3479.33836683867	no
10-Mar	0	0.0356886	0.064677400358473	0.274663	0.0357455	0.155057	0	1	4.0000000214449	2	1	1	1131.22286885491	2045.22	2870.83694722341	391.499	2056.73	391.818	no
11-Mar	0	0	0	0	0	0	0	0	0	0	0	0	609.963222222222	609.963222222222	609.963222222222	609.963222222222	609.963222222222	609.963222222222	no
2-Mar	8.642837	6.504771	7.832248	4.204836	4.551563	4.006091	80.27033	86.54867	151.71854	69.33616	48	59.46427	681.522602562677	971.173473812529	899.195083112409	886.570146709646	775.315813570415	901.803168217846	no
3-Mar	4.182923	7.209058	2.176113	5.647852	6.002493	6.885316	66.13999	67.61383	66.00005	92.99992	85.00001	106.00007	1160.28458807991	684.583849803955	1407.87237019631	885.322512467749	1041.08096919846	935.312183595931	no
4-Mar	0	0.0177368	0	0.0260988	0	0.0147444	0	1	0	2	0	1	4118.60929976043	4115.22	4118.60929976043	4120.13	4118.60929976043	4120.48	no
5-Mar	27.758944	27.27843	11.5636	21.19107	22.394873	26.37182	782.95385	874.18903	651.0937	850.7269	783.50003	1008.5019	2069.73702131536	2339.13357672601	2613.67491036096	2158.43724864861	2572.10094847928	2323.33723500464	no
6-Mar	186.589244	198.71995	70.896864	179.57161	174.296904	187.4055	9472.52357	10036.15161	4462.51646	11357.16509	9338.98939	11568.57226	3725.28604457697	3686.34008954929	2921.81889552054	3400.43081570394	3939.20253456884	3750.36124135106	no
7-Mar	69.4579	77.564145	13.48454508	70.175397	93.351732	87.508037	1556.7964	1728.91161	540.446559	2071.78015	2072.78338	2496.46708	1644.71462221014	1626.97520035385	1860.44759861894	1587.30622404379	1632.41065707859	1733.22101954434	no
8-Mar	14.1288257	11.031997	4.021199	7.6437476	10.396492	11.1871586	506.86999	512.6781	348.61066	561.99992	379.50712	529.99082	2632.51381039862	3392.03537393275	4024.25148561511	3953.04829697778	2683.67887782879	2878.22483024921	no
9-Mar	2.1939	2.473018	1.69262	2.572182	1.951094	1.579609	44.00108	58.01128	60	63.04778	37.01957	44.0349	1471.72690830439	1712.19664346357	1645.48673370278	1317.86088664021	1394.9281040811	1693.65178808173	no
A1BG	0.348795	0.418783	0.830206	0.690887	0.63689492	0.5643986	9.11567	9.89598	7	14.357707	14.740354	15.646807	1917.77888229476	1724.79532421326	391.394207124497	1117.32331485612	1701.52662407733	1684.28239304066	no
A1CF	0.2454420110335	0.13139500425351	0.0156331	0.0610848000916018	0.087693000210602	0.0925524	17.00095435654	16.001900525531	3	10.105000015373	5.0006700258666	14.0007	5082.83506356787	8889.22000417598	8907.96	8894.13000019344	4192.38197015446	9190.48	no
A2M	0.451181	0	0.595565	0	0.0162518	0	2	0	4	0	1	0	325.281106870635	771.25042733107	311.767426336336	771.25042733107	4523.73	771.25042733107	no
A2ML1	0.183974	0.495444	0	0.1655014	0.0740945	0.0270832	2.02562	3.10497	0	5.00013	3.07361	1.35673	807.945	457.438704216824	1409.95608407121	1624.35660956342	3049.73	3043.48	no
A2MP1	0.0193008	0.4086777	0.0243228	0	0	0.0694746	1	5.000002	2	0	0	1	3801.95	893.016051706516	3816.96	1834.7764828546	1834.7764828546	874.479	no
A3GALT2	0.105592	0.422387	0.0653836	0	0	0.0872304	1	4	1	0	0	1	694.945	691.225	709.956	698.115584200585	698.115584200585	696.479	no
A4GALT	1.19738	1.71783	0.600666	1.29667	0.272135	1.20889	32.5198	46.8159	18.04254	48.093	7.40584	39.6863	1992.95	1989.22	1394.32789212641	1994.13	2000.73	1994.48	no
A4GNT	0	0	0	0	0	0	0	0	0	0	0	0	1446.57833333333	1446.57833333333	1446.57833333333	1446.57833333333	1446.57833333333	1446.57833333333	no
AAAS	78.9916219	62.429983	71.4733826496	60.910891	55.040661	67.575306	1215.999707	1027.00027	2142.996735632	1375.00227	901.00019	1239.9996	1129.62252450392	1200.73301350257	1391.80861223156	1213.69614423936	1203.4811276333	1114.83147814296	no
AACS	28.7800535	26.530399	19.9905362	24.925292	22.657585	24.015812	915.29294	975.28962	1274.55389	1085.69532	788.04577	965.59406	2333.72244010978	2683.23307160345	2959.59743056577	2341.90406563357	2557.03568843052	2442.71364822788	no
AACSP1	0.261459	0.3339441	0.0864914	0.216698	0.107175	0.0690519	8.88609	9.13033	4.67482	7.80817	3.647	2.83631	2493.95	1995.64219633615	2508.96	1937.29667897258	2501.73	2495.48	no
AADAC	0	0	0	0	0	0	0	0	0	0	0	0	856.229583333333	856.229583333333	856.229583333333	856.229583333333	856.229583333333	856.229583333333	no
AADACL2	0	0	0	0	0	0	0	0	0	0	0	0	2382.82833333333	2382.82833333333	2382.82833333333	2382.82833333333	2382.82833333333	2382.82833333333	no
AADACL3	0	0.0208533	0	0.015339	0.0418704	0.0693247	0	1	0	1	2	4	3505.6376203482	3500.22	3505.6376203482	3505.13	3511.73	3505.48	no
AADACL4	0	0	0	0	0	0	0	0	0	0	0	0	1250.57833333333	1250.57833333333	1250.57833333333	1250.57833333333	1250.57833333333	1250.57833333333	no
AADACP1	0	0.187931	0	0.136634	0	1.8159261	0	1	0	1	0	2	217.057431248939	388.394	217.057431248939	393.499	217.057431248939	66.9125886851343	no
AADAT	12.54481	11.990239	3.161035	10.434828	12.830638	10.025099	256.05824	235.08538	131.99988	256.88286	229.02536	238.1229	1497.80689295095	1431.08681332466	1938.41046954558	1323.5859390081	1312.30119331884	1443.0738245746	no
AAED1	7.58441	7.34604	3.86117	5.37059	7.12832	6.356391	251.2563	244.7026	203.3973	242.3017	196.34851	236.82075	2430.95417435239	2431.38449951266	2445.27364845371	2425.69955567265	2025.06680137536	2263.5263567504	no
AAGAB	56.405438	63.486675	29.53285269	55.582502	59.993376	51.744834	1283.9999	1419.00051	1351.9999717	1853.0005	1391.99973	1628.0005	1670.41485530296	1631.42855949181	2125.07148205911	1792.41636965986	1705.82331334696	1911.44837066	no
AAK1	10.38967	9.245239	1.5456413	8.8248338	9.749587	8.623721	614.25707	616.63369	233.14571	827.34225	630.99902	777.61113	4338.39567709196	4868.31866362081	7001.96417458566	5040.58409602966	4758.17978999869	5478.27456706264	no
AAMDC	12.536861	14.038006	13.5668998	21.545251	15.422472	11.30704	39.736145	46.179921	69.234867	94.89673	47.07142	42.24782	232.582238432172	240.114267818663	236.888714079793	236.810815299436	224.388150453442	227.001815548455	no
AAMP	138.56491	104.085012	105.232311	137.25068	123.9796103985	121.73055	1839.00082	1767.00453	3427.00344	2507.9961	1662.999913961	2165	973.889107265252	1239.13054537939	1511.70374797094	982.459625251401	986.143789576646	1080.52329741211	no
AANAT	0.138895	1.004613	0.469592	0.532825	0.742576	0.383538	3	9	9	10	5	3.999995	1584.95	653.903001986835	889.65906347638	1009.06070332661	495.025551123387	633.617626102238	no
AAR2	29.04647	28.91209	32.541932	35.13652	31.72518	33.1821	828	819.8591	1492.99691	1352.5228	912.6942	1138.0238	2091.78711135983	2069.80358250822	2129.69949598321	2069.60175958234	2115.04287198371	2083.64178813276	no
AARD	0.039911	0	0	0.0283553	0	0	1.07198	0	0	1.04008	0	0	1970.95	1971.53991171876	1971.53991171876	1972.13	1971.53991171876	1971.53991171876	no
AARS	137.44487	141.838038	124.286463	242.125024	236.842859	221.25514	5468.48191	5406.82374	8091.99947	12238.53177	9199.20621	10427.2631	2919.56174759342	2782.39409994476	3022.27809859428	2717.63902465972	2855.53204203061	2863.20638090107	no
AARS2	13.92625	14.10024	8.211513	10.855693	11.70022	12.53285	623.223	634.024	619	666.34	509.779	674.273	3283.90766609461	3282.06317395165	3499.19914945942	3300.20171584688	3203.20082924766	3268.59759549903	no
AARSD1	103.301752	89.487278	104.729316	102.100776	90.025698	83.708522	919.00571	899.54101	2030.50786	1259.31171	832.41289	963.8676	652.81552449851	733.719332056597	899.9907349974	663.141447944921	679.783895758687	699.557665036721	no
AARSP1	0	0	0	0	0	0	0	0	0	0	0	0	138.94	138.94	138.94	138.94	138.94	138.94	no
AASDH	7.487249	7.021811	1.953986	8.239422	9.8489749122	9.5804779	280.9998	278.0001	117.99995	425.9995	353.00014069	428.99979	2754.00513012857	2889.78342103768	2803.24885693142	2779.80930880261	2635.00428804755	2720.48358985089	no
AASDHPPT	29.510169	30.559135	9.0705023	18.806366	28.173837	29.18985	1046.0012	1096.99621	516.99969	925.00027	1008.9996	1260.00176	2601.0001650936	2620.20433939966	2645.82121251521	2644.47527712584	2632.95612934504	2622.4973317051	no
AASS	0.1258073182467	0.0281795	0.0308855	0.038415700344735	0.102338	0.1079095	4.002230704937	1	1	2.0000000181848	3.02609	3.00441	2334.41044890237	2590.22	1502.96	2799.13000033203	2173.9171015654	1691.51737854406	no
AATF	91.109122	82.1077	94.2981754	99.071208	94.982768	99.680254	2189.998	2006.999852	3666.995024	3236.99628	2301.005724	2815.001774	1763.85865994527	1784.15355050004	1805.13212949183	1756.69690866421	1781.02702948105	1715.71484362165	no
AATK	0.0154389	0.3169148	0.0389429	0.0905581	0.0822482	0.3162375	1	5.000001	4	6	2	5.00001	4752.95	1151.58724686887	4767.96	3562.26111913788	1787.73	960.576494754733	no
AATK-AS1	0.0750353	0	0	0	0	0	1	0	0	0	0	0	977.945	977.945	977.945	977.945	977.945	977.945	no
AB019438.66	0	0	0	0	0	0	0	0	0	0	0	0	31.5313333333333	31.5313333333333	31.5313333333333	31.5313333333333	31.5313333333333	31.5313333333333	no
AB019441.29	0	0	0	0	0	0	0	0	0	0	0	0	303.374333333333	303.374333333333	303.374333333333	303.374333333333	303.374333333333	303.374333333333	no
ABAT	0.5684977	0.4514442	0.1271025	0.7300664	0.7314977	0.4326858	11.63738	9.21804	4.00241	24.262396	16.07859	12.70209	1502.13359018867	1490.40104828902	1461.7349965579	1786.7860900488	1615.97007457576	1783.52231523198	no
ABBA01000934.1	0	0	0	0	0	0	0	0	0	0	0	0	513.6665	513.6665	513.6665	513.6665	513.6665	513.6665	no
ABC12-47043100G14.2	0	0	0	0	0	0	0	0	0	0	0	0	28.5868	28.5868	28.5868	28.5868	28.5868	28.5868	no
ABC12-47964100C23.1	0.10146	0	0	0	0	0	0.981615	0	0	0	0	0	709.945	709.945	709.945	709.945	709.945	709.945	no
ABC13-47488600E17.1	0	0	0	0.380612	0	0	0	0	0	1	0	0	141.26	141.26	141.26	141.26	141.26	141.26	no
ABC13-47656900H15.1	0	0	0	0	0	0	0	0	0	0	0	0	125.077833333333	125.077833333333	125.077833333333	125.077833333333	125.077833333333	125.077833333333	no
ABC13-48559800H2.1	0.77846	0.985473	0.621095	2.57077	1.04144	0.671468	5.39962	6.82118	7.01348	24.3939	7.32172	5.64298	508.987	505.225	524.175	510.176	516.862	510.574	no
ABC13-48559800H2.2	0	0	0.0730248	0	0	0	0	0	1.06653	0	0	0	677.956	677.956	677.956	677.956	677.956	677.956	no
ABC14-864958H18.2	0.942387	0.486738	0.48394	1.49044	0.5511658	2.43695	5.8128	4.36579	4.63552	12.33944	2.5	12.81752	452.622518149126	654.694028512259	444.639175976361	445.125331314243	333.469591496062	319.545198584296	no
ABC7-42389800N19.1	6.42256	6.55308	3.59614	7.83064	7.36756	7.624	130.3188	133.3424	116.5118	217.03	149.9922	187.0396	1488.95	1485.22	1503.96	1490.13	1496.73	1490.48	no
ABC7-42391500H16.4	0	0	0	0	0	0	0	0	0	0	0	0	36.9422666666667	36.9422666666667	36.9422666666667	36.9422666666667	36.9422666666667	36.9422666666667	no
ABC7-42404400C24.1	0.3500738698	0.3336958272	0.1551001	0.21602513774	0.12405631662	0.13242198663	4.932627507	9.237888917	3.52343	4.1590902786	4.3035302116	6.809107174	1033.95129960685	2020.6473373473	1054.52244644588	1035.1301532318	2550.37548805076	3123.96366220165	no
ABC7-42418200C9.1	0.0250279	0	0	0.0191481	0.075076	0.0257625	1	0	0	1.04461	3.002	1.24393	2931.95	2934.57093564868	2934.57093564868	2933.13	2939.73	2933.48	no
ABC7-43046700E7.1	0	0	0	0	0	0	0	0	0	0	0	0	247.1305	247.1305	247.1305	247.1305	247.1305	247.1305	no
ABC7-481722F1.1	0	0	0	0	0	0	0	0	0	0	0	0	133.174333333333	133.174333333333	133.174333333333	133.174333333333	133.174333333333	133.174333333333	no
ABC8-43014700C16.1	0	0	0	0	0	0	0	0	0	0	0	0	38.75135	38.75135	38.75135	38.75135	38.75135	38.75135	no
ABC9-43961700F1.1	0	0	0	0	0	0	0	0	0	0	0	0	148.9785	148.9785	148.9785	148.9785	148.9785	148.9785	no
ABCA1	0.0505278	0.1535927	0	0.0634578	0.0289053	0.05006604	7	7.000002	0	12	4	6.999998	10165.9	3326.56646126411	7844.94393712198	10167.1	10173.7	8494.36974913934	no
ABCA10	0.5531337	0.287171	0.2104684	0.3211141	0.5558378	0.1937974	21.00378	16.00001	12	15.99999	25.000002	14.005415	2786.43173289749	4066.77359698577	2646.64179039894	2678.93420946947	3306.66359057678	4390.60841161233	no
ABCA11P	2.786102	2.368591	0.351695	2.945978	2.726725	3.359346	56.08937	47.92493	11.3795	80.7953	51.62983	84.4102	1477.28937558639	1476.86004929513	1501.96	1474.54437410598	1392.06346010324	1526.56865177925	no
ABCA12	0.1538614	0.1312549	0.0105655	0.0805094	0.16497	0.1910371	14.99999	13	2	12	15	23.00004	7153.87473875839	7229.32157792204	8786.96	8013.75644858861	6684.73	7314.52459290892	no
ABCA13	0.0896699	0	0	0.0302158	0.0365542	0.0173537	5.02061	0	0	2.33403	2.01642	1.18639	4108.57028729819	4117.46594242327	4117.46594242327	4153.13	4055.47466135218	4153.48	no
ABCA17P	0.5743559	0.0533473	0.0748201	0.4305585	2.000431	0.0884675	5	1	3	5	6	2	638.8066486459	1368.22	1861.24891434254	624.366530534178	220.508919477853	1373.48	no
ABCA2	76.773393	62.6970510004706	30.9423683033643	75.812331	79.2358819004368	80.4354170050993	3920.04461	3506.00518605044	2496.00184056827	4311.99553	3111.99675004654	4161.00250065699	3746.80382827587	4081.63862801401	3744.4803180106	3058.01926454719	2887.45808483269	3142.87110162242	no
ABCA3	0.50206300477984	0.5851154	0.54495923	0.3948922	0.997171	0.3457912	24.000010216319	25.99995	27.000003	16.05017	23	15	3507.78396086141	3243.40499255873	2299.85895391088	2185.25218929622	1695.72495817066	2635.43597603698	no
ABCA4	4.637528	6.677057	3.011347	1.5651155	2.6227062	0.7297297	49	47.99999	69	80.99996	50.99997	42.00002	775.336465367325	524.71755377781	1063.62710121251	2782.52902547959	1429.61294469888	3496.73550721041	no
ABCA5	9.208832	6.89548	1.5167217	10.4524714	9.618376	10.442813	251.19983	249.99994	35.99999	371.10161	309.00002	443.46752	2001.68481291417	2646.3357380906	1101.78750844931	1908.86533091341	2361.86337123835	2580.00032355966	no
ABCA6	0.0888564	0.1451876	0.0294804	0.124633	0.0864359	0.195944	6.26293	15.042	5	18.2183	6.00899	25.3484	5172.13004780747	7562.18433304222	7872.96	7859.13	5110.99051096824	7859.48	no
ABCA7	22.87577	19.7468560732	8.6783151	13.6251177982	20.0599336647	14.640295057903	730.9998	568.99970671	454.00029	640.99966383	504.9992610117	610.99922607819	2344.88746513752	2103.21878911837	2428.40636284347	2529.41382915076	1850.79964026268	2535.52053512841	no
ABCA8	4.12288455	3.339685	0.25137762	1.699356	3.0407051	3.897615	140.0238	111.4684	27.0000173	102.29273	82.799791	97.46543	2492.19159987453	2436.21644698527	4985.84201451124	3236.39773011776	2001.95020113197	1519.2454271797	no
ABCA9	0.9384454	1.3747115	0.05745	0.843865318604	0.6558475	0.695851	17.31317	24.575499	1.3799	30.8329343054	15.19329	20.758	1353.78312785166	1304.84458874578	1114.96	1964.46036511177	1703.12876571916	1812.3616801298	no
ABCB1	8.04206	5.361026	1.6161954216	6.9159211	5.6281101	4.732527	269.99951	255.00028	92.00000544	268.9999	219	269.99963	2463.63727464854	3471.86117203125	2642.37548657732	2091.24151621756	2860.74451962356	3466.14078451724	no
ABCB10	13.3289	15.812705	3.896991	8.455113	10.8925	12.034483	641	749.99989	290.9996	547.00017	524	680.00022	3528.95	3461.97331184797	3466.28736999264	3478.32319643368	3536.73	3432.87478614927	no
ABCB10P1	0	0	0	0	0	0	0	0	0	0	0	0	1856.57833333333	1856.57833333333	1856.57833333333	1856.57833333333	1856.57833333333	1856.57833333333	no
ABCB10P3	0	0	0	0	0	0	0	0	0	0	0	0	1840.07833333333	1840.07833333333	1840.07833333333	1840.07833333333	1840.07833333333	1840.07833333333	no
ABCB10P4	0	0	0	0	0	0	0	0	0	0	0	0	1858.57833333333	1858.57833333333	1858.57833333333	1858.57833333333	1858.57833333333	1858.57833333333	no
ABCB11	0.0294234	0	0	0.0215481	0.210518	0	1	0	0	1	6	0	2493.95	2353.67748470608	2353.67748470608	2495.13	2095.36622113073	2353.67748470608	no
ABCB4	0.0437063	0	0.0137094	0.015944	0.6624905	0.0720587	1	0	1	1	3	4	1678.95	1847.49202865672	3385.96	3372.13	332.919771841257	3372.48	no
ABCB5	0.2793595	0.0405342	0.0396763	0.2310125	0.0767329	0.0221747	6.01364	3.04278	1	5.00259	2.0085	2.00179	1579.62628127914	5479.22	1169.96	1164.2903704042	1924.3682959591	5484.48	no
ABCB6	22.280327	13.285653	1.6002263	37.684832	38.244341	38.872604	244.6907	143.72318	24.55145	618.98452	431.83012	499.75628	805.891070333752	789.611268213538	712.191903837601	883.109914302789	830.125561242198	781.071124678604	no
ABCB7	22.290299	21.873439	7.631681	16.483579	18.178895	22.460517	473.78336	445.27057	324.03444	530.84769	366.49212	533.4853	1559.71185690807	1485.84924533632	1970.93656922924	1731.48441571154	1482.15659982612	1443.04484652401	no
ABCB8	35.7698720310027	31.84591814	20.0831294	33.5776	31.224652	30.725877	522.000320854257	470.708345	741.999911	792.68287	548.46961	656.13974	1070.86321266138	1078.86606331067	1715.0378337871	1269.26281431874	1291.37721996569	1297.38258890641	no
ABCB9	5.4468186	4.507297	2.9042977	3.66492198	4.2123065	4.0392556	153.721736	158.89077	206.33876	160.5604247	152.297684	183.95506	2070.96650646214	2573.07008350371	3297.933817137	2355.45907642416	2658.09976436876	2766.85235500472	no
ABCC1	64.98003	64.35636066388	23.22536261012	87.504444230606	77.6495940674	79.833219512	4662.0005	4686.00077868	3093.998593902	7477.0219668805	5375.00590278	6878.0013635	5264.69269674822	5314.72328624645	6183.82244885196	4594.09713772402	5089.05548796939	5234.24453900165	no
ABCC10	10.937669	13.363902	2.1607698	12.061858	11.616243	13.456201	332.02187	308.50095	212.999617	439.26848	310.0003	409.36577	2227.52036966249	1684.97226677373	4575.86104123169	1958.02101727478	1961.97746664778	1848.26697392213	no
ABCC11	0.28679	0.214967	0.1443481	0.3605048	0.0226256	0.1760574	8.095245	5.088999	10.44954	11.283938	1.00965	9.2068325	2071.31729938282	1727.9481819256	3360.36716157677	1682.87363173195	3280.73	3177.11090781075	no
ABCC12	0	0	0	0	0	0	0	0	0	0	0	0	2400.92149444444	2400.92149444444	2400.92149444444	2400.92149444444	2400.92149444444	2400.92149444444	no
ABCC13	0.019558	0.038947	0	0.100278	0.0391085	0.0485582	1	2	0	7	2	3	3751.95	3748.22	3753.30016130641	3753.13	3759.73	3753.48	no
ABCC2	0.574211	0.819365	0.383862	1.61758	0.795317	2.1654949	39	31.02215	19	113.01419	54	90.03494	4983.95	2763.53114152789	2297.624277209	3756.37389901767	4991.73	2525.96967844718	no
ABCC3	150.56453	132.332841	35.076406	244.91005	214.487423	213.555089	4357.79178	4234.48913	2403.35226	7949.649	5525.04149	6799.97627	2123.8562215292	2335.62642558625	3180.55530696209	1745.19357909114	1893.78701555655	1934.51894070466	no
ABCC4	0.125712	0.243391	0	0	0	0	4.41129	8.36373	0	0	0	0	2574.95	2508.22	2541.36598879422	2541.36598879422	2541.36598879422	2541.36598879422	no
ABCC5	23.100041	19.549566	4.4326960128685	20.058748	20.644809	22.848733	1271.03753	1010.03507	372.00030153552	1542.00972	1158.99984	1426.00036	4037.62645498183	3771.10626763735	3895.61733052354	4133.17539988318	4127.3313089146	3791.69924249874	no
ABCC6	0.4484746	1.0300236	0.0341628	0.55398880014669	0.20397354	0.7833297	10.56967	19.55648	4.00357	29.25274352034	9.589797	18.91507	1729.43362670037	1385.83678690081	5439.96	2839.01894553122	3456.47297764308	1467.03334907128	no
ABCC6P1	0.156773	0	0	0	0	0	1	0	0	0	0	0	468.067	468.067	468.067	468.067	468.067	468.067	no
ABCC6P2	0.38773900786657	0.2814	0.236106	0	0	0.15994300188161	2.0000000412166	1	2	0	0	1.0000000119501	378.505000121101	259.386	393.21	347.987552454962	347.987552454962	379.850000070586	no
ABCC8	0	0	0	0	0	0	0	0	0	0	0	0	809.796133333333	809.796133333333	809.796133333333	809.796133333333	809.796133333333	809.796133333333	no
ABCC9	0.109893	0.0589094	0.0235969	0.0618954	0.107578	0.0400378	11.9281	6.42532	4.05654	9.17073	11.6662	5.25003	7964.95	7961.22	7979.96	7966.13	7972.73	7966.48	no
ABCD1	45.30889	35.18452	34.65688	31.05315	35.10946	36.01478	1486.0001	1361.00114	2204.9986	1562.9971	1191.0032	1424.9957	2406.66381236773	2823.42338972253	2953.38540119653	2706.16667325666	2493.93290962094	2403.86376039893	no
ABCD1P2	0	0	0	0	0	0	0	0	0	0	0	0	1276.57833333333	1276.57833333333	1276.57833333333	1276.57833333333	1276.57833333333	1276.57833333333	no
ABCD1P3	0	0	0	0	0	0	0	0	0	0	0	0	281.5805	281.5805	281.5805	281.5805	281.5805	281.5805	no
ABCD1P4	0	0	0	0	0	0	0	0	0	0	0	0	280.591833333333	280.591833333333	280.591833333333	280.591833333333	280.591833333333	280.591833333333	no
ABCD1P5	0	0	0	0	0	0	0	0	0	0	0	0	429.791166666667	429.791166666667	429.791166666667	429.791166666667	429.791166666667	429.791166666667	no
ABCD2	0	0.0123583	0	0	0	0	0	1	0	0	0	0	5906.22	5906.22	5906.22	5906.22	5906.22	5906.22	no
ABCD3	53.883017	54.436844	20.529155	45.722142	53.266661	52.377657	2122.13736	2130.37976	1115.996	2163.28675	1842.27787	2301.6808	2890.02666268568	2856.49412241703	2523.45441431778	2543.83898828027	2542.71091570467	2669.77633069421	no
ABCD4	40.8291855	38.106304	13.3492001	54.007576	55.58319	52.179769	551.1645602	519.13248	392.05019	1057.18277	724.92968	875.06548	990.583473345519	994.37681650296	1363.28793170184	1052.44052349182	958.848466060908	1018.85920498276	no
ABCE1	98.541111	100.490694	24.837609	73.265297	85.34295	82.668597	3748.99658	3932.426	1890.00037	4075.98768	3376.01338	4154.00683	2791.76365725225	2856.29891981182	3532.26231277073	2991.13996228991	2908.2718381492	3052.82705906493	no
ABCF1	89.0495056	87.479542	72.884504905807	79.177067	87.260109	82.324189	2862.15522	2814.00858	3777.99360635252	3494.9583	2703.163649	3164.268666	2358.53321225121	2347.94044366523	2406.17691942936	2373.25561239481	2277.47621687484	2335.19315500318	no
ABCF2	87.10172	101.706279	79.720883	102.11822	102.72616	93.26488	2958.86897	3117.69065	5288.00331	4286.6232	3046.5441	3652.0161	2492.75385691955	2237.45732843203	3079.07753107972	2256.90967308155	2180.33984765779	2378.97680352115	no
ABCF2P1	0	0	0	0	0	0	0	0	0	0	0	0	1542.57833333333	1542.57833333333	1542.57833333333	1542.57833333333	1542.57833333333	1542.57833333333	no
ABCF2P2	0	0	0	0	0	0	0	0	0	0	0	0	50.5542666666667	50.5542666666667	50.5542666666667	50.5542666666667	50.5542666666667	50.5542666666667	no
ABCF3	58.765231	54.845462	52.035517	58.869316	51.5786308	52.310366	1351.99686	1330.99956	2208.99678	1714.999	1230.9968229	1518.00242	1688.25208303687	1771.35884861546	1970.5948787723	1566.30836118466	1754.63228006118	1763.02825517174	no
ABCG1	0.0282782	0.1777598	0.0767105	0.119816	0.141234	0.431024	1	6.28904	1	4.03865	5	13.15134	2594.95	2582.37774207667	605.126	1812.27068905655	2602.73	1853.72522532388	no
ABCG2	0.44195	0.588524102744	0.289707	0.517954	0.448614	0.453555	25	33.43890555196	26	40	25.3767	31	4150.95	4147.21996456045	4165.96	4152.13	4158.73	4152.48	no
ABCG4	0	0	0.0406847	0.0504334	0	0	0	0	1	2.999997	0	0	1910.23923127906	1910.23923127906	1140.96	3198.19618629718	1910.23923127906	1910.23923127906	no
ABCG5	0.135681	0.0810864	0.0191266	0.039876	0.027218	0.0448953	5.00146	3.00081	1	2.00705	1.0043	2	2704.95	2701.22	2426.96	2706.13	2712.73	2706.48	no
ABHD1	0.521902	0.280719	0.1106347	0.2043092	0.356658	0.651378	15.1398	10.6733	4.38724	7.86328	10.03196	10.97379	2128.68467303249	2775.22	1840.77690796106	2069.27509576661	2067.91193339277	1023.52895756381	no
ABHD10	22.28163	30.152796	11.191769	20.225663	22.92471	21.98541	623.00021	778.99979	532.0005	713.00054	608.00028	739.99991	2051.74407935595	1885.72775689571	2206.54296235385	1895.35106315956	1949.83278311612	2044.90479755147	no
ABHD11	11.252133	10.699347	12.327206	15.672878	11.428429	14.322179	112.30432	127.186478	255.34443	197.95645	115.13364	163.79314	732.390236827009	867.664497398766	961.532061915814	679.082942826008	740.652292579759	694.804056024576	no
ABHD12	28.321211	29.813778	38.056142	29.984622	30.872205	33.758455	643.0003	682.99987	1383.00363	896.00038	644.9997	841.00038	1666.02308670247	1672.13902709207	1686.93582943077	1606.61184888347	1535.99552449639	1513.52234676371	no
ABHD12B	4.542068	8.842135	4.6518813	7.357763	7.1879954	4.766022673799	35.001717	33.78815	19.24923	55.5708	37.07331	48.2369019499	565.480076994224	278.91825622149	192.081375822294	406.072116337805	379.185060100623	614.892245155009	no
ABHD13	5.22896	6.00699	1.76442	3.88396	6.27096	6.47368	357	412	191	362	428	534	5009.95	5006.22	5024.96	5011.13	5017.73	5011.48	no
ABHD14A	24.52807	26.029887	40.218955	21.614207	17.493517	21.342093	199.73667	224.00158	587.28984	248.13622	153.7782	209.98095	597.550016387347	628.128847383586	677.831828585526	617.238674387545	646.272515721738	597.747733367904	no
ABHD14A-ACY1	3.114964	8.6446980490766	1.0931915	4.276564	2.6010660319265	3.347152	58.24904	56.1496612763	29.10066	80.57201	52.17954104863	62.443	1372.19689759047	474.096713909743	1235.6862782239	1012.95662836731	1474.84715046722	1133.40160268909	no
ABHD14B	54.532414	50.207387	44.787272	38.973419	29.790377	30.428562	875.96946	847.9993	1302.97307	902.94158	537.00044	666.0001	1178.7342763128	1232.81109578716	1350.46217939695	1245.64068089869	1325.248613453	1329.7472448608	no
ABHD15	8.43144	6.76642	5.5008	6.40847	7.20846	7.28955	375.029	302.229	388.562	389.182	320.791	391.807	3263.95	3260.22	3278.96	3265.13	3271.73	3265.48	no
ABHD16A	20.883328676688	19.9406481191498	14.7502543	27.381776	25.7614058	20.0618886	309.999906105059	299.99919067629	516.001008	401.000548	309.000094	309.000886	1089.28868448754	1098.12224715827	1623.8717282584	787.3798598993	881.83411753812	935.755430513786	no
ABHD16B	2.52395	2.89641	1.65509	3.32532	2.07232	2.55647	40	46	42	72	33	49	1162.95	1159.22	1177.96	1164.13	1170.73	1164.48	no
ABHD17A	20.113122	19.247374	36.867222	17.87572	18.611707	19.308694	603.0005	581.99927	1253.00125	868.9843	714	769.9889	2199.9792835692	2207.08978410665	1577.65482289281	2613.66573394526	2820.39391331005	2422.74862620444	no
ABHD17AP1	0	0.121404	0	0.0900361	0	0.10123	0	1	0	1.01503	0	1.01061	604.622848636671	601.225	604.622848636671	606.13	604.622848636671	606.528	no
ABHD17AP3	0	0	0	0	0	0	0	0	0	0	0	0	812.577	812.577	812.577	812.577	812.577	812.577	no
ABHD17AP4	0	0	0	0	0	0	0	0	0	0	0	0	584.6215	584.6215	584.6215	584.6215	584.6215	584.6215	no
ABHD17AP5	0	0	0	0	0	0	0	0	0	0	0	0	598.6135	598.6135	598.6135	598.6135	598.6135	598.6135	no
ABHD17AP6	0	0	0	0	0	0	0	0	0	0	0	0	719.577	719.577	719.577	719.577	719.577	719.577	no
ABHD17AP7	0	0	0	0	0	0	0	0	0	0	0	0	271.7085	271.7085	271.7085	271.7085	271.7085	271.7085	no
ABHD17AP8	0	0	0	0	0	0	0	0	0	0	0	0	251.045333333333	251.045333333333	251.045333333333	251.045333333333	251.045333333333	251.045333333333	no
ABHD17AP9	0	0	0	0	0	0	0	0	0	0	0	0	225.760666666667	225.760666666667	225.760666666667	225.760666666667	225.760666666667	225.760666666667	no
ABHD17B	14.89625	19.42418	5.91923	18.48506	24.463	22.62424	314.217	439	250.2404	502.02	531.614	572.214	1547.86732536377	1649.64759622543	1962.43011753894	1460.16370397499	1597.65896067939	1536.59871303964	no
ABHD17C	13.805683	15.261137	7.49957	12.09337	14.634095	12.744273	384.00023	389.99955	332	419.00049	331.00009	428.9996	2041.05933019395	1865.29109254068	2054.96	1862.80531331796	1662.88083812836	2045.11525569485	no
ABHD18	7.455489	5.715219	1.332622	5.819425016993	7.658701	7.179007	193.2615	135.83106	78.46355	176.920900584751	168.78747	199.37475	1902.1740295707	1734.74205092001	2733.13910480241	1634.56289730379	1620.25344385295	1687.25878252173	no
ABHD2	18.716175	22.56949	3.997602	16.930345	21.4753906	17.644507	1494.34689	1612.05119	631.20941	1946.88157	1406.002794	1805.00498	5858.87600071505	5213.47509656368	7329.5099763148	6182.66296713587	4813.30756855216	6215.03554684288	no
ABHD3	44.249887	35.842438	7.5128195	52.172385	89.316457	97.824145	456.20603	509.27103	247.00007	1064.06542	979.21562	1171.16387	756.53756358745	1037.09764845329	1526.14511362106	1096.55424458974	806.018085293397	727.35596142251	no
ABHD4	14.355794	17.308181	6.761501	50.927211	46.89476	45.899352	394.00046	394.00031	420.00016	1779.99718	1299.00041	1372.00405	2013.95489396811	1661.55293105746	2883.41382618534	1879.19257392872	2036.49011313443	1816.03159730545	no
ABHD5	1.969769	2.395804	0.193632	0.865424	3.166735	1.000594	10.03179	11.10662	2.3492	5.28837	14.44792	5.37437	373.716964489237	338.377136084588	563.175	328.544631161142	335.42184282076	326.320812346466	no
ABHD6	17.52673	10.303807	6.840467	16.867577	13.60161	15.42359	270.7235	268.900749	305.00028	413.54106	258.03684	367.41322	1133.45994331367	1904.86249225927	2069.73922168253	1318.1576173132	1394.72750687676	1447.25527780465	no
ABHD8	4.678613	3.62429	4.99766	5.08055	4.56512	3.18564	94.00001	87.3026	191.312	130.00047	89	92.4679	1474.32009691975	1758.22	1776.96	1375.73548426371	1433.29653507684	1763.48	no
ABI1	22.692728	20.41107	10.8546747	21.689872	22.905171	24.317748	828.49422	813.00471	626.47287	1085.8393	878.0257	1102.4954	2679.06808377556	2907.34674582959	2679.08551785638	2691.59577955831	2818.19794987909	2754.41492691017	no
ABI1P1	0	0	0	0	0	0.0765667	0	0	0	0	0	1	793.479	793.479	793.479	793.479	793.479	793.479	no
ABI2	32.500809	32.2219333	20.0188758	29.576421	33.873795	30.726868	1233.647209	1343.10779	754.633339	1352.62927	1015.42596	1306.54125	2785.3341424391	3042.49347108307	1749.83664784908	2458.86495442326	2203.8507308275	2583.33345704701	no
ABI3	0	0	0.0330398	0	0	0	0	0	1	0	0	0	1404.96	1404.96	1404.96	1404.96	1404.96	1404.96	no
ABI3BP	4.8479701	3.01658	0.5605661	3.1009102	4.9401644	4.7776182	25.000091	14.000006	8.999995	14.999999	18.0004	24.999999	378.409424441995	338.752947084778	745.274521909192	260.078240933904	267.878975214266	317.910132666105	no
ABL1	76.1843	75.7509	43.14112	67.14752	65.9049	70.79921	5170.001	5221.997	4766.0015	6019.0042	4552.997	5725.99819	4979.72708530498	5031.74239775369	5128.17683038016	4819.43672108546	5078.99332943378	4913.58465908885	no
ABL2	12.8846360931034	10.246347	2.5386033	17.9138405	16.610311	16.9447970002008	1483.99120835102	1433.5647	536.04344	2944.94268	2303.68814	2554.37323002176	8451.58194444848	10212.1684663168	9801.81357295486	8838.74051643616	10196.2991271524	9158.53180319203	no
ABLIM1	40.348903	45.829357	9.8725328	32.569607	33.283759	35.666754	2484.99664	2461.0204	1188.40268	2594.9987	2164.51507	2669.93878	4519.3470120405	3919.60249520498	5587.75417867723	4283.76248190259	4781.07562238712	4547.91020450585	no
ABLIM2	3.1464977	9.1743015	6.7925907	7.4580121	2.7749880702858	2.888359939	78.9999744	93.00006	124.00006	94.00007	76.99996155233	83.000062054	1842.3895006216	739.911566323496	847.397897226312	677.650415456553	2039.98849888322	1745.83328339942	no
ABLIM3	33.487709	37.1373926616013	15.094610313	32.1919	31.371163	36.525135	1382.00034	1394.00012893582	1231.0004693	1716.99927	1184.00001	1551.99953	3028.33753660813	2739.80902862714	3785.62187061725	2867.64551199401	2774.71845425673	2581.52213117989	no
ABO	0	0	0	0	0	0	0	0	0	0	0	0	958.577444444444	958.577444444444	958.577444444444	958.577444444444	958.577444444444	958.577444444444	no
ABR	42.4119966016269	46.395676479908	18.9499343	36.786632	34.4864126	34.8898376296246	1607.44444001545	1641.26271440708	1440.064596	1556.108161	1244.036219	1497.31080711503	2781.16903641007	2582.08441660738	3527.55961327267	2274.3255422797	2652.05638410265	2607.27963025029	no
ABRA	0.090752	0	0	0.0481252	0	0.081848	3.00149	0	0	2.17341	0	3.27165	2426.95	2427.85324509381	2427.85324509381	2428.13	2427.85324509381	2428.48	no
ABRACL	37.7556	42.6662	35.7627	40.2584	37.5424	38.1929	266	300	410	388	268	326	516.987	513.225	532.175	518.176	524.82	518.574	no
ABT1	14.7828	13.2472	16.9233	13.3074	13.8439	13.066	528	475	961	649	495	564	2620.95	2617.22	2635.96	2622.13	2628.73	2622.48	no
ABT1P1	0.148836	0.149197	0	0	0	0	1	1	0	0	0	0	493.027	489.225	491.122320888595	491.122320888595	491.122320888595	491.122320888595	no
ABTB1	12.080541	13.436927	12.3099575	12.074717	11.330994	10.764753	330.00012	353.00006	461.00012	438.9992	310.99988	386.00039	2004.5114909699	1917.53695771436	1738.38517962503	1954.74472884044	2017.85597301428	2178.50793683989	no
ABTB2	9.77027	8.99168	5.60398	9.63634	10.2534	9.48063	609	563	554	820	639	714	4573.95	4570.22	4588.96	4575.13	4581.73	4575.48	no
AC000041.10	7.77609	14.1501	3.88539	0	3.05873	5.26706	3	5	2	0	1	3	28.31	25.7917	23.8944	27.060780037978	24.0357	34.6042	no
AC000041.8	0	0	0	0	0	0	0	0	0	0	0	0	28.4059833333333	28.4059833333333	28.4059833333333	28.4059833333333	28.4059833333333	28.4059833333333	no
AC000077.2	0	0	0	0	0	0	0	0	0	0	0	0	628.596166666667	628.596166666667	628.596166666667	628.596166666667	628.596166666667	628.596166666667	no
AC000078.5	0.206908	0.416442	0	0.151123	0.203045	0.682637	1	2	0	1	1	4	354.653	350.547	355.790426697556	355.771	362.081	355.996	no
AC000081.2	0	0	0	0	0	0	0	0	0	0	0	0	50.8748166666667	50.8748166666667	50.8748166666667	50.8748166666667	50.8748166666667	50.8748166666667	no
AC000089.3	0	0	0.0951039	0	0	0.128057	0	0	1.00017	0	0	1.00039	481.346238455231	481.346238455231	488.175	481.346238455231	481.346238455231	474.613	no
AC000095.12	0	0	0	0	0.328221	0.137562	0	0	0	0	2	1	444.804725657226	444.804725657226	444.804725657226	444.804725657226	447.983	441.649	no
AC000095.9	0	0	0	0	0.132759	0.332854	0	0	0	0	1	3	550.665771453066	550.665771453066	550.665771453066	550.665771453066	553.775	547.574	no
AC000111.4	0	0	0	0	0	0	0	0	0	0	0	0	29.5660166666667	29.5660166666667	29.5660166666667	29.5660166666667	29.5660166666667	29.5660166666667	no
AC000111.5	0	0	0	0	0	0	0	0	0	0	0	0	31.91	31.91	31.91	31.91	31.91	31.91	no
AC000362.1	0	0	0	0	0	0	0	0	0	0	0	0	116.695166666667	116.695166666667	116.695166666667	116.695166666667	116.695166666667	116.695166666667	no
AC000367.1	1.02063	0.763386	0.0319483	0.261517	0.864491	0.506467	20	15	1	7	17	12	1437.95	1434.22	1452.96	1439.13	1445.73	1439.48	no
AC000374.1	0	0	0	0	0	0	0	0	0	0	0	0	1420.57833333333	1420.57833333333	1420.57833333333	1420.57833333333	1420.57833333333	1420.57833333333	no
AC002056.3	0	0	0	0	0	0	0	0	0	0	0	0	435.768	435.768	435.768	435.768	435.768	435.768	no
AC002069.6	0	0	0	0	0	0	0	0	0	0	0	0	834.577	834.577	834.577	834.577	834.577	834.577	no
AC002075.3	0	0	0	0	0	0.173557	0	0	0	0	0	1	350.054	350.054	350.054	350.054	350.054	350.054	no
AC002075.4	0	0	0	0	0	0	0	0	0	0	0	0	39.3465666666667	39.3465666666667	39.3465666666667	39.3465666666667	39.3465666666667	39.3465666666667	no
AC002127.2	2.22046	0	0	0	0	0	1	0	0	0	0	0	33.0474	33.0474	33.0474	33.0474	33.0474	33.0474	no
AC002310.10	0	0	0	0	0	0	0	0	0	0	0	0	398.880833333333	398.880833333333	398.880833333333	398.880833333333	398.880833333333	398.880833333333	no
AC002310.11	0	0	0	0	0	0	0	0	0	0	0	0	1190.57833333333	1190.57833333333	1190.57833333333	1190.57833333333	1190.57833333333	1190.57833333333	no
AC002310.13	0	0	0	0	0	0	0	0	0	0	0	0	84.4337333333333	84.4337333333333	84.4337333333333	84.4337333333333	84.4337333333333	84.4337333333333	no
AC002310.17	0	3.56512	0	1.49145	1.69478	3.05208	0	2	0	1.00026	1.00117	2.00168	39.9807530947741	40.9473	39.9807530947741	36.0586	43.4305	39.8451	no
AC002366.3	0	0	0	0	0	0	0	0	0	0	0	0	865.577	865.577	865.577	865.577	865.577	865.577	no
AC002398.9	0.417078	0	0.324663	0.602974	1.88689	0.974181	4.02949	0	5.06343	7.96407	18.3951	11.3924	708.945	714.025163532528	723.956	710.13	716.727	710.479	no
AC002400.1	0	0.185072	0	0.269163	0.543216	0.303909	0	1	0	2	3	2	399.911298173846	394.394	399.911298173846	399.499	406.019	399.818	no
AC002429.4	0	0	0	0	0	0	0	0	0	0	0	0	30.1815833333333	30.1815833333333	30.1815833333333	30.1815833333333	30.1815833333333	30.1815833333333	no
AC002472.16	3.74302	3.70132	0.601866	2.16073	0.731906	0.82278	15	14.7008	4	11.868	3	4	294.069	289.904	308.504	295.31	301.345	295.36	no
AC002472.8	2.32974	1.98148	0.863523	2.38529	1.15282	1.44314	20	17	12	28	10	15	629.945	626.225	645.071	631.13	637.727	631.479	no
AC002486.2	0	0	0	0	0	0	0	0	0	0	0	0	266.7925	266.7925	266.7925	266.7925	266.7925	266.7925	no
AC002486.3	0	0	0	0	0	0	0	0	0	0	0	0	92.9794166666667	92.9794166666667	92.9794166666667	92.9794166666667	92.9794166666667	92.9794166666667	no
AC002519.6	0	0	0	0	0	0	0	0	0	0	0	0	319.457222222222	319.457222222222	319.457222222222	319.457222222222	319.457222222222	319.457222222222	no
AC002523.1	0	0	0	0	0	0	0	0	0	0	0	0	41.1496833333333	41.1496833333333	41.1496833333333	41.1496833333333	41.1496833333333	41.1496833333333	no
AC002542.2	0	0	0	0	0	0	0	0	0	0	0	0	29.5660166666667	29.5660166666667	29.5660166666667	29.5660166666667	29.5660166666667	29.5660166666667	no
AC002543.2	0	0	0	0	0	0	0	0	0	0	0	0	1629.57833333333	1629.57833333333	1629.57833333333	1629.57833333333	1629.57833333333	1629.57833333333	no
AC002553.4	0	0	0	0.86918	0	0	0	0	0	1	0	0	61.8575	61.8575	61.8575	61.8575	61.8575	61.8575	no
AC002984.2	0.554108	0	0	0	0	0	1	0	0	0	0	0	132.43	132.43	132.43	132.43	132.43	132.43	no
AC002985.3	1.42317	0.595109	0.72466	3.47491	1.81272	4.61737	5	2.06691	4.24467	16.7254	6.5251	19.6625	257.806	253.51	271.9	258.783	264.64	258.713	no
AC003002.4	0	0	0	0	0	0	0	0	0	0	0	0	141.402166666667	141.402166666667	141.402166666667	141.402166666667	141.402166666667	141.402166666667	no
AC003002.6	0.630004	0	0.404265	0.219473	1.13197	0.245062	1.8144	0	1.95777	1.03621	4	1.02365	211.334	239.928102755138	224.8	253.846	259.789	253.775	no
AC003005.4	0	0	0	0	0	0	0	0	0	0	0	0	250.61375	250.61375	250.61375	250.61375	250.61375	250.61375	no
AC003006.7	0	0	0	0	0	0	0	0	0	0	0	0	201.133	201.133	201.133	201.133	201.133	201.133	no
AC003045.1	0	0	0	0	0	0	0	0	0	0	0	0	388.923333333333	388.923333333333	388.923333333333	388.923333333333	388.923333333333	388.923333333333	no
AC003080.4	0.501301	0	0	0	0	0	3	0	0	0	0	0	439.14	439.14	439.14	439.14	439.14	439.14	no
AC003958.1	0	0	0	0	0	0	0	0	0	0	0	0	968.577	968.577	968.577	968.577	968.577	968.577	no
AC003958.6	0	0	0	0	0	0	0	0	0	0	0	0	111.109666666667	111.109666666667	111.109666666667	111.109666666667	111.109666666667	111.109666666667	no
AC003989.3	0	0	0	0	0	0	0	0	0	0	0	0	28.1046	28.1046	28.1046	28.1046	28.1046	28.1046	no
AC003989.4	0	0	0	0	0.29879	0	0	0	0	0	1	0	246.054	246.054	246.054	246.054	246.054	246.054	no
AC004004.2	0	0	0	0	0	0	0	0	0	0	0	0	38.8514	38.8514	38.8514	38.8514	38.8514	38.8514	no
AC004006.2	0	0	0	0	0	0	0	0	0	0	0	0	84.4337333333333	84.4337333333333	84.4337333333333	84.4337333333333	84.4337333333333	84.4337333333333	no
AC004019.10	0	0	0	0	0	0	0	0	0	0	0	0	807.577	807.577	807.577	807.577	807.577	807.577	no
AC004022.7	0	0	0	0	0	0	0	0	0	0	0	0	29.5660166666667	29.5660166666667	29.5660166666667	29.5660166666667	29.5660166666667	29.5660166666667	no
AC004022.8	0.298316	0	0	0	0.0985866	0	3	0	0	0	1	0	737.945	741.825795598266	741.825795598266	741.825795598266	745.727	741.825795598266	no
AC004057.1	354.196	265.254	528.647	408.208	337.716	448.453	332.55	245.152	857.044	496.636	329.041	503.704	68.8959	67.4594	75.2554	65.4123	71.63	68.2392	no
AC004062.2	0	0	0	0	0	0	0	0	0	0	0	0	321.2645	321.2645	321.2645	321.2645	321.2645	321.2645	no
AC004066.2	0	0	0	0	0	0	0	0	0	0	0	0	477.713166666667	477.713166666667	477.713166666667	477.713166666667	477.713166666667	477.713166666667	no
AC004069.1	0	0	0	0	0.0926247	0	0	0	0	0	1	0	793.727	793.727	793.727	793.727	793.727	793.727	no
AC004074.4	0	0	0	0	0	0	0	0	0	0	0	0	738.577	738.577	738.577	738.577	738.577	738.577	no
AC004076.7	2.64001	2.42036	0	1.0134	4.34509	2.10678	7.08629	6.39016	0	3.73524	12.0103	6.85073	196.967	192.709	197.695290280221	198.171	203.214	197.557	no
AC004076.9	0.653748	0.000293687	0.264267	0.159083	0	0	3	0.00133825	2	1	0	0	336.737	332.601	351.307	337.97	339.582136242244	339.582136242244	no
AC004129.7	0	0	0	0	0	0	0	0	0	0	0	0	48.0897333333333	48.0897333333333	48.0897333333333	48.0897333333333	48.0897333333333	48.0897333333333	no
AC004129.9	0	0	0	0	0	0	0	0	0	0	0	0	471.719666666667	471.719666666667	471.719666666667	471.719666666667	471.719666666667	471.719666666667	no
AC004231.7	0	0	0.0327138	0.0573953	0.0781157	0.0432266	0	0	1	1.5	1.5	1	1410.31376013671	1410.31376013671	1418.96	1405.13	1411.73	1405.48	no
AC004381.6	6.871601	7.333423	5.173891	8.260422	8.008283	7.42927	174.00002	163.00005	229.99957	265.00041	193.99999	231.99992	1858.1129684762	1622.37233915349	2063.53628156469	1724.82751611794	1780.98479850238	1897.21939526212	no
AC004381.8	0.0733111	0	0	0.053651	0.171675	0.0719532	1	0	0	1	2.3555	1.18727	1000.95	1003.5679318602	1003.5679318602	1002.13	1008.73	1002.48	no
AC004383.3	34.6325	23.771	1.77154	37.7025	39.9984	16.7807	23	16	2	30	28	13	48.7331	49.1294	52.4058	42.7812	51.4651	47.0661	no
AC004386.3	0	0	0	0	0	0	0	0	0	0	0	0	30.1815833333333	30.1815833333333	30.1815833333333	30.1815833333333	30.1815833333333	30.1815833333333	no
AC004386.4	0.338802	0.510116	0	0.247579	0.500106	0.139777	2	3	0	2	3	1	433.175	429.261	434.470132113292	434.329	441.019	434.649	no
AC004453.8	0	0	0	0	0	0	0	0	0	0	0	0	104.310833333333	104.310833333333	104.310833333333	104.310833333333	104.310833333333	104.310833333333	no
AC004461.4	0	0	0	0	0	0.610105	0	0	0	0	0	1	99.5798	99.5798	99.5798	99.5798	99.5798	99.5798	no
AC004556.1	0	0.795755	0.224869	0	0	0.341661	0	4.45199	2.06935	0	0	2.32699	416.36603789932	408.362	427.175	416.36603789932	416.36603789932	413.785	no
AC004692.5	0	0	0	0	1.24258	1.06236	0	0	0	0	2	2	116.337185938117	116.337185938117	116.337185938117	116.337185938117	118.332	114.376	no
AC004754.3	0	0	0	0	0	0	0	0	0	0	0	0	1917.57833333333	1917.57833333333	1917.57833333333	1917.57833333333	1917.57833333333	1917.57833333333	no
AC004837.3	0.506793	0	0.184065	0	0	0	1.64459	0	1	0	0	0	238.126	245.057613768681	252.191	245.057613768681	245.057613768681	245.057613768681	no
AC004840.8	0.951586	0.263424	0	0.727363	0.917771	0	1	1	0	2.000005	1	0	77.1138	277.087	126.124044225011	147.83588905952	80.1057	126.124044225011	no
AC004854.5	0	2.14946	0	0.815195	0	0	0	2	0	1	0	0	66.9276615579836	67.9158	66.9276615579836	65.9539	66.9276615579836	66.9276615579836	no
AC004866.1	0	0	0	0	0	0	0	0	0	0	0	0	37.3875	37.3875	37.3875	37.3875	37.3875	37.3875	no
AC004866.3	0	0	0	0	0	0	0	0	0	0	0	0	163.042666666667	163.042666666667	163.042666666667	163.042666666667	163.042666666667	163.042666666667	no
AC004870.5	0	0	0	0	0	0	0	0	0	0	0	0	557.645	557.645	557.645	557.645	557.645	557.645	no
AC004893.10	0.137811	0	0.0859656	0.252152	0.274138	0.227868	2	0	2	5	4	4	1064.95	1070.03513662496	1079.96	1066.13	1072.73	1066.48	no
AC004899.3	0	0	0	0	0	0	0	0	0	0	0	0	1389.57833333333	1389.57833333333	1389.57833333333	1389.57833333333	1389.57833333333	1389.57833333333	no
AC004911.2	0	0	0	0	0	0	0	0	0	0	0	0	546.645	546.645	546.645	546.645	546.645	546.645	no
AC004920.2	0	0	0	0	0	0	0	0	0	0	0	0	29.1175833333333	29.1175833333333	29.1175833333333	29.1175833333333	29.1175833333333	29.1175833333333	no
AC004938.5	0	0	0	0	0	0	0	0	0	0	0	0	54.1137166666667	54.1137166666667	54.1137166666667	54.1137166666667	54.1137166666667	54.1137166666667	no
AC004941.5	0	0	0	0	0	0	0	0	0	0	0	0	34.6536833333333	34.6536833333333	34.6536833333333	34.6536833333333	34.6536833333333	34.6536833333333	no
AC004945.1	0	0	0	0	0	0	0	0	0	0	0	0	658.596166666667	658.596166666667	658.596166666667	658.596166666667	658.596166666667	658.596166666667	no
AC004967.7	3.90386	5.11327	2.26752	2.03783	4.33367	4.59444	7	9	7	5	8.05011	10	131.578	128.474	143.301	131.918	136.566	132.234	no
AC004980.10	0.424358	1.296504	0.247022	0	0.41537	0.34578	1.009242	3.02918	1	0	1.020442	1	174.519	170.538	187.917	177.758803843089	180.614	175.701	no
AC004980.7	7.18281	9.44078	3.444468	10.30318	8.449456	9.52896	183.2988	242.118	151.91978	343.72	220.398	253.356	1872.60710544341	1871.91920409119	2047.35931781047	1793.64294511791	1917.67950695335	1615.33107016925	no
AC004980.8	0	0	0	1.81318	0	1.92798	0	0	0	1	0	1	30.5680167740729	30.5680167740729	30.5680167740729	29.6525	30.5680167740729	31.5118	no
AC004980.9	1.13228	0	0	8.0153	0	0	1.18989	0	0	11.0197	0	0	77.1138	75.498992499238	75.498992499238	73.918	75.498992499238	75.498992499238	no
AC004985.12	0.357977	0.769115	0	0.669709	0.737422	0.493334	4	8.60065	0	10.2281	8.30243	6.67056	819.945	816.225	821.29281657837	821.13	827.727	821.479	no
AC004987.10	0	0	0	0	0	0	0	0	0	0	0	0	187.6635	187.6635	187.6635	187.6635	187.6635	187.6635	no
AC004987.9	0	0	0	0	0	0	0	0	0	0	0	0	823.577	823.577	823.577	823.577	823.577	823.577	no
AC005008.3	0	0	0	0	0	0	0	0	0	0	0	0	288.526166666667	288.526166666667	288.526166666667	288.526166666667	288.526166666667	288.526166666667	no
AC005014.5	0	0	0	0	0	0.0687918	0	0	0	0	0	3	2649.48	2649.48	2649.48	2649.48	2649.48	2649.48	no
AC005017.2	0	0	0	0.635191	0	0	0	0	0	2	0	0	169.288	169.288	169.288	169.288	169.288	169.288	no
AC005019.2	0	0	0	0	0	0	0	0	0	0	0	0	121.174166666667	121.174166666667	121.174166666667	121.174166666667	121.174166666667	121.174166666667	no
AC005033.6	0.151279	0	0	0	0	0	1	0	0	0	0	0	485.067	485.067	485.067	485.067	485.067	485.067	no
AC005034.2	0	0	0	0	0	0	0	0	0	0	0	0	170.178	170.178	170.178	170.178	170.178	170.178	no
AC005040.3	0	0	0	0	0	0	0	0	0	0	0	0	163.916666666667	163.916666666667	163.916666666667	163.916666666667	163.916666666667	163.916666666667	no
AC005041.11	0	0	0	0.0820681	0	0	0	0	0	1	0	0	655.13	655.13	655.13	655.13	655.13	655.13	no
AC005042.2	0.466335	0.311778	0.190566	0.227234	0.612677	0.128278	3	2	2	2	4	1	472.067	468.225	487.175	473.216	479.983	473.613	no
AC005042.3	0	0	0	0	0	0	0	0	0	0	0	0	28.2401333333333	28.2401333333333	28.2401333333333	28.2401333333333	28.2401333333333	28.2401333333333	no
AC005077.14	1.04268	0.876846	0.116707	1.51039	1.11156	1.66818	45	38	8	89	48	87	3166.95	3163.22	3181.96	3168.13	3174.73	3168.48	no
AC005077.5	0	0	0	0	0	0	0	0	0	0	0	0	42.0333	42.0333	42.0333	42.0333	42.0333	42.0333	no
AC005077.7	0	0	0	0.147848	0.198656	0.333897	0	0	0	1	1	2	365.8689775276	365.8689775276	365.8689775276	363.653	370.081	363.909	no
AC005077.8	0	0	0	0	0	0	0	0	0	0	0	0	83.3305666666667	83.3305666666667	83.3305666666667	83.3305666666667	83.3305666666667	83.3305666666667	no
AC005086.1	0	0	0	0	2.01415	0	0	0	0	0	1	0	36.5011	36.5011	36.5011	36.5011	36.5011	36.5011	no
AC005086.2	0	0	0	2.33573	1.17627	0	0	0	0	1.35911	0.551872	0	32.8497055861997	32.8497055861997	32.8497055861997	31.2847	34.493	32.8497055861997	no
AC005086.3	4.60812	5.88351	0	3.4979	9.78104	5.40068	2	2.54679	0	2.00535	4.42232	3	31.8483	31.5955	32.2330232945042	30.8236	33.2401	33.748	no
AC005094.2	0	0	0	0	0	0	0	0	0	0	0	0	79.4603666666667	79.4603666666667	79.4603666666667	79.4603666666667	79.4603666666667	79.4603666666667	no
AC005102.1	0	0	0	0	0	0	0	0	0	0	0	0	161.263333333333	161.263333333333	161.263333333333	161.263333333333	161.263333333333	161.263333333333	no
AC005105.2	0	0	0	0	0	0	0	0	0	0	0	0	467.719666666667	467.719666666667	467.719666666667	467.719666666667	467.719666666667	467.719666666667	no
AC005154.7	0.239356	0.289292	0.0429828	0.784652	0.979945	0.677188	3.4737	4.20605	1	15.5591	14.2986	11.8874	1064.95	1061.22	1079.96	1066.13	1072.73	1066.48	no
AC005154.8	3.47682	3.53975	0	5.88858	5.03316	5.03099	4	4	0	9	6	7	84.4224	82.4816	84.2277928844218	82.1739	87.6412	84.5318	no
AC005176.1	0	0	0	0	0	0	0	0	0	0	0	0	30.5668166666667	30.5668166666667	30.5668166666667	30.5668166666667	30.5668166666667	30.5668166666667	no
AC005176.2	0	0.0498351	0	0	0.0487754	0	0	1.02361	0	0	1.00228	0	1504.96399644643	1499.22	1504.96399644643	1504.96399644643	1510.73	1504.96399644643	no
AC005178.1	0	0	0	0	0	0	0	0	0	0	0	0	128.272166666667	128.272166666667	128.272166666667	128.272166666667	128.272166666667	128.272166666667	no
AC005189.6	0	0	0	0	0	0	0	0	0	0	0	0	54.6514166666667	54.6514166666667	54.6514166666667	54.6514166666667	54.6514166666667	54.6514166666667	no
AC005229.5	0	0	0	0	0	0	0	0	0	0	0	0	98.2044333333333	98.2044333333333	98.2044333333333	98.2044333333333	98.2044333333333	98.2044333333333	no
AC005229.7	0	0	0	0	0	0	0	0	0	0	0	0	104.975	104.975	104.975	104.975	104.975	104.975	no
AC005237.2	0	0	0	0	0	0	0	0	0	0	0	0	33.1507166666667	33.1507166666667	33.1507166666667	33.1507166666667	33.1507166666667	33.1507166666667	no
AC005255.3	0	0	0	0	0	1.62474	0	0	0	0	0	0.915079	34.2177	34.2177	34.2177	34.2177	34.2177	34.2177	no
AC005262.4	0	0	0	0	0	0.807627	0	0	0	0	0	1	75.2254	75.2254	75.2254	75.2254	75.2254	75.2254	no
AC005281.1	0.117358	0.0744471	0	0.0125707	0.0495551	0.0422845	2.50603	1.59441	0	0.36664	1.06144	1.09165	1566.95	1563.22	1568.2976016503	1568.13	1574.73	1568.48	no
AC005300.5	0	0	0	0	0	0	0	0	0	0	0	0	82.2781666666667	82.2781666666667	82.2781666666667	82.2781666666667	82.2781666666667	82.2781666666667	no
AC005307.3	0	0	0	0	0	0	0	0	0	0	0	0	603.393277777778	603.393277777778	603.393277777778	603.393277777778	603.393277777778	603.393277777778	no
AC005324.8	0.336639	0	0.249269	0.864885	0	0.824128	7.739	0	1.71005	10.78654	0	16.57105	1686.95	814.47024646001	318.45	670.540790475034	814.47024646001	1221.60901424051	no
AC005336.4	0.160404	0.320409	0	1.29112	1.03578	0.928071	2	4	0	22	13	14	914.945	911.225	916.293684569639	916.13	922.727	916.479	no
AC005336.5	0	0	0	0	0	0	0	0	0	0	0	0	614.605333333333	614.605333333333	614.605333333333	614.605333333333	614.605333333333	614.605333333333	no
AC005351.1	0	0	0	0	0	0	0	0	0	0	0	0	461.725666666667	461.725666666667	461.725666666667	461.725666666667	461.725666666667	461.725666666667	no
AC005357.1	0	0	0	0	0	0	0	0	0	0	0	0	51.8943166666667	51.8943166666667	51.8943166666667	51.8943166666667	51.8943166666667	51.8943166666667	no
AC005363.9	2.62156	0	0.85742	4.19563	1.26878	1.20441	2.512	0	1.41954	5.22221	1.25969	1.38591	70.3136	71.3202579839577	76.8519	66.9205	72.9922	69.9093	no
AC005488.11	0.369623	0.752732	0.404893	0.179588	0.476094	0	0.75006	1.5	1.40759	0.5	1	0	148.908	145.452	161.375	149.691	154.421	151.871123823793	no
AC005517.3	5.25863	5.36381	0.772162	5.10957	5.51493	4.33197	12	12	3	16	13.0012	12	167.451	163.297	180.349	168.359	173.317	168.295	no
AC005522.6	0	0	0	0	0	0	0	0	0	0	0	0	68.5559333333333	68.5559333333333	68.5559333333333	68.5559333333333	68.5559333333333	68.5559333333333	no
AC005534.6	0	0	0	0	0	0	0	0	0	0	0	0	122.724666666667	122.724666666667	122.724666666667	122.724666666667	122.724666666667	122.724666666667	no
AC005539.2	0	0	0	0	0	0	0	0	0	0	0	0	1154.57833333333	1154.57833333333	1154.57833333333	1154.57833333333	1154.57833333333	1154.57833333333	no
AC005559.3	0	0	0	0.197603	0.266964	0.111563	0	0	0	2	2	1	546.500002920237	546.500002920237	546.500002920237	544.176	550.775	544.574	no
AC005588.2	0	0	0	0	0	0	0	0	0	0	0	0	28.81385	28.81385	28.81385	28.81385	28.81385	28.81385	no
AC005609.2	0	0	0	0	0	0	0	0	0	0	0	0	387.923333333333	387.923333333333	387.923333333333	387.923333333333	387.923333333333	387.923333333333	no
AC005626.3	0	0	0	0	0	0	0	0	0	0	0	0	40.1518	40.1518	40.1518	40.1518	40.1518	40.1518	no
AC005682.6	0.0644284	0.0642966	0.120679	0.282943	0.384671	0.159812	1	1	3	6	6	3	1138.95	1135.22	1153.96	1140.13	1146.73	1140.48	no
AC005722.4	0	0	0	0	0	0	0	0	0	0	0	0	639.596166666667	639.596166666667	639.596166666667	639.596166666667	639.596166666667	639.596166666667	no
AC005730.2	0	0	0	0	0	0	0	0	0	0	0	0	67.7165666666667	67.7165666666667	67.7165666666667	67.7165666666667	67.7165666666667	67.7165666666667	no
AC005740.3	0	0	0	0	0	0	0	0	0	0	0	0	200.776333333333	200.776333333333	200.776333333333	200.776333333333	200.776333333333	200.776333333333	no
AC005740.4	0	0	0	0	0	0	0	0	0	0	0	0	112.236833333333	112.236833333333	112.236833333333	112.236833333333	112.236833333333	112.236833333333	no
AC005741.2	0	0	0	0	0	0	0	0	0	0	0	0	121.948666666667	121.948666666667	121.948666666667	121.948666666667	121.948666666667	121.948666666667	no
AC005752.10	0.148248	0	0	0.236817	0.0803723	0.133749	1.83228	0	0	4	1	2	906.945	909.565211163492	909.565211163492	908.13	914.727	908.479	no
AC005758.1	0	0	0	0	0	0	0	0	0	0	0	0	301.3995	301.3995	301.3995	301.3995	301.3995	301.3995	no
AC005776.1	0	0	0	0	0	0	0	0	0	0	0	0	48.8243666666667	48.8243666666667	48.8243666666667	48.8243666666667	48.8243666666667	48.8243666666667	no
AC005777.3	0	0	0	0	0	0	0	0	0	0	0	0	28.7159166666667	28.7159166666667	28.7159166666667	28.7159166666667	28.7159166666667	28.7159166666667	no
AC005779.2	0	0.331116	0	0.476161	0	0	0	1	0	2	0	0	223.117736453201	220.44	223.117736453201	225.828	223.117736453201	223.117736453201	no
AC005786.3	0	2.77712	0	0	0	0	0	1	0	0	0	0	26.283	26.283	26.283	26.283	26.283	26.283	no
AC005794.1	0	0	0	0	0	0	0	0	0	0	0	0	48.3474833333333	48.3474833333333	48.3474833333333	48.3474833333333	48.3474833333333	48.3474833333333	no
AC005795.1	0	0	0	0	0	0	0	0	0	0	0	0	422.8255	422.8255	422.8255	422.8255	422.8255	422.8255	no
AC005822.1	0	0	0	0	0	0	0	0	0	0	0	0	709.577	709.577	709.577	709.577	709.577	709.577	no
AC005838.2	0	0	0	0	0	0	0	0	0	0	0	0	35.46925	35.46925	35.46925	35.46925	35.46925	35.46925	no
AC005943.2	1.81176	0.865028	0	0	1.50632	0.718632	16.6397	7.94293	0	0	13.9679	7.98993	673.945	670.225	675.331265269263	675.331265269263	681.727	675.479	no
AC006011.4	0	1.48945	0	0	0	0	0	1.38588	0	0	0	0	67.9158	67.9158	67.9158	67.9158	67.9158	67.9158	no
AC006014.7	1.13121	0	0	0.656488	0	0.708584	3.06595	0	0	2.44332	0	2.32709	198.886	199.504379766047	199.504379766047	200.104	199.504379766047	199.525	no
AC006014.8	1.108515	0.752731	0.4873405	0.477904	1.479234	0.976641	7.31472	2.87519	2.5924	4.12388	10.00173	10.5049	484.212452356531	278.80191963663	246.927854646802	463.946391718839	497.093397227213	653.479	no
AC006022.4	0	0	0	0	0	0	0	0	0	0	0	0	91.0576833333333	91.0576833333333	91.0576833333333	91.0576833333333	91.0576833333333	91.0576833333333	no
AC006026.12	0	0	0	0	0	0	0	0	0	0	0	0	28.3105333333333	28.3105333333333	28.3105333333333	28.3105333333333	28.3105333333333	28.3105333333333	no
AC006026.9	0	0	0	0	0	0	0	0	0	0	0	0	1478.57833333333	1478.57833333333	1478.57833333333	1478.57833333333	1478.57833333333	1478.57833333333	no
AC006028.11	0	0	0	0	0	0	0	0	0	0	0	0	100.2076	100.2076	100.2076	100.2076	100.2076	100.2076	no
AC006033.22	0	0	0	0	0	0	0	0	0	0	0	0	117.421833333333	117.421833333333	117.421833333333	117.421833333333	117.421833333333	117.421833333333	no
AC006042.8	0.643154	0.513468	0.0803136	0.188298	0.512001	0.319065	10	8	2	4	8	6	1140.95	1137.22	1155.96	1142.13	1148.73	1142.48	no
AC006070.12	0	0	0	0	0	0	0	0	0	0	0	0	29.5660166666667	29.5660166666667	29.5660166666667	29.5660166666667	29.5660166666667	29.5660166666667	no
AC006077.4	0	0	0	0	0	0	0	0	0	0	0	0	67.2642333333333	67.2642333333333	67.2642333333333	67.2642333333333	67.2642333333333	67.2642333333333	no
AC006115.6	0	0	0	0	0	0	0	0	0	0	0	0	30.6711	30.6711	30.6711	30.6711	30.6711	30.6711	no
AC006116.13	0	0	0	0	0	0	0	0	0	0	0	0	663.577	663.577	663.577	663.577	663.577	663.577	no
AC006116.14	0	0	0	0	0	0	0	0	0	0	0	0	75.82105	75.82105	75.82105	75.82105	75.82105	75.82105	no
AC006116.20	5.019091	3.134288	0.230823	1.792542	2.529202	1.987166	7	6	2	4	5	5	102.341732050784	139.727812136951	402.21	119.975391020796	145.339496133958	152.866138621534	no
AC006116.22	0	0	0	0	0	0	0	0	0	0	0	0	1846.57833333333	1846.57833333333	1846.57833333333	1846.57833333333	1846.57833333333	1846.57833333333	no
AC006116.27	0	0	0	0	0	0	0	0	0	0	0	0	431.773833333333	431.773833333333	431.773833333333	431.773833333333	431.773833333333	431.773833333333	no
AC006130.4	0	1.22613	0	0	0	0	0	1	0	0	0	0	59.5295	59.5295	59.5295	59.5295	59.5295	59.5295	no
AC006133.7	0	0	0	0	0	0	0	0	0	0	0	0	42.11185	42.11185	42.11185	42.11185	42.11185	42.11185	no
AC006153.3	0	0	0	0	0	0	0	0	0	0	0	0	86.2354166666667	86.2354166666667	86.2354166666667	86.2354166666667	86.2354166666667	86.2354166666667	no
AC006160.8	0	0	0	0	0	0	0	0	0	0	0	0	29.3345166666667	29.3345166666667	29.3345166666667	29.3345166666667	29.3345166666667	29.3345166666667	no
AC006195.2	0	0	0	0.0901905	0	0	0	0	0	1	0	0	596.13	596.13	596.13	596.13	596.13	596.13	no
AC006262.11	0	0	0	0	0	0	0	0	0	0	0	0	47.8116666666667	47.8116666666667	47.8116666666667	47.8116666666667	47.8116666666667	47.8116666666667	no
AC006326.3	0	0	0	0	0	0	0	0	0	0	0	0	462.719666666667	462.719666666667	462.719666666667	462.719666666667	462.719666666667	462.719666666667	no
AC006328.9	0	0	0	0	0	0	0	0	0	0	0	0	85.60055	85.60055	85.60055	85.60055	85.60055	85.60055	no
AC006335.10	0	0	0	0	0	0	0	0	0	0	0	0	224.793833333333	224.793833333333	224.793833333333	224.793833333333	224.793833333333	224.793833333333	no
AC006335.11	0	0	0	0	0	0	0	0	0	0	0	0	62.0324333333333	62.0324333333333	62.0324333333333	62.0324333333333	62.0324333333333	62.0324333333333	no
AC006335.6	0	0	0	0	0	0	0	0	0	0	0	0	226.733	226.733	226.733	226.733	226.733	226.733	no
AC006355.3	0	0	0	0	0	0	0	0	0	0	0	0	687.577	687.577	687.577	687.577	687.577	687.577	no
AC006366.3	0	0	0	0	0	0	0	0	0	0	0	0	434.773833333333	434.773833333333	434.773833333333	434.773833333333	434.773833333333	434.773833333333	no
AC006390.4	0	0	0	0	0	0	0	0	0	0	0	0	46.8586333333333	46.8586333333333	46.8586333333333	46.8586333333333	46.8586333333333	46.8586333333333	no
AC006427.2	0	0	0	0	0	0	0	0	0	0	0	0	387.923333333333	387.923333333333	387.923333333333	387.923333333333	387.923333333333	387.923333333333	no
AC006445.6	0	0	0	0	0	0	0	0	0	0	0	0	102.302133333333	102.302133333333	102.302133333333	102.302133333333	102.302133333333	102.302133333333	no
AC006445.7	0	0	0	0	0	0	0	0	0	0	0	0	155.093166666667	155.093166666667	155.093166666667	155.093166666667	155.093166666667	155.093166666667	no
AC006449.1	28.4826	20.9633	14.7017	28.3468	25.2214	31.064	30.144	21.7466	26.8241	39.2838	27.6358	39.5493	77.6606	75.7185	84.695	74.5095	80.5565	77.3495	no
AC006461.2	0	0	0	0	0	1.03407	0	0	0	0	0	1	58.7524	58.7524	58.7524	58.7524	58.7524	58.7524	no
AC006466.5	0	0	0	0	0	0	0	0	0	0	0	0	48.5967833333333	48.5967833333333	48.5967833333333	48.5967833333333	48.5967833333333	48.5967833333333	no
AC006483.5	0	0	0	1.05249	0	1.13086	0	0	0	1	0	1	52.3871776525516	52.3871776525516	52.3871776525516	51.084	52.3871776525516	53.7236	no
AC006486.9	0.579821	0	0	0.551083	0	0	2.42575	0	0	3.1591	0	0	306.996	307.602900109866	307.602900109866	308.211	307.602900109866	307.602900109866	no
AC006499.1	0	0	0	0	0	0	0	0	0	0	0	0	792.577	792.577	792.577	792.577	792.577	792.577	no
AC006499.2	0	0	0	0	0	0	0	0	0	0	0	0	193.252166666667	193.252166666667	193.252166666667	193.252166666667	193.252166666667	193.252166666667	no
AC006499.3	0	0	0	0	0	0	0	0	0	0	0	0	423.8255	423.8255	423.8255	423.8255	423.8255	423.8255	no
AC006499.4	0	0	0	0	0	0	0	0	0	0	0	0	64.81355	64.81355	64.81355	64.81355	64.81355	64.81355	no
AC006499.5	0	0	0	0	0	0	0	0	0	0	0	0	369.984666666667	369.984666666667	369.984666666667	369.984666666667	369.984666666667	369.984666666667	no
AC006499.6	0	0	0	0	0	0	0	0	0	0	0	0	525.6525	525.6525	525.6525	525.6525	525.6525	525.6525	no
AC006499.7	0	0	0	0	0	0	0	0	0	0	0	0	283.561333333333	283.561333333333	283.561333333333	283.561333333333	283.561333333333	283.561333333333	no
AC006499.9	0	0	0	0	0	0	0	0	0	0	0	0	7.22222833333333	7.22222833333333	7.22222833333333	7.22222833333333	7.22222833333333	7.22222833333333	no
AC006509.4	0	0	0	0	0	0	0	0	0	0	0	0	95.5033833333333	95.5033833333333	95.5033833333333	95.5033833333333	95.5033833333333	95.5033833333333	no
AC006509.7	2.01333	0.808658	0.433256	1.69438	1.24449	2.19531	8.42299	3.35504	3	9.7131	5.31894	11.1389	306.996	302.833	321.423	308.211	314.219	308.262	no
AC006538.4	0	0	0	5.03083	1.00582	0	0	0	0	20.4998	3.07294	0	221.830299666209	221.830299666209	221.830299666209	219.085	224.61	221.830299666209	no
AC006539.2	0.411758	0	0	0	0	0	1	0	0	0	0	0	178.212	178.212	178.212	178.212	178.212	178.212	no
AC006539.3	0	0	0	0	0	0	0	0	0	0	0	0	249.097	249.097	249.097	249.097	249.097	249.097	no
AC006539.6	0	0	0	0	0	0	0	0	0	0	0	0	35.3321	35.3321	35.3321	35.3321	35.3321	35.3321	no
AC006548.19	0	1.47622	0	1.11894	0.885756	0	0	1	0	1	0.589427	0	48.8024348614071	49.4444	48.8024348614071	48.05	48.9231	48.8024348614071	no
AC006548.26	0	0	0	0	0	0	0	0	0	0	0	0	207.445666666667	207.445666666667	207.445666666667	207.445666666667	207.445666666667	207.445666666667	no
AC006946.12	0	4.85574	0	2.82762	1.16452	1.01877	0	4	0	3	1	1	59.9454973677629	60.1277	59.9454973677629	57.0429	63.1319	59.635	no
AC006960.5	0	0	0	0	0	0	0	0	0	0	0	0	29.0405666666667	29.0405666666667	29.0405666666667	29.0405666666667	29.0405666666667	29.0405666666667	no
AC006978.6	2.26796	2.34614	0.756054	2.84494	5.4713	5.02112	28	29	15	48	68	75	905.945	902.225	920.956	907.13	913.727	907.479	no
AC006987.4	0.362183	2.57563	0	0.527407	1.75886	0.896466	1	7	0	2	5	3	202.606	198.374	203.406228560604	203.885	208.995	203.312	no
AC006987.5	0	0	0	0	0	0	0	0	0	0	0	0	102.980783333333	102.980783333333	102.980783333333	102.980783333333	102.980783333333	102.980783333333	no
AC006987.6	0.362183	0	0	0	0.351772	0.597644	1	0	0	0	1	2	202.606	204.951170863962	204.951170863962	204.951170863962	208.995	203.312	no
AC006989.2	0	0	0	0	0	0	0	0	0	0	0	0	33.6636666666667	33.6636666666667	33.6636666666667	33.6636666666667	33.6636666666667	33.6636666666667	no
AC006994.1	0	0	0	0	0.141692	0.237055	0	0	0	0	1	2	515.708416440919	515.708416440919	515.708416440919	515.708416440919	518.862	512.574	no
AC007000.10	0	0.903471	0	0	0.428852	0	0	2	0	0	1	0	166.43211693961	161.579	166.43211693961	166.43211693961	171.431	166.43211693961	no
AC007016.3	0	0	0	0	0	0	0	0	0	0	0	0	37.64935	37.64935	37.64935	37.64935	37.64935	37.64935	no
AC007040.11	0.6552726	0	0	0.0193321	0.0445077	0.0396292	3.40874	0	0	1.38186	2.3306	2.50706	381.725930247961	2158.47940202493	2158.47940202493	3843.13	3849.73	3843.48	no
AC007041.2	0	0	0	0	0	0.219996	0	0	0	0	0	3	828.479	828.479	828.479	828.479	828.479	828.479	no
AC007064.22	0	0	0	0	0	0	0	0	0	0	0	0	74.8129	74.8129	74.8129	74.8129	74.8129	74.8129	no
AC007064.25	0	0	0	0	0	0	0	0	0	0	0	0	70.9491333333333	70.9491333333333	70.9491333333333	70.9491333333333	70.9491333333333	70.9491333333333	no
AC007064.29	0	0	0	0	0	0	0	0	0	0	0	0	232.511333333333	232.511333333333	232.511333333333	232.511333333333	232.511333333333	232.511333333333	no
AC007115.3	0	0	0	0	0	0	0	0	0	0	0	0	35.7370166666667	35.7370166666667	35.7370166666667	35.7370166666667	35.7370166666667	35.7370166666667	no
AC007136.1	0	0	0	0	0	0	0	0	0	0	0	0	30.3	30.3	30.3	30.3	30.3	30.3	no
AC007192.4	0.45078	0	0	0	0	0.184723	29.5723	0	0	0	0	14.6415	4813.95	4814.71493922538	4814.71493922538	4814.71493922538	4814.71493922538	4815.48	no
AC007204.3	0	0	0	0	0	0	0	0	0	0	0	0	292.452	292.452	292.452	292.452	292.452	292.452	no
AC007228.8	0	0	1.80627	0	0	0	0	0	1	0	0	0	25.699	25.699	25.699	25.699	25.699	25.699	no
AC007229.3	0	0	0	0	0.682055	0	0	0	0	0	1.01583	0	109.496	109.496	109.496	109.496	109.496	109.496	no
AC007237.2	0	0	0	0	0	0	0	0	0	0	0	0	179.3425	179.3425	179.3425	179.3425	179.3425	179.3425	no
AC007238.1	0	0	0	0	0	0	0	0	0	0	0	0	1416.57833333333	1416.57833333333	1416.57833333333	1416.57833333333	1416.57833333333	1416.57833333333	no
AC007253.1	0	0	0	0	0	0	0	0	0	0	0	0	564.637333333333	564.637333333333	564.637333333333	564.637333333333	564.637333333333	564.637333333333	no
AC007256.5	0.0602233	0	0	0.0661555	0.090217	0.0249148	2	0	0	3	3	1	2436.95	2439.57061850538	2439.57061850538	2438.13	2444.73	2438.48	no
AC007274.2	0	0	0	0	0	0	0	0	0	0	0	0	338.143666666667	338.143666666667	338.143666666667	338.143666666667	338.143666666667	338.143666666667	no
AC007274.5	0	0	0	0	0	0	0	0	0	0	0	0	338.143666666667	338.143666666667	338.143666666667	338.143666666667	338.143666666667	338.143666666667	no
AC007279.2	0	0	0.0885573	0.316157	0.14224	0.118992	0	0	1	3	1	1	515.415419287687	515.415419287687	524.175	510.176	516.862	510.574	no
AC007283.4	0	0	0	0	0	0	0	0	0	0	0	0	30.0630666666667	30.0630666666667	30.0630666666667	30.0630666666667	30.0630666666667	30.0630666666667	no
AC007312.3	0	0	0	0	0	0	0	0	0	0	0	0	40.7402666666667	40.7402666666667	40.7402666666667	40.7402666666667	40.7402666666667	40.7402666666667	no
AC007318.5	0.176181	0.174424	0.110767	0.254316	0.174111	0.14601	1.32758	1.31246	1.35579	2.62131	1.32806	1.33281	552.945	549.225	568.175	554.176	560.775	554.574	no
AC007322.1	0	0	0	0	0	0	0	0	0	0	0	0	281.5805	281.5805	281.5805	281.5805	281.5805	281.5805	no
AC007322.3	0	0	0	0	0	0	0	0	0	0	0	0	398.880833333333	398.880833333333	398.880833333333	398.880833333333	398.880833333333	398.880833333333	no
AC007322.5	0	0	0	0	0	0	0	0	0	0	0	0	425.819833333333	425.819833333333	425.819833333333	425.819833333333	425.819833333333	425.819833333333	no
AC007322.7	0	0	0	0	0	0	0	0	0	0	0	0	376.964166666667	376.964166666667	376.964166666667	376.964166666667	376.964166666667	376.964166666667	no
AC007325.1	0	0	0	0	0	0	0	0	0	0	0	0	2079.57833333333	2079.57833333333	2079.57833333333	2079.57833333333	2079.57833333333	2079.57833333333	no
AC007325.2	0.146806	0.12594584	0.431629	0.0445194	0.0623923	0.000209771	3.32491	3.541947	16.96675	1.37712	1.41703	0.00574365	1661.95	2052.70873420512	1824.69526570272	1663.13	1669.73	1663.48	no
AC007325.3	0	0	0	0	0	0	0	0	0	0	0	0	279.5995	279.5995	279.5995	279.5995	279.5995	279.5995	no
AC007325.4	3.329	3.7309	14.9041	2.3367	4.49556	4.74865	40.1468	45.0434	288.952	38.5123	54.5889	69.2888	884.945	881.225	899.956	886.13	892.727	886.479	no
AC007326.12	0	0	0	0	0	0	0	0	0	0	0	0	28.25435	28.25435	28.25435	28.25435	28.25435	28.25435	no
AC007326.13	7.85671	7.86684	4.38137	6.8306	6.24339	4.58403	143.573	144.123	127.984	170.511	114.537	101.293	1340.95	1337.22	1355.96	1342.13	1348.73	1342.48	no
AC007326.9	0	0	0	0	0	0	0	0	0	0	0	0	143.069	143.069	143.069	143.069	143.069	143.069	no
AC007327.6	0	0	0	0	0	0	0	0	0	0	0	0	42.11185	42.11185	42.11185	42.11185	42.11185	42.11185	no
AC007347.1	0	0	0	0	0	0	0	0	0	0	0	0	28.3105333333333	28.3105333333333	28.3105333333333	28.3105333333333	28.3105333333333	28.3105333333333	no
AC007365.4	0	0	0.303822	0	0	0	0	0	1	0	0	0	152.785	152.785	152.785	152.785	152.785	152.785	no
AC007383.1	0	0.256979	0	2.32488	3.64761	1.9097	0	0.288887	0	3.52678	4.32228	2.63903	83.6437657940336	82.054	83.6437657940336	81.5604	87.1168	83.9563	no
AC007383.6	0	0	0	0	0	0	0	0	0	0	0	0	312.307166666667	312.307166666667	312.307166666667	312.307166666667	312.307166666667	312.307166666667	no
AC007386.3	0	0.580329	0	0.209329	0	0	0	2	0	1	0	0	254.18471265204	251.551	254.18471265204	256.846	254.18471265204	254.18471265204	no
AC007387.2	0	0	0	0	0	0	0	0	0	0	0	0	29.8201666666667	29.8201666666667	29.8201666666667	29.8201666666667	29.8201666666667	29.8201666666667	no
AC007389.1	0	0	0	0	0	0	0	0	0	0	0	0	468.719666666667	468.719666666667	468.719666666667	468.719666666667	468.719666666667	468.719666666667	no
AC007389.2	0	0	0	1.10248	0	0	0	0	0	1	0	0	48.7674	48.7674	48.7674	48.7674	48.7674	48.7674	no
AC007390.4	0	0	0	0	0	0	0	0	0	0	0	0	73.2800833333333	73.2800833333333	73.2800833333333	73.2800833333333	73.2800833333333	73.2800833333333	no
AC007394.3	0	0	0	0	0	0	0	0	0	0	0	0	209.357666666667	209.357666666667	209.357666666667	209.357666666667	209.357666666667	209.357666666667	no
AC007395.4	0	0	0	0	0	0	0	0	0	0	0	0	353.088166666667	353.088166666667	353.088166666667	353.088166666667	353.088166666667	353.088166666667	no
AC007537.1	0	0	0	0	0.235143	0.065664	0	0	0	0	1.5	0.5	465.787110790971	465.787110790971	465.787110790971	465.787110790971	468.983	462.613	no
AC007551.2	0	0	0.222691	0	0	0	0	0	1	0	0	0	208.448	208.448	208.448	208.448	208.448	208.448	no
AC007559.1	0	0	0	0	0	0	0	0	0	0	0	0	72.82755	72.82755	72.82755	72.82755	72.82755	72.82755	no
AC007560.1	0	0	0	0	0	0	0	0	0	0	0	0	36.33385	36.33385	36.33385	36.33385	36.33385	36.33385	no
AC007562.1	0	0	0	0	0	0	0	0	0	0	0	0	196.049666666667	196.049666666667	196.049666666667	196.049666666667	196.049666666667	196.049666666667	no
AC007563.4	0	0	0	0	0	0	0	0	0	0	0	0	81.1396	81.1396	81.1396	81.1396	81.1396	81.1396	no
AC007568.1	0	0	0	0	0	0	0	0	0	0	0	0	154.193166666667	154.193166666667	154.193166666667	154.193166666667	154.193166666667	154.193166666667	no
AC007618.3	0	0	0	0	0	0	0	0	0	0	0	0	407.87	407.87	407.87	407.87	407.87	407.87	no
AC007677.2	0	0	0	0	0	0	0	0	0	0	0	0	194.1905	194.1905	194.1905	194.1905	194.1905	194.1905	no
AC007679.1	0	0	0	0	0	0	0	0	0	0	0	0	182.104	182.104	182.104	182.104	182.104	182.104	no
AC007679.4	0	0	0	0	0	0	0	0	0	0	0	0	108.4795	108.4795	108.4795	108.4795	108.4795	108.4795	no
AC007742.3	0	0	0	0	0	0	0	0	0	0	0	0	61.6019833333333	61.6019833333333	61.6019833333333	61.6019833333333	61.6019833333333	61.6019833333333	no
AC007790.4	0	0	0	0	0	0.133346	0	0	0	0	0	1	455.613	455.613	455.613	455.613	455.613	455.613	no
AC007875.2	0	0	0	0	0	0	0	0	0	0	0	0	94.8546	94.8546	94.8546	94.8546	94.8546	94.8546	no
AC007881.4	0	0	0	0	0	0	0	0	0	0	0	0	28.7159166666667	28.7159166666667	28.7159166666667	28.7159166666667	28.7159166666667	28.7159166666667	no
AC007899.3	0	0.164668	0.100437	0	0.161586	0.406279	0	1	1	0	1	3	452.202802013076	443.261	462.175	452.202802013076	454.983	448.613	no
AC007908.1	0	0	0	0	0	0	0	0	0	0	0	0	49.1123833333333	49.1123833333333	49.1123833333333	49.1123833333333	49.1123833333333	49.1123833333333	no
AC007919.18	0	0	0	0	0	0	0	0	0	0	0	0	32.9846	32.9846	32.9846	32.9846	32.9846	32.9846	no
AC007919.19	0	0	0	0	0	0	0	0	0	0	0	0	190.464	190.464	190.464	190.464	190.464	190.464	no
AC007967.2	0	0	0	0	0	0	0	0	0	0	0	0	301.3995	301.3995	301.3995	301.3995	301.3995	301.3995	no
AC007967.3	0	0	0	0	0	0	0	0	0	0	0	0	448.089491666667	448.089491666667	448.089491666667	448.089491666667	448.089491666667	448.089491666667	no
AC007967.4	0	0	0	0	0	0	0	0	0	0	0	0	235.419333333333	235.419333333333	235.419333333333	235.419333333333	235.419333333333	235.419333333333	no
AC007969.4	0	0	0	0	4.90828	0	0	0	0	0	2	0	29.957	29.957	29.957	29.957	29.957	29.957	no
AC007969.5	0	0	0.976151	0	0	1.38304	0	0	3.01345	0	0	3.01025	137.656327257413	137.656327257413	143.301	137.656327257413	137.656327257413	132.234	no
AC008065.1	0	0	0	0	0	0	0	0	0	0	0	0	69.4820333333333	69.4820333333333	69.4820333333333	69.4820333333333	69.4820333333333	69.4820333333333	no
AC008069.2	0	0	0	0	0	0	0	0	0	0	0	0	625.605333333333	625.605333333333	625.605333333333	625.605333333333	625.605333333333	625.605333333333	no
AC008072.1	2.46775	1.8208	0.102736	1.34648	1.02616	1.11373	16.6799	12.2788	1.13134	12.4511	7.03342	9.12143	495.987	492.225	511.175	497.176	503.904	497.574	no
AC008074.5	0	0	0	0	0	0	0	0	0	0	0	0	119.640666666667	119.640666666667	119.640666666667	119.640666666667	119.640666666667	119.640666666667	no
AC008132.13	0.06785515	0.0606218	0.0165578	0.0577195	0.0919212	0.0478108	4.760455	4.64122	2	6.00449	7.0014	4.40182	5148.08965631201	5588.22	5606.96	5593.13	5599.73	5593.48	no
AC008132.14	0	0.817903	0	0	0	0	0	1	0	0	0	0	89.2418	89.2418	89.2418	89.2418	89.2418	89.2418	no
AC008155.1	0	0	0	0	0	0	0	0	0	0	0	0	61.6019833333333	61.6019833333333	61.6019833333333	61.6019833333333	61.6019833333333	61.6019833333333	no
AC008155.2	0	0	0	0	0	0	0	0	0	0	0	0	96.8141333333333	96.8141333333333	96.8141333333333	96.8141333333333	96.8141333333333	96.8141333333333	no
AC008171.1	2.45428	0	0	0	0	0	1	0	0	0	0	0	29.8989	29.8989	29.8989	29.8989	29.8989	29.8989	no
AC008173.1	0	0	0	0	0	0	0	0	0	0	0	0	42.11185	42.11185	42.11185	42.11185	42.11185	42.11185	no
AC008264.4	0	0	0	0	0	0	0	0	0	0	0	0	78.9265833333333	78.9265833333333	78.9265833333333	78.9265833333333	78.9265833333333	78.9265833333333	no
AC008280.1	0	0	0	0	0.671429	0	0	0	0	0	1	0	109.496	109.496	109.496	109.496	109.496	109.496	no
AC008280.3	0	0	0	0	0	0	0	0	0	0	0	0	53.7554333333333	53.7554333333333	53.7554333333333	53.7554333333333	53.7554333333333	53.7554333333333	no
AC008393.1	29.7813	38.18238	27.17434	89.9038	92.2523	89.3485	327.091	369.73108	431.52209	1349.65	1021.08	1187.53	805.945	706.795366557192	737.128993057053	807.13	813.727	807.479	no
AC008427.2	0	0	0	0	0	0	0	0	0	0	0	0	331.202666666667	331.202666666667	331.202666666667	331.202666666667	331.202666666667	331.202666666667	no
AC008565.1	0	0.348569	0	0.0963311	0.130173	0	0	2.64192	0	1	1	0	558.689971962684	553.225	558.689971962684	558.13	564.775	558.689971962684	no
AC008592.3	1.33417	2.05165	0	4.4545	2.58564	1.65668	2	3	0	9	4	3	110.002	106.73	109.798547964775	108.629	113.734	110.017	no
AC008694.2	0	0	0	0	0	0	0	0	0	0	0	0	53.5019833333333	53.5019833333333	53.5019833333333	53.5019833333333	53.5019833333333	53.5019833333333	no
AC008694.3	0	0	0	0	0	0	0	0	0	0	0	0	369.744	369.744	369.744	369.744	369.744	369.744	no
AC008746.10	0	0	0	0	0	0	0	0	0	0	0	0	155.093166666667	155.093166666667	155.093166666667	155.093166666667	155.093166666667	155.093166666667	no
AC008746.5	18.3596	13.557	0	13.7489	15.0413	10.6567	8	6	0	8	7	6	31.9747	32.304	32.7748376207505	31.2841	34.2145	34.2063	no
AC008746.9	0	0	0	0	0	0	0	0	0	0	0	0	54.3661166666667	54.3661166666667	54.3661166666667	54.3661166666667	54.3661166666667	54.3661166666667	no
AC008753.3	0	0	0	0	0	0	0	0	0	0	0	0	47.14125	47.14125	47.14125	47.14125	47.14125	47.14125	no
AC008834.2	0	0	0	0	0	0	0	0	0	0	0	0	28.4059833333333	28.4059833333333	28.4059833333333	28.4059833333333	28.4059833333333	28.4059833333333	no
AC008850.3	0	1.97839	0	0.744013	0	0	0	2	0	1	0	0	73.0221716929865	73.7884	73.0221716929865	72.2639	73.0221716929865	73.0221716929865	no
AC008984.5	0	0	0	0	0	0	0	0	0	0	0	0	73.2800833333333	73.2800833333333	73.2800833333333	73.2800833333333	73.2800833333333	73.2800833333333	no
AC008984.6	0	0	0	0	0	0	0	0	0	0	0	0	742.577	742.577	742.577	742.577	742.577	742.577	no
AC008984.7	0	0	0	0	0	0	0	0	0	0	0	0	101.615366666667	101.615366666667	101.615366666667	101.615366666667	101.615366666667	101.615366666667	no
AC009014.3	0	0.0546658	0	0	0	0	0	1	0	0	0	0	1335.22	1335.22	1335.22	1335.22	1335.22	1335.22	no
AC009091.1	0	0	0	0	0	0	0	0	0	0	0	0	1013.57833333333	1013.57833333333	1013.57833333333	1013.57833333333	1013.57833333333	1013.57833333333	no
AC009120.3	4.78802	2.92366	0.839115	1.04767	4.62685	2.76172	10	6	3	3	10	7	153.258	149.794	165.959	153.956	158.896	153.99	no
AC009120.8	0	0	0	0	0	0	0	0	0	0	0	0	179.3425	179.3425	179.3425	179.3425	179.3425	179.3425	no
AC009133.22	0	0.125736	0	0	0	0	0	0.480723	0	0	0	0	279.064	279.064	279.064	279.064	279.064	279.064	no
AC009133.23	0	0.000875773	0	0	0	0	0	0.0230395	0	0	0	0	1920.22	1920.22	1920.22	1920.22	1920.22	1920.22	no
AC009136.1	0	0	0	0	0	0	0	0	0	0	0	0	250.089833333333	250.089833333333	250.089833333333	250.089833333333	250.089833333333	250.089833333333	no
AC009161.1	0	0	0	0	0	0	0	0	0	0	0	0	83.9148	83.9148	83.9148	83.9148	83.9148	83.9148	no
AC009237.10	0	0	0	0	0	0	0	0	0	0	0	0	181.172833333333	181.172833333333	181.172833333333	181.172833333333	181.172833333333	181.172833333333	no
AC009237.11	0	0	0	1.30857	0	0	0	0	0	2	0	0	82.1739	82.1739	82.1739	82.1739	82.1739	82.1739	no
AC009237.13	0	0	0	0	0	0	0	0	0	0	0	0	36.44435	36.44435	36.44435	36.44435	36.44435	36.44435	no
AC009237.14	0	0	0	0	0	0	0	0	0	0	0	0	34.7861833333333	34.7861833333333	34.7861833333333	34.7861833333333	34.7861833333333	34.7861833333333	no
AC009237.16	0	0	0	0	0	0	0	0	0	0	0	0	69.0221333333333	69.0221333333333	69.0221333333333	69.0221333333333	69.0221333333333	69.0221333333333	no
AC009237.17	0	0	0	0	0	0	0	0	0	0	0	0	115.946	115.946	115.946	115.946	115.946	115.946	no
AC009237.2	0	0	0	0	0	0	0	0	0	0	0	0	419.836666666667	419.836666666667	419.836666666667	419.836666666667	419.836666666667	419.836666666667	no
AC009237.4	0	0	0	0	0	0	0	0	0	0	0	0	42.2406333333333	42.2406333333333	42.2406333333333	42.2406333333333	42.2406333333333	42.2406333333333	no
AC009237.5	0	0	0	0	0	0	0	0	0	0	0	0	189.524333333333	189.524333333333	189.524333333333	189.524333333333	189.524333333333	189.524333333333	no
AC009237.6	0	0	0	0	0	0	0	0	0	0	0	0	47.14125	47.14125	47.14125	47.14125	47.14125	47.14125	no
AC009237.8	0.4408834	0.311926	0.1006751	0.5418902	0.269394	0.3325596	8	6	3.01901	15.023872	8	8	1331.52105824352	1404.00165975263	1392.01724553539	1490.6382575769	2183.22934296978	1461.49273395806	no
AC009238.6	0	0	0	0	0	0	0	0	0	0	0	0	32.9846	32.9846	32.9846	32.9846	32.9846	32.9846	no
AC009238.7	0	0	0	0	0	0	0	0	0	0	0	0	115.946	115.946	115.946	115.946	115.946	115.946	no
AC009238.8	0	0	0	0	0	0	0	0	0	0	0	0	72.82755	72.82755	72.82755	72.82755	72.82755	72.82755	no
AC009245.3	0	0	0	0	0	0.113667	0	0	0	0	0	1.00203	535.574	535.574	535.574	535.574	535.574	535.574	no
AC009263.2	0	0	0	0	0	0	0	0	0	0	0	0	914.577	914.577	914.577	914.577	914.577	914.577	no
AC009274.6	0	0	0	0	0	0.763979	0	0	0	0	0	1	79.5232	79.5232	79.5232	79.5232	79.5232	79.5232	no
AC009286.1	0	0	0	0	0	0	0	0	0	0	0	0	79.9952666666667	79.9952666666667	79.9952666666667	79.9952666666667	79.9952666666667	79.9952666666667	no
AC009299.4	2.63836	1.51478	0.34455	2.34062	2.03694	0.932647	14	8	3	17	11	6	389.38	385.488	404.175	390.499	397.019	390.85	no
AC009299.5	0	0	0	0	0.403096	0	0	0	0	0	1.06249	0	193.782	193.782	193.782	193.782	193.782	193.782	no
AC009302.2	0	0	0	0	0	0	0	0	0	0	0	0	92.3176833333333	92.3176833333333	92.3176833333333	92.3176833333333	92.3176833333333	92.3176833333333	no
AC009303.3	1.03625	2.11301	0	0	0.998499	0	1	2	0	0	1	0	70.8136	69.0875	71.1522351940334	71.1522351940334	73.6291	71.1522351940334	no
AC009310.1	0	0	0	0	0	0	0	0	0	0	0	0	137.341166666667	137.341166666667	137.341166666667	137.341166666667	137.341166666667	137.341166666667	no
AC009313.2	0	0	0	0	0	0	0	0	0	0	0	0	1616.57833333333	1616.57833333333	1616.57833333333	1616.57833333333	1616.57833333333	1616.57833333333	no
AC009336.19	0	0	0	0	0	0	0	0	0	0	0	0	3196.57833333333	3196.57833333333	3196.57833333333	3196.57833333333	3196.57833333333	3196.57833333333	no
AC009362.2	0	0	0	0	0	0	0	0	0	0	0	0	102.980783333333	102.980783333333	102.980783333333	102.980783333333	102.980783333333	102.980783333333	no
AC009413.2	0	0	0	0	0.729925	0	0	0	0	0	1	0	100.721	100.721	100.721	100.721	100.721	100.721	no
AC009414.1	0	0	0	0.41867	0	0	0	0	0	1	0	0	128.419	128.419	128.419	128.419	128.419	128.419	no
AC009474.1	0	0	0	0	0	0	0	0	0	0	0	0	1240.57833333333	1240.57833333333	1240.57833333333	1240.57833333333	1240.57833333333	1240.57833333333	no
AC009474.2	0	0	0	0	0	0	0	0	0	0	0	0	32.4892	32.4892	32.4892	32.4892	32.4892	32.4892	no
AC009477.7	0	0	0	0	0	0	0	0	0	0	0	0	32.9846	32.9846	32.9846	32.9846	32.9846	32.9846	no
AC009477.8	0	0	0	0	0	0	0	0	0	0	0	0	28.1081	28.1081	28.1081	28.1081	28.1081	28.1081	no
AC009480.4	0	0	0	0	0	0	0	0	0	0	0	0	121.948666666667	121.948666666667	121.948666666667	121.948666666667	121.948666666667	121.948666666667	no
AC009487.6	0.0520855	0.0255405	0	0.0279566	0.051136	0.0951148	4.6087	2.27066	0	3.37679	4.52159	10.1676	6492.95	6489.22	6494.30093719811	6494.13	6500.73	6494.48	no
AC009494.3	0	0	0	0	0	0	0	0	0	0	0	0	140.5915	140.5915	140.5915	140.5915	140.5915	140.5915	no
AC009500.2	0	0	0	0	0	0	0	0	0	0	0	0	259.913166666667	259.913166666667	259.913166666667	259.913166666667	259.913166666667	259.913166666667	no
AC009502.1	0	0.168081	0	0	0	0	0	1	0	0	0	0	434.261	434.261	434.261	434.261	434.261	434.261	no
AC009506.2	0	0	0	0	0	0	0	0	0	0	0	0	515.6665	515.6665	515.6665	515.6665	515.6665	515.6665	no
AC009517.2	0	0	0	0	0	0	0	0	0	0	0	0	247.1305	247.1305	247.1305	247.1305	247.1305	247.1305	no
AC009518.2	0	0	0	0.132918	0	0.15009	0	0	0	1	0	1	404.641974731984	404.641974731984	404.641974731984	404.499	404.641974731984	404.785	no
AC009518.3	0	0	0	0	0	1.55921	0	0	0	0	0	1	38.9647	38.9647	38.9647	38.9647	38.9647	38.9647	no
AC009541.1	0	0	0	0	0	0	0	0	0	0	0	0	2337.57833333333	2337.57833333333	2337.57833333333	2337.57833333333	2337.57833333333	2337.57833333333	no
AC009784.4	0	0	0	0	0	0	0	0	0	0	0	0	144.759833333333	144.759833333333	144.759833333333	144.759833333333	144.759833333333	144.759833333333	no
AC009892.2	0	0	0	0	0	0	0	0	0	0	0	0	48.0897333333333	48.0897333333333	48.0897333333333	48.0897333333333	48.0897333333333	48.0897333333333	no
AC009892.5	0	0	0	0	0	0	0	0	0	0	0	0	57.8019333333333	57.8019333333333	57.8019333333333	57.8019333333333	57.8019333333333	57.8019333333333	no
AC009892.9	0	0	0	0	0	0	0	0	0	0	0	0	31.1371666666667	31.1371666666667	31.1371666666667	31.1371666666667	31.1371666666667	31.1371666666667	no
AC009945.4	0	0	0	0	0	0	0	0	0	0	0	0	51.1125	51.1125	51.1125	51.1125	51.1125	51.1125	no
AC009947.2	0	0	0	0	0	0	0	0	0	0	0	0	402.880833333333	402.880833333333	402.880833333333	402.880833333333	402.880833333333	402.880833333333	no
AC009947.5	0	0	0	0	0	0	0	0	0	0	0	0	348.102333333333	348.102333333333	348.102333333333	348.102333333333	348.102333333333	348.102333333333	no
AC009948.7	0.954208	0.95749	0	0.278375	0.374123	0.628194	5.01254	5.00431	0	2.00114	2	4	385.474	381.488	386.648294450168	386.499	393.019	386.85	no
AC009961.2	0.167865	0	0	0	0	0	1	0	0	0	0	0	437.14	437.14	437.14	437.14	437.14	437.14	no
AC009961.5	0	0	0	0	1.76524	0	0	0	0	0	1	0	41.6479	41.6479	41.6479	41.6479	41.6479	41.6479	no
AC009963.3	6.33414	5.81922	1.98145	2.23556	6.07654	3.33989	3	2	1	2	2	2	34.7547	25.0862	23.4271	48.1	24.1975	36.381	no
AC009963.4	0	0	0	0	0	0	0	0	0	0	0	0	28.6568833333333	28.6568833333333	28.6568833333333	28.6568833333333	28.6568833333333	28.6568833333333	no
AC009963.5	0	0	0	0	0	0	0	0	0	0	0	0	65.6379333333333	65.6379333333333	65.6379333333333	65.6379333333333	65.6379333333333	65.6379333333333	no
AC009963.6	0	0	0	0	0	0	0	0	0	0	0	0	167.475	167.475	167.475	167.475	167.475	167.475	no
AC009965.1	0	0	0	0	0	0	0	0	0	0	0	0	645.596166666667	645.596166666667	645.596166666667	645.596166666667	645.596166666667	645.596166666667	no
AC009967.3	0	0	0	0.425348	0.167385	0	0	0	0	3.68863	1.07687	0	469.606951252854	469.606951252854	469.606951252854	466.255	472.983	469.606951252854	no
AC009969.1	0	0	0	0	0	0	0	0	0	0	0	0	28.0596	28.0596	28.0596	28.0596	28.0596	28.0596	no
AC010086.1	0	0	0	0	0	0	0	0	0	0	0	0	727.577	727.577	727.577	727.577	727.577	727.577	no
AC010086.5	0	0	0	0	0	0	0	0	0	0	0	0	34.3478166666667	34.3478166666667	34.3478166666667	34.3478166666667	34.3478166666667	34.3478166666667	no
AC010091.1	0	0	0	0	0	0	0	0	0	0	0	0	2499.4139	2499.4139	2499.4139	2499.4139	2499.4139	2499.4139	no
AC010095.6	0	0	0	0	0	0	0	0	0	0	0	0	30.9969833333333	30.9969833333333	30.9969833333333	30.9969833333333	30.9969833333333	30.9969833333333	no
AC010132.11	0.993518	0.34561	0	0.610507	0	0.66253	9.67985	3.36762	0	8.13169	0	7.81327	714.945	711.225	714.69171088872	716.13	714.69171088872	716.479	no
AC010141.4	0	0	0	0	0	0	0	0	0	0	0	0	392.901833333333	392.901833333333	392.901833333333	392.901833333333	392.901833333333	392.901833333333	no
AC010141.6	0	0	0	0	0	0	0	0	0	0	0	0	396.880833333333	396.880833333333	396.880833333333	396.880833333333	396.880833333333	396.880833333333	no
AC010141.8	0	0	0	0	0	0	0	0	0	0	0	0	299.415333333333	299.415333333333	299.415333333333	299.415333333333	299.415333333333	299.415333333333	no
AC010150.1	0.80254	0	0	0	0	0	2	0	0	0	0	0	182.87	182.87	182.87	182.87	182.87	182.87	no
AC010153.3	0	0	0	0	0	0	0	0	0	0	0	0	402.880833333333	402.880833333333	402.880833333333	402.880833333333	402.880833333333	402.880833333333	no
AC010154.2	0	0	0	0	0	0	0	0	0	0	0	0	43.2634666666667	43.2634666666667	43.2634666666667	43.2634666666667	43.2634666666667	43.2634666666667	no
AC010240.2	0.0836773	0	0	0.183683	0	0	1	0	0	3.00003	0	0	876.945	877.537299976474	877.537299976474	878.13	877.537299976474	877.537299976474	no
AC010240.3	0	0	0	0	0	0	0	0	0	0	0	0	143.893166666667	143.893166666667	143.893166666667	143.893166666667	143.893166666667	143.893166666667	no
AC010468.1	0	0	0	0	0	0.123929	0	0	0	0	0	1.00069	490.574	490.574	490.574	490.574	490.574	490.574	no
AC010468.3	0	0	0	0	0	0	0	0	0	0	0	0	143.069	143.069	143.069	143.069	143.069	143.069	no
AC010492.2	0	0	0	0	0	0	0	0	0	0	0	0	576.629166666667	576.629166666667	576.629166666667	576.629166666667	576.629166666667	576.629166666667	no
AC010492.4	0	0	0	0	0	0	0	0	0	0	0	0	33.1507166666667	33.1507166666667	33.1507166666667	33.1507166666667	33.1507166666667	33.1507166666667	no
AC010492.5	0	0	0	0	0	0	0	0	0	0	0	0	325.242833333333	325.242833333333	325.242833333333	325.242833333333	325.242833333333	325.242833333333	no
AC010518.2	0	0	0	0	0	0	0	0	0	0	0	0	26.6138833333333	26.6138833333333	26.6138833333333	26.6138833333333	26.6138833333333	26.6138833333333	no
AC010518.3	0	0	0	0	0	0	0	0	0	0	0	0	27.9716166666667	27.9716166666667	27.9716166666667	27.9716166666667	27.9716166666667	27.9716166666667	no
AC010525.5	0	0	0	0	0	0	0	0	0	0	0	0	29.8389	29.8389	29.8389	29.8389	29.8389	29.8389	no
AC010547.9	0.543094	1.32429	0	0.608126	0.434198	0.369966	24.7858	60.6929	0	37.8925	19.8247	20.403	3348.95	3345.22	3350.29994021785	3350.13	3356.73	3350.48	no
AC010642.1	2.76778	2.12455	0.520338	1.74955	1.59115	1.21331	147.061	113.378	43.8733	126.913	84.5524	77.8958	3898.95	3895.22	3913.96	3900.13	3906.73	3900.48	no
AC010642.2	0.0829208	0.248487	0	0.182023	0.0823529	0	1	3	0	3	1	0	884.945	881.225	886.247044246773	886.13	892.727	886.247044246773	no
AC010646.3	0.839066	0	0.24337	1.20234	0	1.02421	2.18726	0	1.07366	4.30508	0	3.23707	191.287	195.072135062627	204.786	192.511	195.072135062627	192.017	no
AC010677.5	0	0	0	0	0	0.574828	0	0	0	0	0	1	105.691	105.691	105.691	105.691	105.691	105.691	no
AC010731.4	0	0	0	0	0	0	0	0	0	0	0	0	32.7491166666667	32.7491166666667	32.7491166666667	32.7491166666667	32.7491166666667	32.7491166666667	no
AC010731.6	0	0	0	0	0	0	0	0	0	0	0	0	521.6595	521.6595	521.6595	521.6595	521.6595	521.6595	no
AC010733.5	1.50011	2.29744	0.435405	3.9136	0.725676	4.96494	2.00782	3.00996	1.00156	7.00642	1.00634	8.02136	98.216	95.6282	106.779	96.2547	101.953	98.1544	no
AC010740.1	0.205764	0	0	0	0	0.16972	1	0	0	0	0	1	356.624	357.29536805282	357.29536805282	357.29536805282	357.29536805282	357.968	no
AC010878.3	0	0	0	0	0	0	0	0	0	0	0	0	722.577	722.577	722.577	722.577	722.577	722.577	no
AC010886.2	0	0.11674	0	0	0.0577138	0	0	4.05795	0	0	2.00081	0	2542.96848792902	2537.22	2542.96848792902	2542.96848792902	2548.73	2542.96848792902	no
AC010894.4	0	0	0	0	0	0	0	0	0	0	0	0	75.82105	75.82105	75.82105	75.82105	75.82105	75.82105	no
AC010900.2	0.530673	0.302797	0.188898	0.443823	0.30139	0.250667	7	4	4	8	4	4	967.945	964.225	982.956	969.13	975.727	969.479	no
AC010904.1	0	0	0	0	0	0	0	0	0	0	0	0	56.3441833333333	56.3441833333333	56.3441833333333	56.3441833333333	56.3441833333333	56.3441833333333	no
AC010967.1	0	0	0	0	0	0	0	0	0	0	0	0	32.4253333333333	32.4253333333333	32.4253333333333	32.4253333333333	32.4253333333333	32.4253333333333	no
AC010970.2	1082.93	2854.56	1550.27	1635.76	1485.94	917.214	22431	59297	51263	46279	30878	22970	1519.95	1516.22	1534.96	1521.13	1527.73	1521.48	no
AC010975.2	0	0	0	0	0	0	0	0	0	0	0	0	264.831833333333	264.831833333333	264.831833333333	264.831833333333	264.831833333333	264.831833333333	no
AC010980.2	2.668597	0.995588	0.167993	0.95741	1.805408	1.5079348	7	5	3	6.19649	4	7	192.48390387121	366.573221344572	828.956	347.976125039429	162.885627067123	282.027728426455	no
AC011043.1	30.147	32.0448	7.72032	28.0608	30.2353	30.4018	767	818	313	975	771	935	1866.95	1863.22	1881.96	1868.13	1874.73	1868.48	no
AC011043.2	1.09432	1.18844	0.160766	1.15434	0.800699	0.612076	17	18.5	4	24.5	12.5	11.5	1139.95	1136.22	1154.96	1141.13	1147.73	1141.48	no
AC011225.1	0	0	0	0	0	0	0	0	0	0	0	0	79.9952666666667	79.9952666666667	79.9952666666667	79.9952666666667	79.9952666666667	79.9952666666667	no
AC011233.2	0	0	0	0	0	0	0	0	0	0	0	0	46.8586333333333	46.8586333333333	46.8586333333333	46.8586333333333	46.8586333333333	46.8586333333333	no
AC011242.5	0	0	0	0	0	0	0	0	0	0	0	0	833.577	833.577	833.577	833.577	833.577	833.577	no
AC011290.5	3.70618	3.56616	0.454937	2.9257	1.31569	1.71285	25	24	5	27	9	14	494.987	491.225	510.175	496.176	502.904	496.574	no
AC011295.1	0	0	0	0	0	0	0	0	0	0	0	0	178.4155	178.4155	178.4155	178.4155	178.4155	178.4155	no
AC011330.5	1.25777	1.02033	0	0.328857	0.593021	0.312096	49.8263	40.5836	0	17.7877	23.511	14.941	2906.95	2903.22	2908.29962731098	2908.13	2914.73	2908.48	no
AC011380.8	1.7248694	0.160159	0.2133418	0.4292458	0.547967	0.580637	5	3	2	2	1.06162	3.04865	212.71352905907	1367.22	435.166702141821	250.510624565226	142.433	318.990682116365	no
AC011406.2	0	0	0	0	0	0	0	0	0	0	0	0	80.55525	80.55525	80.55525	80.55525	80.55525	80.55525	no
AC011431.1	0	0	0	0	0	0	0	0	0	0	0	0	34.9793166666667	34.9793166666667	34.9793166666667	34.9793166666667	34.9793166666667	34.9793166666667	no
AC011513.3	0	0	0	0	0	0	0	0	0	0	0	0	150.102025	150.102025	150.102025	150.102025	150.102025	150.102025	no
AC011515.2	0	0	0	0	0	0	0	0	0	0	0	0	255.976	255.976	255.976	255.976	255.976	255.976	no
AC011530.4	0	0	0	0	0	0	0	0	0	0	0	0	128.1745125	128.1745125	128.1745125	128.1745125	128.1745125	128.1745125	no
AC011742.3	0	0	0	0.797265	0	0	0	0	0	1	0	0	67.4371	67.4371	67.4371	67.4371	67.4371	67.4371	no
AC011742.5	0	0	0	0.444675	0	0	0	0	0	1	0	0	120.909	120.909	120.909	120.909	120.909	120.909	no
AC011753.6	0	0	0	0	0	0	0	0	0	0	0	0	33.3771166666667	33.3771166666667	33.3771166666667	33.3771166666667	33.3771166666667	33.3771166666667	no
AC011816.1	0.332095	0	0	0	0	0	1	0	0	0	0	0	220.962	220.962	220.962	220.962	220.962	220.962	no
AC011841.1	1.09432	1.18844	0.160766	1.15434	0.800699	0.612076	17	18.5	4	24.5	12.5	11.5	1139.95	1136.22	1154.96	1141.13	1147.73	1141.48	no
AC011933.2	0	1.26281	0	0	0	1.07024	0	1.00082	0	0	0	1.00106	57.3352273563121	57.848	57.3352273563121	57.3352273563121	57.3352273563121	56.827	no
AC011998.2	0	0	0	0	0	0	0	0	0	0	0	0	155.9755	155.9755	155.9755	155.9755	155.9755	155.9755	no
AC011998.4	0	0	0	0	0	0	0	0	0	0	0	0	40.2673	40.2673	40.2673	40.2673	40.2673	40.2673	no
AC011999.1	0	0	0.0652917	0.0771237	0.10447	0	0	0	1	1	1	0	703.915027307346	703.915027307346	710.956	697.13	703.727	703.915027307346	no
AC012065.5	0	0	0	0	0	0	0	0	0	0	0	0	83.3305666666667	83.3305666666667	83.3305666666667	83.3305666666667	83.3305666666667	83.3305666666667	no
AC012066.1	0.200167	0	0	0	0	0	1	0	0	0	0	0	366.595	366.595	366.595	366.595	366.595	366.595	no
AC012075.1	0	0	0	0	0	0	0	0	0	0	0	0	256.9725	256.9725	256.9725	256.9725	256.9725	256.9725	no
AC012078.2	0	0	0	0	0	0	0	0	0	0	0	0	1321.57833333333	1321.57833333333	1321.57833333333	1321.57833333333	1321.57833333333	1321.57833333333	no
AC012306.2	0	0	0	0	0	0	0	0	0	0	0	0	41.37385	41.37385	41.37385	41.37385	41.37385	41.37385	no
AC012314.1	10.4368	8.79987	28.191	13.6843	10.3319	11.581	10.1517	8.38176	47.1655	17.2451	10.4169	13.5194	71.3758	69.523	77.6633	67.7554	74.1235	70.923	no
AC012314.19	0	0	0	0	1.171518	1.026764	0	0	0	0	1	1	60.9363960949448	60.9363960949448	60.9363960949448	60.9363960949448	62.7551	59.1704	no
AC012314.2	10.4368	8.79987	28.191	13.6843	10.3319	11.581	10.1517	8.38176	47.1655	17.2451	10.4169	13.5194	71.3758	69.523	77.6633	67.7554	74.1235	70.923	no
AC012314.3	10.4368	8.79987	28.191	13.6843	10.3319	11.581	10.1517	8.38176	47.1655	17.2451	10.4169	13.5194	71.3758	69.523	77.6633	67.7554	74.1235	70.923	no
AC012314.4	10.4368	8.79987	28.191	13.6843	10.3319	11.581	10.1517	8.38176	47.1655	17.2451	10.4169	13.5194	71.3758	69.523	77.6633	67.7554	74.1235	70.923	no
AC012314.5	10.4368	8.79987	28.191	13.6843	10.3319	11.581	10.1517	8.38176	47.1655	17.2451	10.4169	13.5194	71.3758	69.523	77.6633	67.7554	74.1235	70.923	no
AC012314.6	10.4368	8.79987	28.191	13.6843	10.3319	11.581	10.1517	8.38176	47.1655	17.2451	10.4169	13.5194	71.3758	69.523	77.6633	67.7554	74.1235	70.923	no
AC012314.7	10.4368	8.79987	28.191	13.6843	10.3319	11.581	10.1517	8.38176	47.1655	17.2451	10.4169	13.5194	71.3758	69.523	77.6633	67.7554	74.1235	70.923	no
AC012314.9	10.4368	8.79987	28.191	13.6843	10.3319	11.581	10.1517	8.38176	47.1655	17.2451	10.4169	13.5194	71.3758	69.523	77.6633	67.7554	74.1235	70.923	no
AC012354.8	0	0	0	0.37397	0	0	0	0	0	1	0	0	143.769	143.769	143.769	143.769	143.769	143.769	no
AC012358.4	1.65877	1.32443	0.331285	1.35976	0.990171	0.768012	25	20	8	28	15	14	1105.95	1102.22	1120.96	1107.13	1113.73	1107.48	no
AC012362.3	0	0	0	0	0	0	0	0	0	0	0	0	414.847833333333	414.847833333333	414.847833333333	414.847833333333	414.847833333333	414.847833333333	no
AC012454.4	0.226652	0	0	0	0	0.185655	2.06001	0	0	0	0	2.04276	666.945	667.71155947385	667.71155947385	667.71155947385	667.71155947385	668.479	no
AC012493.1	0	0	0	0	0	0	0	0	0	0	0	0	435.768	435.768	435.768	435.768	435.768	435.768	no
AC012497.2	0	0	0	0	0	0	0	0	0	0	0	0	252.0175	252.0175	252.0175	252.0175	252.0175	252.0175	no
AC012501.3	0.0770038	0	0	0	0	0	1	0	0	0	0	0	952.945	952.945000000001	952.945000000001	952.945000000001	952.945000000001	952.945000000001	no
AC012512.1	0.563915	0	0	0.686659	0.184712	0.620228	3	0	0	5	1	4	390.38	392.917707194878	392.917707194878	391.499	398.019	391.818	no
AC012513.4	0.0907112	0	0	0	0.180032	0.0749607	1	0	0	0	2	1	808.945	812.043369995977	812.043369995977	812.043369995977	816.727	810.479	no
AC012671.2	0	0	0	0	0	0	0	0	0	0	0	0	30.7918	30.7918	30.7918	30.7918	30.7918	30.7918	no
AC013262.1	0	0	0	0	0	0	0	0	0	0	0	0	39.3465666666667	39.3465666666667	39.3465666666667	39.3465666666667	39.3465666666667	39.3465666666667	no
AC013267.1	0	0	0	0	0	0	0	0	0	0	0	0	42.6713333333333	42.6713333333333	42.6713333333333	42.6713333333333	42.6713333333333	42.6713333333333	no
AC013268.3	0.848662	0.582204	0	1.03443	0.851215	0.75254	23.0836	15.8907	0	38.4241	23.1996	24.7421	1995.95	1992.22	1997.29854577528	1997.13	2003.73	1997.48	no
AC013268.4	0	0.57875	0	0	0	0.960175	0	0.5	0	0	0	1	63.1665086956688	63.0592	63.1665086956688	63.1665086956688	63.1665086956688	63.274	no
AC013269.5	0	0	0	0	0	0	0	0	0	0	0	0	1328.57833333333	1328.57833333333	1328.57833333333	1328.57833333333	1328.57833333333	1328.57833333333	no
AC013271.3	0	0	0	0	0	0	0	0	0	0	0	0	760.226479166667	760.226479166667	760.226479166667	760.226479166667	760.226479166667	760.226479166667	no
AC013271.7	0	0.0548618	0	0	0.113183	0	0	1.57933	0	0	3.25258	0	2106.96714037025	2101.22	2106.96714037025	2106.96714037025	2112.73	2106.96714037025	no
AC013399.3	0	0	0	0	0	0	0	0	0	0	0	0	111.475166666667	111.475166666667	111.475166666667	111.475166666667	111.475166666667	111.475166666667	no
AC013403.13	0	0	0	0	0	0	0	0	0	0	0	0	41.87185	41.87185	41.87185	41.87185	41.87185	41.87185	no
AC013404.1	0	0	0	0	0	0	0	0	0	0	0	0	38.6458833333333	38.6458833333333	38.6458833333333	38.6458833333333	38.6458833333333	38.6458833333333	no
AC013410.1	0.0811779	0	0	0	0	0	1	0	0	0	0	0	903.945	903.945000000001	903.945000000001	903.945000000001	903.945000000001	903.945000000001	no
AC013410.2	0	0	0	1.82093	4.7719	1.95959	0	0	0	1	2	1	30.4405282760892	30.4405282760892	30.4405282760892	29.5263	30.8132	31.0035	no
AC013429.4	0	0	0	0	0	0	0	0	0	0	0	0	114.454333333333	114.454333333333	114.454333333333	114.454333333333	114.454333333333	114.454333333333	no
AC013429.5	0	0	0	0	0	0	0	0	0	0	0	0	456.738	456.738	456.738	456.738	456.738	456.738	no
AC013439.4	0	0	0	0	0	0	0	0	0	0	0	0	914.577	914.577	914.577	914.577	914.577	914.577	no
AC013442.1	0	0	0	0	0	0	0	0	0	0	0	0	34.6536833333333	34.6536833333333	34.6536833333333	34.6536833333333	34.6536833333333	34.6536833333333	no
AC013444.1	0.0465628	0	0.0291771	0	0	0.0385134	1	0	1	0	0	1	1575.95	1581.44898080896	1590.96	1581.44898080896	1581.44898080896	1577.48	no
AC013467.1	0	0	0	0	0	0	0	0	0	0	0	0	716.577	716.577	716.577	716.577	716.577	716.577	no
AC013470.6	0	0	0	0	0	0	0	0	0	0	0	0	869.577	869.577	869.577	869.577	869.577	869.577	no
AC013470.8	0	0	0	0	0	0	0	0	0	0	0	0	146.452666666667	146.452666666667	146.452666666667	146.452666666667	146.452666666667	146.452666666667	no
AC013474.4	0	0.163903	0	0	0	0	0	1.04917	0	0	0	0	467.225	467.225	467.225	467.225	467.225	467.225	no
AC015688.3	0	0	0	0	0	0	0	0	0	0	0	0	244.955666666667	244.955666666667	244.955666666667	244.955666666667	244.955666666667	244.955666666667	no
AC015818.6	0	0	0	0	0	0	0	0	0	0	0	0	43.0473833333333	43.0473833333333	43.0473833333333	43.0473833333333	43.0473833333333	43.0473833333333	no
AC015849.14	0	0	0	0	0	0	0	0	0	0	0	0	156.858833333333	156.858833333333	156.858833333333	156.858833333333	156.858833333333	156.858833333333	no
AC015922.5	0	0	0	0	0	0	0	0	0	0	0	0	538.337	538.337	538.337	538.337	538.337	538.337	no
AC015922.7	2.56691	0	0	7.19163	2.59457	2.13172	1	0	0	4	1	1	28.587	28.8250370334921	28.8250370334921	29.9043	28.3356	28.5	no
AC015977.5	0	0	0	0	0	0	0	0	0	0	0	0	49.44925	49.44925	49.44925	49.44925	49.44925	49.44925	no
AC016292.3	0	0	0	0.532172	2.76418	0.589969	0	0	0	1	4.01738	1	103.591258873982	103.591258873982	103.591258873982	101.03	106.85	102.978	no
AC016561.1	0	0	0	0	0	0	0	0	0	0	0	0	775.577	775.577	775.577	775.577	775.577	775.577	no
AC016582.2	0	0	0	0	0	0	0	0	0	0	0	0	938.675633333333	938.675633333333	938.675633333333	938.675633333333	938.675633333333	938.675633333333	no
AC016629.7	0	0	1.98799	0	0	0	0	0	1.31656	0	0	0	30.7415	30.7415	30.7415	30.7415	30.7415	30.7415	no
AC016691.2	0	0	0	0	1.33397	0	0	0	0	0	2	0	110.225	110.225	110.225	110.225	110.225	110.225	no
AC016694.2	0	0	0	0	0	0	0	0	0	0	0	0	375.964166666667	375.964166666667	375.964166666667	375.964166666667	375.964166666667	375.964166666667	no
AC016696.1	0	0	0	0	0	0	0	0	0	0	0	0	57.4174	57.4174	57.4174	57.4174	57.4174	57.4174	no
AC016700.4	0	0	0	0	0	1.13839	0	0	0	0	0	1	53.3683	53.3683	53.3683	53.3683	53.3683	53.3683	no
AC016700.6	0	0	0	0	0	0	0	0	0	0	0	0	28.5390333333333	28.5390333333333	28.5390333333333	28.5390333333333	28.5390333333333	28.5390333333333	no
AC016712.1	0.554583	0.275321	0	0.302197	0.138529	0.343806	4.03537	2	0	3.00804	1.02094	3.0308	533.945	530.225	535.334921095616	535.176	541.82	535.574	no
AC016712.2	0	0	0	0	0	0	0	0	0	0	0	0	85.0355666666667	85.0355666666667	85.0355666666667	85.0355666666667	85.0355666666667	85.0355666666667	no
AC016716.1	0	0	0	0	0	0	0	0	0	0	0	0	383.928666666667	383.928666666667	383.928666666667	383.928666666667	383.928666666667	383.928666666667	no
AC016717.1	12.2231	3.02879	0	2.56133	0	1.30417	8	2	0	2	0	1	48.0275	48.1981	46.1271785805425	41.9823	46.1271785805425	46.5845	no
AC016724.6	0	0	0	0	0	0	0	0	0	0	0	0	113.739833333333	113.739833333333	113.739833333333	113.739833333333	113.739833333333	113.739833333333	no
AC016734.2	0	0	0	0	0	0	0	0	0	0	0	0	330.220833333333	330.220833333333	330.220833333333	330.220833333333	330.220833333333	330.220833333333	no
AC016739.2	0	0	0	0	0	0	0	0	0	0	0	0	68.1235833333333	68.1235833333333	68.1235833333333	68.1235833333333	68.1235833333333	68.1235833333333	no
AC016772.4	0	0	0	0	0	0	0	0	0	0	0	0	936.577	936.577	936.577	936.577	936.577	936.577	no
AC016831.3	0	0	0	0	0	0	0	0	0	0	0	0	53.7554333333333	53.7554333333333	53.7554333333333	53.7554333333333	53.7554333333333	53.7554333333333	no
AC016831.5	0	0	0	0	0	0	0	0	0	0	0	0	71.45715	71.45715	71.45715	71.45715	71.45715	71.45715	no
AC016831.6	0.0526045	0	0	0.115531	0	0	1	0	0	3	0	0	1394.95	1395.53987528125	1395.53987528125	1396.13	1395.53987528125	1395.53987528125	no
AC016894.1	0	0	0	0	0	0	0	0	0	0	0	0	55.00535	55.00535	55.00535	55.00535	55.00535	55.00535	no
AC016907.2	0	0	0	0	0	0	0	0	0	0	0	0	124.292666666667	124.292666666667	124.292666666667	124.292666666667	124.292666666667	124.292666666667	no
AC016908.1	0	0	0	0	0	0	0	0	0	0	0	0	894.577	894.577	894.577	894.577	894.577	894.577	no
AC016909.2	0	0	0	0	0	0	0	0	0	0	0	0	28.46855	28.46855	28.46855	28.46855	28.46855	28.46855	no
AC017019.1	0	0	0	0	0	0	0	0	0	0	0	0	41.3943666666667	41.3943666666667	41.3943666666667	41.3943666666667	41.3943666666667	41.3943666666667	no
AC017035.2	0	0	0	0.0682188	0	0	0	0	0	1	0	0	788.13	788.13	788.13	788.13	788.13	788.13	no
AC017078.1	0	0	0	0	0	0	0	0	0	0	0	0	79.4603666666667	79.4603666666667	79.4603666666667	79.4603666666667	79.4603666666667	79.4603666666667	no
AC017079.3	0	0.697987	0	0.505793	0	0.564463	0	1	0	1	0	1	106.160943552324	104.574	106.160943552324	106.299	106.160943552324	107.632	no
AC017079.4	0.447886	0	0	0	0	0.368953	1	0	0	0	0	1	163.837	164.250976989484	164.250976989484	164.250976989484	164.250976989484	164.666	no
AC017081.2	0	0	0	0	0	0	0	0	0	0	0	0	498.6735	498.6735	498.6735	498.6735	498.6735	498.6735	no
AC017081.3	0	0	0.227962	0	0	0	0	0	0.43378	0	0	0	88.3298	88.3298	88.3298	88.3298	88.3298	88.3298	no
AC017081.4	0	0.256979	0	0	0	0	0	0.288887	0	0	0	0	82.054	82.054	82.054	82.054	82.054	82.054	no
AC017083.2	0	0	0	0	0	0	0	0	0	0	0	0	164.79	164.79	164.79	164.79	164.79	164.79	no
AC017104.4	0	0	0	0	0	0	0	0	0	0	0	0	58.5159166666667	58.5159166666667	58.5159166666667	58.5159166666667	58.5159166666667	58.5159166666667	no
AC018442.1	0	0	0	0	0	0	0	0	0	0	0	0	1736.57833333333	1736.57833333333	1736.57833333333	1736.57833333333	1736.57833333333	1736.57833333333	no
AC018463.4	0.125113	0.126435	0	0	0	0	1.00415	1.01373	0	0	0	0	588.945	585.225	587.082053570879	587.082053570879	587.082053570879	587.082053570879	no
AC018463.5	0	0	0	0	0	0	0	0	0	0	0	0	172.924166666667	172.924166666667	172.924166666667	172.924166666667	172.924166666667	172.924166666667	no
AC018634.9	0	0.763281	0	0	0	0	0	1	0	0	0	0	95.6282	95.6282	95.6282	95.6282	95.6282	95.6282	no
AC018641.7	0.313547	0.314465	0	0	0	0	2	2	0	0	0	0	468.067	464.225	466.14204173728	466.14204173728	466.14204173728	466.14204173728	no
AC018693.5	0	0	0	0	0	0	0	0	0	0	0	0	208.400333333333	208.400333333333	208.400333333333	208.400333333333	208.400333333333	208.400333333333	no
AC018696.1	2.21938	4.40994	0	0	0	1.74135	1	2	0	0	0	1	33.0634	33.103	33.6745300771507	33.6745300771507	33.6745300771507	34.8891	no
AC018696.4	0	0	0	0	0	0	0	0	0	0	0	0	43.5183833333333	43.5183833333333	43.5183833333333	43.5183833333333	43.5183833333333	43.5183833333333	no
AC018712.2	0	0	0	0	0	0	0	0	0	0	0	0	363.035	363.035	363.035	363.035	363.035	363.035	no
AC018717.2	0	0	0	0	0	0	0	0	0	0	0	0	1180.57833333333	1180.57833333333	1180.57833333333	1180.57833333333	1180.57833333333	1180.57833333333	no
AC018735.1	0	0	0	0	0	0	0	0	0	0	0	0	1177.57833333333	1177.57833333333	1177.57833333333	1177.57833333333	1177.57833333333	1177.57833333333	no
AC018738.2	1.1707	0	0	0	1.18467	0	0.5	0	0	0	0.520941	0	31.3405	31.8307161135278	31.8307161135278	31.8307161135278	32.3286	31.8307161135278	no
AC018755.16	0	0	0	0	0	0	0	0	0	0	0	0	350.369444444444	350.369444444444	350.369444444444	350.369444444444	350.369444444444	350.369444444444	no
AC018755.18	0	0	0	0	0	0	0	0	0	0	0	0	1557.07833333333	1557.07833333333	1557.07833333333	1557.07833333333	1557.07833333333	1557.07833333333	no
AC018804.6	0.986858	0.856834	0.215409	0.961732	0.289542	0	3.91509	3.36794	1.41781	5.22916	1.17498	0	291.117	286.904	305.53	292.334	298.345	294.775391378458	no
AC018865.11	0	0	0	0	0	0	0	0	0	0	0	0	35.3321	35.3321	35.3321	35.3321	35.3321	35.3321	no
AC018865.5	0	0	0	0	0	0	0	0	0	0	0	0	827.577	827.577	827.577	827.577	827.577	827.577	no
AC018880.1	0	0	0	0	0	0	0	0	0	0	0	0	994.577666666667	994.577666666667	994.577666666667	994.577666666667	994.577666666667	994.577666666667	no
AC018880.2	0	0	0	0	0	0	0	0	0	0	0	0	30.5038666666667	30.5038666666667	30.5038666666667	30.5038666666667	30.5038666666667	30.5038666666667	no
AC018892.3	0	0	0	0	0	0	0	0	0	0	0	0	369	369	369	369	369	369	no
AC018892.8	0	0	0	0	0	0	0	0	0	0	0	0	42.2406333333333	42.2406333333333	42.2406333333333	42.2406333333333	42.2406333333333	42.2406333333333	no
AC019050.1	0	0	0	0	0	0	0	0	0	0	0	0	172.924166666667	172.924166666667	172.924166666667	172.924166666667	172.924166666667	172.924166666667	no
AC019070.1	0	0	0	0	0	0	0	0	0	0	0	0	699.577	699.577	699.577	699.577	699.577	699.577	no
AC019080.1	0	1.60073	0	0.587632	1.51215	0	0	2	0	1	2	0	93.2690153598488	91.1972	93.2690153598488	91.4949	97.2375	93.2690153598488	no
AC019084.7	0	0	0	0	0	0	0	0	0	0	0	0	121.948666666667	121.948666666667	121.948666666667	121.948666666667	121.948666666667	121.948666666667	no
AC019097.7	0	0	0	0.267571	1.25017	0.450076	0	0	0	2.03246	7.05732	3.02835	410.723167226292	410.723167226292	410.723167226292	408.399	415.019	408.785	no
AC019109.1	0.0475504	0.0965082	0	0	0	0	1.00177	2.03911	0	0	0	0	1545.95	1542.22	1544.08387369339	1544.08387369339	1544.08387369339	1544.08387369339	no
AC019129.1	0	0	0	0	0	0	0	0	0	0	0	0	41.3943666666667	41.3943666666667	41.3943666666667	41.3943666666667	41.3943666666667	41.3943666666667	no
AC019178.2	0	0	0	0	0	0	0	0	0	0	0	0	128.272166666667	128.272166666667	128.272166666667	128.272166666667	128.272166666667	128.272166666667	no
AC019178.3	0	0	0	0	0	0	0	0	0	0	0	0	184.869666666667	184.869666666667	184.869666666667	184.869666666667	184.869666666667	184.869666666667	no
AC019181.3	0	4.02106	0	0	0	0	0	3	0	0	0	0	54.4566	54.4566	54.4566	54.4566	54.4566	54.4566	no
AC019185.2	0	0	0	0	0	0	0	0	0	0	0	0	91.6696333333333	91.6696333333333	91.6696333333333	91.6696333333333	91.6696333333333	91.6696333333333	no
AC019185.3	0	0	0	0	0	0	0	0	0	0	0	0	59.2841	59.2841	59.2841	59.2841	59.2841	59.2841	no
AC020550.7	0	0	0	0	0	0	0	0	0	0	0	0	28.6744	28.6744	28.6744	28.6744	28.6744	28.6744	no
AC020915.2	0	0	0	0	0	0	0	0	0	0	0	0	639.596166666667	639.596166666667	639.596166666667	639.596166666667	639.596166666667	639.596166666667	no
AC020983.5	0	0	0	0	0	0	0	0	0	0	0	0	220.951666666667	220.951666666667	220.951666666667	220.951666666667	220.951666666667	220.951666666667	no
AC021016.7	0	0	0	0	0	0	0	0	0	0	0	0	178.4155	178.4155	178.4155	178.4155	178.4155	178.4155	no
AC021876.4	0.98771	0	0	3.80475	5.73648	4.94731	1	0	0	5	6	6	74.2935	73.8480979847488	73.8480979847488	70.6555	76.8959	73.6813	no
AC022153.1	0.28572	0	0	0	0	0	1	0	0	0	0	0	256.827	256.827	256.827	256.827	256.827	256.827	no
AC022182.2	0	0.0397723	0	0	0	0	0	1	0	0	0	0	1835.22	1835.22	1835.22	1835.22	1835.22	1835.22	no
AC022210.2	0.157832	0	0.193379	0	0	0	1.0003	0	2.00036	0	0	0	465.067	472.560627565395	480.175	472.560627565395	472.560627565395	472.560627565395	no
AC023128.2	0	0	0	0	0	0	0	0	0	0	0	0	898.577	898.577	898.577	898.577	898.577	898.577	no
AC023271.1	0	0	0	0.281814	0	0	0	0	0	4	0	0	763.13	763.13	763.13	763.13	763.13	763.13	no
AC023274.4	0	0	0	0	0	0	0	0	0	0	0	0	199.829333333333	199.829333333333	199.829333333333	199.829333333333	199.829333333333	199.829333333333	no
AC023274.6	0	0	0	0	0	0	0	0	0	0	0	0	271.7085	271.7085	271.7085	271.7085	271.7085	271.7085	no
AC023347.2	0	0	0	0	0	0	0	0	0	0	0	0	146.452666666667	146.452666666667	146.452666666667	146.452666666667	146.452666666667	146.452666666667	no
AC023449.2	0	0	0	0	0	0	0	0	0	0	0	0	29.3345166666667	29.3345166666667	29.3345166666667	29.3345166666667	29.3345166666667	29.3345166666667	no
AC023491.1	0	0	0	0	0	0	0	0	0	0	0	0	279.5995	279.5995	279.5995	279.5995	279.5995	279.5995	no
AC023491.2	0	0	0	0	0	0	0	0	0	0	0	0	2079.57833333333	2079.57833333333	2079.57833333333	2079.57833333333	2079.57833333333	2079.57833333333	no
AC024067.1	0	2.21841	0	0	0	0	0	1	0	0	0	0	32.9024	32.9024	32.9024	32.9024	32.9024	32.9024	no
AC024082.3	0	0	0	0	0	0	0	0	0	0	0	0	374.964166666667	374.964166666667	374.964166666667	374.964166666667	374.964166666667	374.964166666667	no
AC024082.4	0	0	0	0	0	0	0	0	0	0	0	0	36.44435	36.44435	36.44435	36.44435	36.44435	36.44435	no
AC024162.2	0.611008	3.74435	0	2.25573	1.77359	3.02748	1	6	0	5	3	6	120.097	116.962	120.175150404897	119.175	124.356	120.405	no
AC024560.3	33.20251	27.176569	5.091342	20.7067	18.567276	16.03149	497.04891	411.39764	112.505	410.8842	280.12411	296.82931	1098.52247713441	1104.93215945048	1025.74915574401	1066.86724101957	1109.17355631876	1124.88524948866	no
AC024592.12	1.93102	3.962941	9.95433	5.459707	5.433086	5.106556	11.9004	15.65448	190.4873	25.111	22.10052	23.20919	452.225802632806	288.330143633226	888.293577086554	247.284720108607	299.057097712055	276.125584474154	no
AC024937.2	0	2.21458	0	0	1.05067	0	0	2	0	0	1	0	67.9156975476215	65.9186	67.9156975476215	67.9156975476215	69.9733	67.9156975476215	no
AC024937.4	0	0	0	0	0	0.0707862	0	0	0	0	0	1.06665	915.479	915.479	915.479	915.479	915.479	915.479	no
AC024937.6	0.503043	0.582657	0.149909	0.500295	0.159524	0.478418	6.26535	7.26593	3	8.51544	2	7.20909	913.945	910.225	928.956	915.13	921.727	915.479	no
AC025263.3	0	0	0	0.0793981	0	0	0	0	0	0.330649	0	0	223.902	223.902	223.902	223.902	223.902	223.902	no
AC025335.1	4.20991	4.31615	1.719495	3.953329	3.91832	4.466826	136.6156	143.3316	93.38133	182.0827	129.7804	182.4765	2381.27364824901	2423.89840784032	2520.92786265735	2476.32206471306	2435.04895302068	2481.89647021845	no
AC025750.5	0	0	0	0	0	0	0	0	0	0	0	0	136.536	136.536	136.536	136.536	136.536	136.536	no
AC025750.7	0	0	0	0	0.838859	0	0	0	0	0	1	0	87.6412	87.6412	87.6412	87.6412	87.6412	87.6412	no
AC026150.6	0	0	0	0.0648454	0	0.146487	0	0	0	1	0	2	829.304481641092	829.304481641092	829.304481641092	829.13	829.304481641092	829.479	no
AC026185.1	0	0	0	0	0	0	0	0	0	0	0	0	28.2401333333333	28.2401333333333	28.2401333333333	28.2401333333333	28.2401333333333	28.2401333333333	no
AC026271.5	0	0	0.0960799	0.0564018	0	0.126426	0	0	2.14217	1.07121	0	2.12565	1025.83652048754	1025.83652048754	1034.96	1021.13	1025.83652048754	1021.48	no
AC026369.1	0	0	0	0	0	0	0	0	0	0	0	0	2409.57833333333	2409.57833333333	2409.57833333333	2409.57833333333	2409.57833333333	2409.57833333333	no
AC026954.6	0.152092	0	0	0	0	0	2	0	0	0	0	0	964.945	964.945	964.945	964.945	964.945	964.945	no
AC027124.2	0	0	0	0	0	0	0	0	0	0	0	0	149.849666666667	149.849666666667	149.849666666667	149.849666666667	149.849666666667	149.849666666667	no
AC027124.3	0	0	0	0	0	0	0	0	0	0	0	0	44.8109	44.8109	44.8109	44.8109	44.8109	44.8109	no
AC027612.1	0	0	0	0	0	0	0	0	0	0	0	0	722.577	722.577	722.577	722.577	722.577	722.577	no
AC027612.3	0	0	0	0.0198851	0	0	0	0	0	0.302586	0	0	818.13	818.13	818.13	818.13	818.13	818.13	no
AC027612.4	0.332477	0.137852	0	0	0	0	9.36506	3.89664	0	0	0	0	2066.95	2063.22	2065.08415784926	2065.08415784926	2065.08415784926	2065.08415784926	no
AC027612.6	11.917467	5.444666	3.833447	7.922026	2.841508	3.613704	72.86077	35.57761	27.85443	44.52398	18.58349	32.28548	448.631310836858	476.953260506558	337.291971617972	302.175555120622	480.813503799919	542.788874677063	no
AC034198.7	0	0	0	0	0	0	0	0	0	0	0	0	30.6711	30.6711	30.6711	30.6711	30.6711	30.6711	no
AC037459.4	0	0	0	0	0	0	0	0	0	0	0	0	443.891166666667	443.891166666667	443.891166666667	443.891166666667	443.891166666667	443.891166666667	no
AC037482.1	0	0	0	0	0	0	0	0	0	0	0	0	464.285333333333	464.285333333333	464.285333333333	464.285333333333	464.285333333333	464.285333333333	no
AC037482.2	0	0	0	0	0	0	0	0	0	0	0	0	832.577	832.577	832.577	832.577	832.577	832.577	no
AC044810.1	0	0	0	0	0	0	0	0	0	0	0	0	38.6458833333333	38.6458833333333	38.6458833333333	38.6458833333333	38.6458833333333	38.6458833333333	no
AC044810.3	5.05493	4.16687	0	0.629422	1.35939	1.55662	27.6497	22.6862	0	4.712	7.56292	10.3209	401.38	397.394	402.604697926436	402.499	409.019	402.818	no
AC053503.2	0	0	0	0	0	0	0	0	0	0	0	0	41.37385	41.37385	41.37385	41.37385	41.37385	41.37385	no
AC055876.1	0	0	0	0	0	0	0	0	0	0	0	0	48.3474833333333	48.3474833333333	48.3474833333333	48.3474833333333	48.3474833333333	48.3474833333333	no
AC060834.2	0	0	0	0	0	0	0	0	0	0	0	0	1707.57833333333	1707.57833333333	1707.57833333333	1707.57833333333	1707.57833333333	1707.57833333333	no
AC062016.1	0	0	0	0	0	0	0	0	0	0	0	0	57.8019333333333	57.8019333333333	57.8019333333333	57.8019333333333	57.8019333333333	57.8019333333333	no
AC062016.3	0	0	0	0	0	0	0	0	0	0	0	0	352.092833333333	352.092833333333	352.092833333333	352.092833333333	352.092833333333	352.092833333333	no
AC062022.1	0	0	0	0	0	0	0	0	0	0	0	0	1359.57833333333	1359.57833333333	1359.57833333333	1359.57833333333	1359.57833333333	1359.57833333333	no
AC063976.1	0	0	0	0	0	0	0	0	0	0	0	0	61.6019833333333	61.6019833333333	61.6019833333333	61.6019833333333	61.6019833333333	61.6019833333333	no
AC063976.2	0	0	0	0	0	0	0	0	0	0	0	0	28.6744	28.6744	28.6744	28.6744	28.6744	28.6744	no
AC063976.7	0.391404	0.593656	0.0572558	0.202428	0.387206	0.0570823	17.2175	26.2235	4	12.1578	17.0418	3.0343	3227.95	3224.22	3242.96	3229.13	3235.73	3229.48	no
AC063979.1	0	0	0	0	0	0	0	0	0	0	0	0	84.4337333333333	84.4337333333333	84.4337333333333	84.4337333333333	84.4337333333333	84.4337333333333	no
AC064836.3	0.194883	0	0	0	0.19143	0.321578	1	0	0	0	1	2	376.535	379.464234798513	379.464234798513	379.464234798513	384.05	377.85	no
AC064850.4	0.61725	0.684575	0.0427847	0.351364	0.477515	0.283506	9	10	1	7	7	5	1069.95	1066.22	1084.96	1071.13	1077.73	1071.48	no
AC064853.3	0	0	0	0	0	0	0	0	0	0	0	0	814.577	814.577	814.577	814.577	814.577	814.577	no
AC066692.3	0	0	0	0	0	0	0	0	0	0	0	0	142.207833333333	142.207833333333	142.207833333333	142.207833333333	142.207833333333	142.207833333333	no
AC067940.1	0	0	0	0	0	0	0	0	0	0	0	0	51.6412666666667	51.6412666666667	51.6412666666667	51.6412666666667	51.6412666666667	51.6412666666667	no
AC067945.3	0	0	0	0	0	0	0	0	0	0	0	0	294.4395	294.4395	294.4395	294.4395	294.4395	294.4395	no
AC068042.1	0	0	0	0	0	0	0	0	0	0	0	0	823.577	823.577	823.577	823.577	823.577	823.577	no
AC068044.1	0	0	0	0	0	0	0	0	0	0	0	0	1653.57833333333	1653.57833333333	1653.57833333333	1653.57833333333	1653.57833333333	1653.57833333333	no
AC068134.10	4.97983	3.43859	0.467237	6.29178	4.5369	2.96437	31.2217	21.4926	4.78289	53.9775	28.8796	22.5235	460.067	456.225	475.175	461.255	467.983	461.613	no
AC068135.1	0	0	0	0	0	0	0	0	0	0	0	0	38.03395	38.03395	38.03395	38.03395	38.03395	38.03395	no
AC068137.13	0	0	0	0	0	0	0	0	0	0	0	0	260.892	260.892	260.892	260.892	260.892	260.892	no
AC068279.3	23.5889	22.5709	3.79314	19.0674	13.8549	14.7132	180	172	47	199	107	136	559.945	556.225	575.175	561.13	567.775	561.574	no
AC068287.1	0	0	0	0	0	0	0	0	0	0	0	0	50.2864666666667	50.2864666666667	50.2864666666667	50.2864666666667	50.2864666666667	50.2864666666667	no
AC068491.3	0.0803777	0	0	0	0	0.0664358	1	0	0	0	0	1	912.945	913.71167807739	913.71167807739	913.71167807739	913.71167807739	914.479	no
AC068522.4	2.17014	0	0	0.839738	0	0	2	0	0	1.0008	0	0	67.6272	65.8283764442053	65.8283764442053	64.0774	65.8283764442053	65.8283764442053	no
AC068533.7	1.77486	0.878676	0.689297	0.704435	1.06396	1.34003	14.3658	7.1052	9.04509	7.79742	8.70819	13.1354	593.945	590.225	609.126	595.13	601.727	595.528	no
AC068538.2	0	0	0	0	0	0	0	0	0	0	0	0	64.4384666666667	64.4384666666667	64.4384666666667	64.4384666666667	64.4384666666667	64.4384666666667	no
AC068657.2	0	0	0	0	0	1.18103	0	0	0	0	0	1	51.4416	51.4416	51.4416	51.4416	51.4416	51.4416	no
AC068724.1	0	0	0	0	0	0	0	0	0	0	0	0	40.27705	40.27705	40.27705	40.27705	40.27705	40.27705	no
AC068831.11	0	0	0	1.01902	0	0	0	0	0	1	0	0	52.7619	52.7619	52.7619	52.7619	52.7619	52.7619	no
AC068831.12	0	0	0	0	0	0	0	0	0	0	0	0	61.1401833333333	61.1401833333333	61.1401833333333	61.1401833333333	61.1401833333333	61.1401833333333	no
AC068831.17	0	0	0	0	0	0	0	0	0	0	0	0	76.8505666666667	76.8505666666667	76.8505666666667	76.8505666666667	76.8505666666667	76.8505666666667	no
AC069154.4	0	0	0	0	0	0	0	0	0	0	0	0	219.9845	219.9845	219.9845	219.9845	219.9845	219.9845	no
AC069157.1	0	0	0	0	0	0	0	0	0	0	0	0	31.99875	31.99875	31.99875	31.99875	31.99875	31.99875	no
AC069213.4	0	0	0	0	0.906071	0	0	0	0	0	1	0	81.14	81.14	81.14	81.14	81.14	81.14	no
AC069257.6	2.6399	5.83526	0	7.08419	9.24751	3.42231	1	2	0	5	3	2	27.7966	25.0172	29.5011308593977	37.9474	23.8503	35.5048	no
AC069282.6	9.46035	7.76225	1.51023	6.88607	8.83513	12.6095	26	21	7	26	25	42	201.672	197.47	215.157	203.004	208.029	202.361	no
AC069368.3	0	1.18872	0.214999	0.32111	0.902611	0	0	6.81226	2.02484	3.83251	5.27947	0	473.957309803669	418.295	437.175	641.698857382205	430.019	473.957309803669	no
AC069542.1	0	0	0	0	0	0	0	0	0	0	0	0	32.8719166666667	32.8719166666667	32.8719166666667	32.8719166666667	32.8719166666667	32.8719166666667	no
AC072052.7	0	0	0	0	0	0	0	0	0	0	0	0	53.5019833333333	53.5019833333333	53.5019833333333	53.5019833333333	53.5019833333333	53.5019833333333	no
AC072061.2	0	0	0	0	0	0	0	0	0	0	0	0	446.750166666667	446.750166666667	446.750166666667	446.750166666667	446.750166666667	446.750166666667	no
AC073052.1	0.189887	0.190833	0	0.277499	0	0.46993	1	1	0	2	0	3	386.443	382.488	386.064092634006	387.499	386.064092634006	387.85	no
AC073055.2	0	0.0566163	0	0	0	0	0	1	0	0	0	0	1289.22	1289.22	1289.22	1289.22	1289.22	1289.22	no
AC073063.10	0	0.264378	0	0.382089	1.02317	0	0	1	0	2	4	0	281.605673962741	276.087	281.605673962741	281.428	287.416	281.605673962741	no
AC073065.3	0.08698	0.24201	0	0.234734	0.238729	0.102674	3.0083	8.40251	0	11.0856	8.26645	4.29169	2537.95	2534.22	2539.29928269405	2539.13	2545.73	2539.48	no
AC073069.2	0	0.589358	0	0	0	0	0	1	0	0	0	0	123.849	123.849	123.849	123.849	123.849	123.849	no
AC073072.7	0	0	0	0	0	0	0	0	0	0	0	0	69.4820333333333	69.4820333333333	69.4820333333333	69.4820333333333	69.4820333333333	69.4820333333333	no
AC073091.2	0	0	0	0	0	0	0	0	0	0	0	0	539.6525	539.6525	539.6525	539.6525	539.6525	539.6525	no
AC073109.2	0	0	0	0	0.111777	0	0	0	0	0	1	0	657.727	657.727	657.727	657.727	657.727	657.727	no
AC073135.2	0	0	0	0	0	0	0	0	0	0	0	0	733.577	733.577	733.577	733.577	733.577	733.577	no
AC073135.3	0	0	0	0	0	0	0	0	0	0	0	0	265.162195833333	265.162195833333	265.162195833333	265.162195833333	265.162195833333	265.162195833333	no
AC073135.4	0	0	0	0	0	0	0	0	0	0	0	0	477.713166666667	477.713166666667	477.713166666667	477.713166666667	477.713166666667	477.713166666667	no
AC073135.7	0	0	0	0	0	0	0	0	0	0	0	0	28.2892	28.2892	28.2892	28.2892	28.2892	28.2892	no
AC073135.8	0.0498329	0	0	0.0447647	0	0	1.63049	0	0	2	0	0	2400.95	2401.53992752567	2401.53992752567	2402.13	2401.53992752567	2401.53992752567	no
AC073143.1	0	0	0	0	0	0	0	0	0	0	0	0	95.5033833333333	95.5033833333333	95.5033833333333	95.5033833333333	95.5033833333333	95.5033833333333	no
AC073150.6	0	0	0	0.0710119	0.096263	0.0802057	0	0	0	1	1	1	759.439296298424	759.439296298424	759.439296298424	757.13	763.727	757.479	no
AC073264.10	0	0	0	0	0	0	0	0	0	0	0	0	109.933333333333	109.933333333333	109.933333333333	109.933333333333	109.933333333333	109.933333333333	no
AC073264.6	2.67294	0	0	0	0	0	1	0	0	0	0	0	27.453	27.453	27.453	27.453	27.453	27.453	no
AC073310.4	0	0	0	0	0	0	0	0	0	0	0	0	708.577	708.577	708.577	708.577	708.577	708.577	no
AC073325.2	0	0	0	0	0	0	0	0	0	0	0	0	28.6463166666667	28.6463166666667	28.6463166666667	28.6463166666667	28.6463166666667	28.6463166666667	no
AC073387.2	0	0	0	0	0	0	0	0	0	0	0	0	384.923333333333	384.923333333333	384.923333333333	384.923333333333	384.923333333333	384.923333333333	no
AC073410.1	0.279332	0.564931	0.502962	0	0	0.460944	1	2	3	0	0	2	262.7	258.407	276.877	265.309287577542	265.309287577542	263.608	no
AC073415.2	21.179	14.1625	0	12.9296	18.0734	13.9419	8	5	0	9	6	8	27.7182	25.7692	29.6057205145478	37.4247	24.4067	34.8614	no
AC073464.11	0	0	0	0	0	0	0	0	0	0	0	0	212.222666666667	212.222666666667	212.222666666667	212.222666666667	212.222666666667	212.222666666667	no
AC073464.4	0	0	0	0	0	0	0	0	0	0	0	0	865.577	865.577	865.577	865.577	865.577	865.577	no
AC073464.6	0	0	0	0	0	0	0	0	0	0	0	0	387.923333333333	387.923333333333	387.923333333333	387.923333333333	387.923333333333	387.923333333333	no
AC073464.7	0	0	0	0	2.0796	0	0	0	0	0	1.96318	0	69.4029	69.4029	69.4029	69.4029	69.4029	69.4029	no
AC073465.1	0	0	0	0	0	0	0	0	0	0	0	0	148.140333333333	148.140333333333	148.140333333333	148.140333333333	148.140333333333	148.140333333333	no
AC073465.2	0	0	0	0	0	0	0	0	0	0	0	0	102.302133333333	102.302133333333	102.302133333333	102.302133333333	102.302133333333	102.302133333333	no
AC073465.3	0	0	0	0	0	0	0	0	0	0	0	0	178.4155	178.4155	178.4155	178.4155	178.4155	178.4155	no
AC073476.1	0	0	0	0	0	0	0	0	0	0	0	0	32.4860333333333	32.4860333333333	32.4860333333333	32.4860333333333	32.4860333333333	32.4860333333333	no
AC073551.1	0	0.145896	0	0	0	0.119695	0	1.00385	0	0	0	1	504.892416411655	502.225	504.892416411655	504.892416411655	504.892416411655	507.574	no
AC073610.5	0	0	0	0	0	0	0	0	0	0	0	0	102.980783333333	102.980783333333	102.980783333333	102.980783333333	102.980783333333	102.980783333333	no
AC073621.2	1.79248	2.10888	0.457042	1.92809	0.940234	1.48079	17	20	7	25	9	17	695.945	692.225	710.956	697.13	703.727	697.479	no
AC073850.6	0	0	0	0	0	0	0	0	0	0	0	0	40.1518	40.1518	40.1518	40.1518	40.1518	40.1518	no
AC073869.2	0	0	0	0	0	0	0	0	0	0	0	0	701.577	701.577	701.577	701.577	701.577	701.577	no
AC073900.4	0	0	0	0	0	0	0	0	0	0	0	0	451.738	451.738	451.738	451.738	451.738	451.738	no
AC073987.2	0	0	0	0	0	0	0	0	0	0	0	0	35.9513	35.9513	35.9513	35.9513	35.9513	35.9513	no
AC074019.2	0	0	0	0	0	0	0	0	0	0	0	0	771.577	771.577	771.577	771.577	771.577	771.577	no
AC074117.13	0.768605	0	0	0.574622	0	0	1	0	0	1	0	0	95.4721	94.5144470302821	94.5144470302821	93.5664	94.5144470302821	94.5144470302821	no
AC074121.4	0	0	0	0	0	0	0	0	0	0	0	0	69.4820333333333	69.4820333333333	69.4820333333333	69.4820333333333	69.4820333333333	69.4820333333333	no
AC074141.3	0.0550296	0.0822442	0	0.0201548	0.137753	0.137211	2	3.00084	0	1.00019	5.01168	6.02668	2666.95	2663.22	2668.29941400096	2668.13	2674.73	2668.48	no
AC074290.1	0	0	0	0	0	0	0	0	0	0	0	0	32.6597666666667	32.6597666666667	32.6597666666667	32.6597666666667	32.6597666666667	32.6597666666667	no
AC074338.5	0	0	0	0	0	0	0	0	0	0	0	0	28.5390333333333	28.5390333333333	28.5390333333333	28.5390333333333	28.5390333333333	28.5390333333333	no
AC074367.1	0	0	0	0	0	0	0	0	0	0	0	0	800.577	800.577	800.577	800.577	800.577	800.577	no
AC074375.1	0	0	0	0	0	0	0	0	0	0	0	0	29.5197666666667	29.5197666666667	29.5197666666667	29.5197666666667	29.5197666666667	29.5197666666667	no
AC078899.1	0	0	0	0	0	0	0	0	0	0	0	0	860.577	860.577	860.577	860.577	860.577	860.577	no
AC078899.3	0	0	0	0	0	0	0	0	0	0	0	0	788.577	788.577	788.577	788.577	788.577	788.577	no
AC078899.4	0	0	0	0	0	0	0	0	0	0	0	0	32.3210833333333	32.3210833333333	32.3210833333333	32.3210833333333	32.3210833333333	32.3210833333333	no
AC078974.2	0	0	0	0	0	0	0	0	0	0	0	0	33.9980833333333	33.9980833333333	33.9980833333333	33.9980833333333	33.9980833333333	33.9980833333333	no
AC079112.1	0	0	0	0	0	0	0	0	0	0	0	0	614.605333333333	614.605333333333	614.605333333333	614.605333333333	614.605333333333	614.605333333333	no
AC079150.2	0	0	0	0	0	0	0	0	0	0	0	0	37.3875	37.3875	37.3875	37.3875	37.3875	37.3875	no
AC079199.2	0	0	0	0	0	0	0	0	0	0	0	0	28.5390333333333	28.5390333333333	28.5390333333333	28.5390333333333	28.5390333333333	28.5390333333333	no
AC079248.1	0	0	0	0	0.0599796	0	0	0	0	0	1	0	1225.73	1225.73	1225.73	1225.73	1225.73	1225.73	no
AC079250.1	0	0	0.638314	0.520467	0.348357	0	0	0	3.0243	2.0096	1.00835	0	213.384925574242	213.384925574242	219.933	207.596	212.805	213.384925574242	no
AC079305.5	0	0	0	0	0	0	0	0	0	0	0	0	238.341333333333	238.341333333333	238.341333333333	238.341333333333	238.341333333333	238.341333333333	no
AC079325.5	0	0	0	0	0	0	0	0	0	0	0	0	532.6525	532.6525	532.6525	532.6525	532.6525	532.6525	no
AC079354.6	0	0	0	0	0	0	0	0	0	0	0	0	29.3345166666667	29.3345166666667	29.3345166666667	29.3345166666667	29.3345166666667	29.3345166666667	no
AC079395.1	0	0	0	0	0	0	0	0	0	0	0	0	41.6599	41.6599	41.6599	41.6599	41.6599	41.6599	no
AC079448.1	0	0	0	0	0	0	0	0	0	0	0	0	82.2781666666667	82.2781666666667	82.2781666666667	82.2781666666667	82.2781666666667	82.2781666666667	no
AC079741.2	2.29075	0	0	1.75178	2.23645	0	1	0	0	1	1	0	32.0333	31.8532697692751	31.8532697692751	30.6918	32.8729	31.8532697692751	no
AC079776.4	0	0	0	0	0	0	0	0	0	0	0	0	80.55525	80.55525	80.55525	80.55525	80.55525	80.55525	no
AC079776.6	0	0	0	0	0	0	0	0	0	0	0	0	183.9405	183.9405	183.9405	183.9405	183.9405	183.9405	no
AC079780.3	0	0	0	0	0	0	0	0	0	0	0	0	31.3714333333333	31.3714333333333	31.3714333333333	31.3714333333333	31.3714333333333	31.3714333333333	no
AC079781.5	0	0	0	0.968744	0	0	0	0	0	1	0	0	55.5	55.5	55.5	55.5	55.5	55.5	no
AC079781.7	0	0	0	0	0	0	0	0	0	0	0	0	28.1046	28.1046	28.1046	28.1046	28.1046	28.1046	no
AC079781.8	0	0	0	0	0	0	0	0	0	0	0	0	73.2800833333333	73.2800833333333	73.2800833333333	73.2800833333333	73.2800833333333	73.2800833333333	no
AC079807.1	0	0	0	0	0	0	0	0	0	0	0	0	163.042666666667	163.042666666667	163.042666666667	163.042666666667	163.042666666667	163.042666666667	no
AC079809.2	0	0	0	0	0	0	0	0	0	0	0	0	44.8768	44.8768	44.8768	44.8768	44.8768	44.8768	no
AC079834.1	0	0	0	0	0	0	0	0	0	0	0	0	113.739833333333	113.739833333333	113.739833333333	113.739833333333	113.739833333333	113.739833333333	no
AC079922.2	0	0	0	0	0	0	0	0	0	0	0	0	74.8129	74.8129	74.8129	74.8129	74.8129	74.8129	no
AC079987.2	0	0	0	0	0	0	0	0	0	0	0	0	37.9702333333333	37.9702333333333	37.9702333333333	37.9702333333333	37.9702333333333	37.9702333333333	no
AC080002.1	0	0	0	0	0	0	0	0	0	0	0	0	32.9846	32.9846	32.9846	32.9846	32.9846	32.9846	no
AC080125.1	0	0	0	0.450835	0	0	0	0	0	3	0	0	357.771	357.771	357.771	357.771	357.771	357.771	no
AC083760.1	0	0	0	0	0	0	0	0	0	0	0	0	346.106833333333	346.106833333333	346.106833333333	346.106833333333	346.106833333333	346.106833333333	no
AC083822.2	0	0	0	0	0	0	0	0	0	0	0	0	30.5038666666667	30.5038666666667	30.5038666666667	30.5038666666667	30.5038666666667	30.5038666666667	no
AC083855.5	0	0	0	0	0	0	0	0	0	0	0	0	40.7402666666667	40.7402666666667	40.7402666666667	40.7402666666667	40.7402666666667	40.7402666666667	no
AC083862.6	0	0	0	0	0	0	0	0	0	0	0	0	917.577	917.577	917.577	917.577	917.577	917.577	no
AC083863.5	0	0	0	0	0	0	0	0	0	0	0	0	35.0849166666667	35.0849166666667	35.0849166666667	35.0849166666667	35.0849166666667	35.0849166666667	no
AC083873.4	0	0	0	0	0	0	0	0	0	0	0	0	774.577	774.577	774.577	774.577	774.577	774.577	no
AC083875.2	0	1.48634	0	0	0	0	0	2	0	0	0	0	98.2156	98.2156	98.2156	98.2156	98.2156	98.2156	no
AC083899.1	0.217891	0.349864	0.0547129	0.12375	0.229294	0	3.11171	5.00522	1.25287	2.41476	3.29266	0	1047.95	1044.22	1062.96	1049.13	1055.73	1051.9772113704	no
AC083939.1	0	0	0	0	0	0	0	0	0	0	0	0	36.7739166666667	36.7739166666667	36.7739166666667	36.7739166666667	36.7739166666667	36.7739166666667	no
AC084121.14	0	0	0	0	0	0	0	0	0	0	0	0	42.11185	42.11185	42.11185	42.11185	42.11185	42.11185	no
AC084121.17	0	0	0	0	0	0	0	0	0	0	0	0	510.6735	510.6735	510.6735	510.6735	510.6735	510.6735	no
AC084219.2	0.456917	0.351583	0	0.696535	0	0.413541	21.407	16.542	0	44.5543	0	23.4118	3437.95	3434.22	3437.69436757901	3439.13	3437.69436757901	3439.48	no
AC084290.2	0	0	0	0	0	0	0	0	0	0	0	0	82.8142666666667	82.8142666666667	82.8142666666667	82.8142666666667	82.8142666666667	82.8142666666667	no
AC087163.2	0.559147	0.140038	0	0.306544	0.413941	0.115376	4	1	0	3	3	1	524.945	521.225	526.334697979466	526.176	532.82	526.574	no
AC087163.3	0	0	0	0	0	0	0	0	0	0	0	0	86.8861333333333	86.8861333333333	86.8861333333333	86.8861333333333	86.8861333333333	86.8861333333333	no
AC087499.4	0	0	1.66061	0	0	0	0	0	1	0	0	0	27.9533	27.9533	27.9533	27.9533	27.9533	27.9533	no
AC087499.5	0	0	0	0	0	0	0	0	0	0	0	0	1017.57833333333	1017.57833333333	1017.57833333333	1017.57833333333	1017.57833333333	1017.57833333333	no
AC087499.7	0	0	0	0	0	0	0	0	0	0	0	0	510.6735	510.6735	510.6735	510.6735	510.6735	510.6735	no
AC087499.8	0	0	0	0	0	0	0	0	0	0	0	0	43.0473833333333	43.0473833333333	43.0473833333333	43.0473833333333	43.0473833333333	43.0473833333333	no
AC087499.9	0	0	0	0	0	0	0	0	0	0	0	0	29.9331666666667	29.9331666666667	29.9331666666667	29.9331666666667	29.9331666666667	29.9331666666667	no
AC087650.1	0	0	0	0	0	0	0	0	0	0	0	0	151.555166666667	151.555166666667	151.555166666667	151.555166666667	151.555166666667	151.555166666667	no
AC090018.1	0	0	0	0	0	0	0	0	0	0	0	0	78.4149333333333	78.4149333333333	78.4149333333333	78.4149333333333	78.4149333333333	78.4149333333333	no
AC090283.3	0	0	0	0	0	0	0	0	0	0	0	0	332.189166666667	332.189166666667	332.189166666667	332.189166666667	332.189166666667	332.189166666667	no
AC090286.2	0	0	0.168927	0.205432	0.274737	0.232196	0	0	1.00032	1	1	1	266.405439391639	266.405439391639	274.877	261.718	267.596	261.65	no
AC090453.1	0	0	0	0	0	0	0	0	0	0	0	0	125.077833333333	125.077833333333	125.077833333333	125.077833333333	125.077833333333	125.077833333333	no
AC090505.5	0	0	0	0	0	0	0	0	0	0	0	0	1509.57833333333	1509.57833333333	1509.57833333333	1509.57833333333	1509.57833333333	1509.57833333333	no
AC090602.2	0	0	0	0	0	0	0	0	0	0	0	0	39.3465666666667	39.3465666666667	39.3465666666667	39.3465666666667	39.3465666666667	39.3465666666667	no
AC090625.1	0	0	0	0	0	0	0	0	0	0	0	0	31.91	31.91	31.91	31.91	31.91	31.91	no
AC090774.2	0	0	0	0	0	0	0	0	0	0	0	0	38.03395	38.03395	38.03395	38.03395	38.03395	38.03395	no
AC090804.1	0	0.889725	0	0	0	0.359131	0	2.00121	0	0	0	1	166.653787085682	164.175	166.653787085682	166.653787085682	166.653787085682	169.17	no
AC090954.5	0	0	0	0	0	0	0	0	0	0	0	0	75.82105	75.82105	75.82105	75.82105	75.82105	75.82105	no
AC090955.5	0	0	0	0	0	0	0	0	0	0	0	0	35.9513	35.9513	35.9513	35.9513	35.9513	35.9513	no
AC090958.1	0	0	0	0.251117	0	0	0	0	0	0.978376	0	0	209.475	209.475	209.475	209.475	209.475	209.475	no
AC090958.5	3.13086	0	0	3.21368	0	0.869042	3	0	0	4	0	1	70.3136	69.0310514240326	69.0310514240326	66.9205	69.0310514240326	69.9093	no
AC090960.1	0	0	0	0	0	0	0	0	0	0	0	0	53.5019833333333	53.5019833333333	53.5019833333333	53.5019833333333	53.5019833333333	53.5019833333333	no
AC091069.1	0	0	0	0	0	0	0	0	0	0	0	0	36.9422666666667	36.9422666666667	36.9422666666667	36.9422666666667	36.9422666666667	36.9422666666667	no
AC091304.1	0	0	0	0	0	0	0	0	0	0	0	0	37.3875	37.3875	37.3875	37.3875	37.3875	37.3875	no
AC091491.1	1.98219	2.63033	0.788287	1.57996	1.65743	2.57193	2.17991	2.84467	1.5	2.28571	1.88951	3.41222	80.6999	78.9389	88.3298	77.7818	83.8129	80.6035	no
AC091492.2	0	0	0	0	0	0	0	0	0	0	0	0	43.914	43.914	43.914	43.914	43.914	43.914	no
AC091633.2	0	0	0	0	0	0	0	0	0	0	0	0	156.858833333333	156.858833333333	156.858833333333	156.858833333333	156.858833333333	156.858833333333	no
AC091654.7	0	0	0	0.302595	0	0	0	0	0	1	0	0	177.681	177.681	177.681	177.681	177.681	177.681	no
AC092013.1	0	0	0	0	0	0	0	0	0	0	0	0	62.81745	62.81745	62.81745	62.81745	62.81745	62.81745	no
AC092066.6	0	0	0	0	0	0	0	0	0	0	0	0	57.0183333333333	57.0183333333333	57.0183333333333	57.0183333333333	57.0183333333333	57.0183333333333	no
AC092106.1	0	0	0	0	0	0	0	0	0	0	0	0	168.365666666667	168.365666666667	168.365666666667	168.365666666667	168.365666666667	168.365666666667	no
AC092106.2	0	0	0	0	0	0	0	0	0	0	0	0	82.2781666666667	82.2781666666667	82.2781666666667	82.2781666666667	82.2781666666667	82.2781666666667	no
AC092155.1	0	0	0	0	0	0	0	0	0	0	0	0	159.479666666667	159.479666666667	159.479666666667	159.479666666667	159.479666666667	159.479666666667	no
AC092162.2	0	0	0	0	0	0	0	0	0	0	0	0	123.509333333333	123.509333333333	123.509333333333	123.509333333333	123.509333333333	123.509333333333	no
AC092170.1	0	0	0	0	0	0	0	0	0	0	0	0	73.2800833333333	73.2800833333333	73.2800833333333	73.2800833333333	73.2800833333333	73.2800833333333	no
AC092421.1	0	0	0	0	0	0	0	0	0	0	0	0	111.475166666667	111.475166666667	111.475166666667	111.475166666667	111.475166666667	111.475166666667	no
AC092566.1	0	0	0	0	0	0	0	0	0	0	0	0	44.6316333333333	44.6316333333333	44.6316333333333	44.6316333333333	44.6316333333333	44.6316333333333	no
AC092568.1	0	0	0	0	0	0	0	0	0	0	0	0	959.577	959.577	959.577	959.577	959.577	959.577	no
AC092569.2	0	0	0	0	0	0	0	0	0	0	0	0	40.7402666666667	40.7402666666667	40.7402666666667	40.7402666666667	40.7402666666667	40.7402666666667	no
AC092570.1	0	0	0	0.357277	0.473228	0	0	0	0	1	1	0	152.901612208636	152.901612208636	152.901612208636	150.486	155.356	152.901612208636	no
AC092570.3	0	0	0	0	0	0	0	0	0	0	0	0	369	369	369	369	369	369	no
AC092570.4	0	0	0	0	0	0	0	0	0	0	0	0	818.577	818.577	818.577	818.577	818.577	818.577	no
AC092573.2	0	1.16081	0	0	0	0	0	1	0	0	0	0	62.8795	62.8795	62.8795	62.8795	62.8795	62.8795	no
AC092580.1	0	0	0	0	0	0	0	0	0	0	0	0	334.179833333333	334.179833333333	334.179833333333	334.179833333333	334.179833333333	334.179833333333	no
AC092580.2	0	0	0	0	0	0	0	0	0	0	0	0	31.60115	31.60115	31.60115	31.60115	31.60115	31.60115	no
AC092601.1	0	0	0	0	0	0	0	0	0	0	0	0	87.9827833333333	87.9827833333333	87.9827833333333	87.9827833333333	87.9827833333333	87.9827833333333	no
AC092610.12	0	0	0	0	0	0	0	0	0	0	0	0	82.2781666666667	82.2781666666667	82.2781666666667	82.2781666666667	82.2781666666667	82.2781666666667	no
AC092628.3	0	0	0	0	0	0	0	0	0	0	0	0	39.3465666666667	39.3465666666667	39.3465666666667	39.3465666666667	39.3465666666667	39.3465666666667	no
AC092638.1	0	0	0	0	0	0	0	0	0	0	0	0	950.577	950.577	950.577	950.577	950.577	950.577	no
AC092638.2	0	0	0	0	0	0	0	0	0	0	0	0	622.605333333333	622.605333333333	622.605333333333	622.605333333333	622.605333333333	622.605333333333	no
AC092641.2	0	0.331581	0	0	0.817126	0.412153	0	2	0	0	5.02358	3.02302	445.926610442435	440.261	445.926610442435	445.926610442435	451.983	445.613	no
AC092642.1	0	0	0	0	0	0	0	0	0	0	0	0	116.695166666667	116.695166666667	116.695166666667	116.695166666667	116.695166666667	116.695166666667	no
AC092646.1	0	0	0	0	0	0	0	0	0	0	0	0	1770.57833333333	1770.57833333333	1770.57833333333	1770.57833333333	1770.57833333333	1770.57833333333	no
AC092646.2	0	0	0	0	0	0	0	0	0	0	0	0	576.629166666667	576.629166666667	576.629166666667	576.629166666667	576.629166666667	576.629166666667	no
AC092651.1	0	0	0	0	0	0	0	0	0	0	0	0	55.3104166666667	55.3104166666667	55.3104166666667	55.3104166666667	55.3104166666667	55.3104166666667	no
AC092664.1	0	0	0	0	0	0	0	0	0	0	0	0	801.577	801.577	801.577	801.577	801.577	801.577	no
AC092798.2	0	0	0	0.528183	0	0.586469	0	0	0	1	0	1	102.689056130632	102.689056130632	102.689056130632	101.793	102.689056130632	103.593	no
AC092824.1	0	0.499583	0.305235	0.440658	2.03967	1.74258	0	0.540292	0.580819	0.637497	2.32526	2.31191	81.8065758572562	78.9389	88.3298	77.7818	83.8129	80.6035	no
AC092835.2	1.83217	1.890685	0.461992	1.41551	1.562618	0.996963	38	29	6	20	24	25	1521.95	1119.56405112697	602.861907712688	759.659917691857	1129.16386998102	1523.48	no
AC092933.4	0.143853	0	0	0	0	0	1.20944	0	0	0	0	0	616.945	616.945	616.945	616.945	616.945	616.945	no
AC093063.2	0	0	0	0	0	0	0	0	0	0	0	0	76.8505666666667	76.8505666666667	76.8505666666667	76.8505666666667	76.8505666666667	76.8505666666667	no
AC093084.1	0	0	0	0	0	0	0	0	0	0	0	0	363.035	363.035	363.035	363.035	363.035	363.035	no
AC093106.4	0	0	0	0	0	0	0	0	0	0	0	0	71.45715	71.45715	71.45715	71.45715	71.45715	71.45715	no
AC093106.6	0	0	0	0	0	0	0	0	0	0	0	0	89.2154666666667	89.2154666666667	89.2154666666667	89.2154666666667	89.2154666666667	89.2154666666667	no
AC093107.7	0	0	0	0.569089	0	0	0	0	0	3	0	0	283.428	283.428	283.428	283.428	283.428	283.428	no
AC093142.2	0	0	0	0	0	0	0	0	0	0	0	0	69.9935	69.9935	69.9935	69.9935	69.9935	69.9935	no
AC093162.3	0	0	0	0	0	0	0	0	0	0	0	0	36.903	36.903	36.903	36.903	36.903	36.903	no
AC093162.5	0.58465	0.195956	0.237313	0.427204	1.72287	1.28631	3	1	2	3	9	8	376.535	372.488	391.21	377.562	384.05	377.85	no
AC093166.1	0	0	0	0	0	0	0	0	0	0	0	0	57.4174	57.4174	57.4174	57.4174	57.4174	57.4174	no
AC093166.2	0	0	0	0	0	0	0	0	0	0	0	0	62.0324333333333	62.0324333333333	62.0324333333333	62.0324333333333	62.0324333333333	62.0324333333333	no
AC093166.3	0	0	0	0	0	0	0	0	0	0	0	0	692.577	692.577	692.577	692.577	692.577	692.577	no
AC093166.4	0	0	0	0	0	0	0	0	0	0	0	0	52.5137	52.5137	52.5137	52.5137	52.5137	52.5137	no
AC093698.1	0	0	0	0	0	0	0	0	0	0	0	0	248.113833333333	248.113833333333	248.113833333333	248.113833333333	248.113833333333	248.113833333333	no
AC093698.4	0	0	0	0	0	0	0	0	0	0	0	0	753.577	753.577	753.577	753.577	753.577	753.577	no
AC093716.1	0	0	0	0	0	0	0	0	0	0	0	0	84.4337333333333	84.4337333333333	84.4337333333333	84.4337333333333	84.4337333333333	84.4337333333333	no
AC093724.2	0.1052376	0.842992	0.0650476	0	0.208776	0.434372	1.002384	8.02932	1.000466	0	2.00694	5.0082	698.945	695.225	713.956	703.035615679879	706.727	700.479	no
AC093787.1	0	0	0	0	0	0	0	0	0	0	0	0	31.3714333333333	31.3714333333333	31.3714333333333	31.3714333333333	31.3714333333333	31.3714333333333	no
AC093826.1	0	0	0	0	0	0	0	0	0	0	0	0	42.25995	42.25995	42.25995	42.25995	42.25995	42.25995	no
AC093838.4	6.948942	5.511842	2.6805133	6.805713	6.397539	6.45691	321.0293	249.6886	198.45381	425.9619	291.7845	348.122	3390.06181817318	3306.5247961099	3436.71016337356	3365.10417316892	3353.10990717993	3275.53837002529	no
AC093850.1	0	0	0	0	0	0	0	0	0	0	0	0	39.0797166666667	39.0797166666667	39.0797166666667	39.0797166666667	39.0797166666667	39.0797166666667	no
AC093899.3	0	0	0	0	0	0	0	0	0	0	0	0	83.9148	83.9148	83.9148	83.9148	83.9148	83.9148	no
AC094019.4	0.481459	0.49022	0	0	0	0.793557	1	1	0	0	0	2	152.412	148.895	151.464010999336	151.464010999336	151.464010999336	153.119	no
AC096553.5	0	0	0	0	0	0	0	0	0	0	0	0	504.6735	504.6735	504.6735	504.6735	504.6735	504.6735	no
AC096579.13	0	0	0	0	0	0	0	0	0	0	0	0	320.241033333333	320.241033333333	320.241033333333	320.241033333333	320.241033333333	320.241033333333	no
AC096582.8	0	0	0	0	0	0	0	0	0	0	0	0	69.9935	69.9935	69.9935	69.9935	69.9935	69.9935	no
AC096582.9	0	0	0	0	0	0	0	0	0	0	0	0	195.134333333333	195.134333333333	195.134333333333	195.134333333333	195.134333333333	195.134333333333	no
AC096649.1	0	0	0	0	0	0	0	0	0	0	0	0	94.26105	94.26105	94.26105	94.26105	94.26105	94.26105	no
AC096664.1	0	0	0	0	0	0	0	0	0	0	0	0	102.980783333333	102.980783333333	102.980783333333	102.980783333333	102.980783333333	102.980783333333	no
AC096664.2	0	0	0	0	0	0	0	0	0	0	0	0	453.738	453.738	453.738	453.738	453.738	453.738	no
AC096775.2	0	0	0	0	0	0	0	0	0	0	0	0	134.878	134.878	134.878	134.878	134.878	134.878	no
AC096921.2	0	0.908027	0	0.67397	0	0	0	1	0	1	0	0	80.0785685948495	80.3843	80.0785685948495	79.774	80.0785685948495	80.0785685948495	no
AC097359.2	0	0	0	0	0.979025	0	0	0	0	0	2	0	150.187	150.187	150.187	150.187	150.187	150.187	no
AC097374.2	2.0040508	1.78433	0.579253	1.63297	1.4969109	1.58217	170.49615	153.819	78.7522	191.258	126.9313	164	6242.87488034734	6292.22	6310.96	6297.13	6234.06004469404	6297.48	no
AC097463.1	0	0	0	0	0	0	0	0	0	0	0	0	163.042666666667	163.042666666667	163.042666666667	163.042666666667	163.042666666667	163.042666666667	no
AC097463.2	0	0	0	0	0	0	0	0	0	0	0	0	31.3529333333333	31.3529333333333	31.3529333333333	31.3529333333333	31.3529333333333	31.3529333333333	no
AC097499.2	0	0	0	0	0	0	0	0	0	0	0	0	31.5027666666667	31.5027666666667	31.5027666666667	31.5027666666667	31.5027666666667	31.5027666666667	no
AC097523.1	0	0	0	0	0.231781	0.195217	0	0	0	0	1.00009	1.00008	314.213764661894	314.213764661894	314.213764661894	314.213764661894	317.219	311.237	no
AC097523.3	0	0	0	0	0	0	0	0	0	0	0	0	328.229666666667	328.229666666667	328.229666666667	328.229666666667	328.229666666667	328.229666666667	no
AC097533.1	0	0	0	0	0	0	0	0	0	0	0	0	161.263333333333	161.263333333333	161.263333333333	161.263333333333	161.263333333333	161.263333333333	no
AC097713.5	0	0	0	0	0	0	0	0	0	0	0	0	73.2800833333333	73.2800833333333	73.2800833333333	73.2800833333333	73.2800833333333	73.2800833333333	no
AC097721.1	0	0	0	0	0	0	0	0	0	0	0	0	928.577	928.577	928.577	928.577	928.577	928.577	no
AC098592.6	0	0	0	0	0	0	0	0	0	0	0	0	42.2406333333333	42.2406333333333	42.2406333333333	42.2406333333333	42.2406333333333	42.2406333333333	no
AC098592.7	0	0	0	0	0	0	0	0	0	0	0	0	63.2414833333333	63.2414833333333	63.2414833333333	63.2414833333333	63.2414833333333	63.2414833333333	no
AC098614.1	0	0	0	0	0	0	0	0	0	0	0	0	40.1518	40.1518	40.1518	40.1518	40.1518	40.1518	no
AC098614.2	0.0977545	0.8044171	0.0306205	0.293168	0.146163	0	2.00083	6.00369	1.00065	3.00334	3.0015	0	1501.95	544.762153277199	1516.96	550.793547297113	1509.73	1006.34045612786	no
AC098614.3	0	0	0	0	0	0	0	0	0	0	0	0	128.272166666667	128.272166666667	128.272166666667	128.272166666667	128.272166666667	128.272166666667	no
AC098784.1	0	0	0	0	0	0	0	0	0	0	0	0	47.14125	47.14125	47.14125	47.14125	47.14125	47.14125	no
AC098824.6	0	0	0	0	0	0	0	0	0	0	0	0	655.596166666667	655.596166666667	655.596166666667	655.596166666667	655.596166666667	655.596166666667	no
AC098826.4	0	0	0	0	0	0	0	0	0	0	0	0	154.193166666667	154.193166666667	154.193166666667	154.193166666667	154.193166666667	154.193166666667	no
AC098826.5	0	0	0	0	0	0	0	0	0	0	0	0	327.238333333333	327.238333333333	327.238333333333	327.238333333333	327.238333333333	327.238333333333	no
AC098828.3	0	0	0	0	0	0	0	0	0	0	0	0	128.272166666667	128.272166666667	128.272166666667	128.272166666667	128.272166666667	128.272166666667	no
AC098831.4	0	0	0	0	0	0	0	0	0	0	0	0	48.6551916666667	48.6551916666667	48.6551916666667	48.6551916666667	48.6551916666667	48.6551916666667	no
AC099535.4	1.82834	0	0	0.69574	0.883307	2.27435	2	0	0	1	1	3	80.27	80.2016007853771	80.2016007853771	77.2778	83.2311	80.138	no
AC099799.1	0	0	0	0	0	0	0	0	0	0	0	0	29.5197666666667	29.5197666666667	29.5197666666667	29.5197666666667	29.5197666666667	29.5197666666667	no
AC103563.2	0	0	0	0	0	0	0	0	0	0	0	0	72.3516666666667	72.3516666666667	72.3516666666667	72.3516666666667	72.3516666666667	72.3516666666667	no
AC103563.3	0	0	0	0	0	0	0	0	0	0	0	0	79.4603666666667	79.4603666666667	79.4603666666667	79.4603666666667	79.4603666666667	79.4603666666667	no
AC103563.4	0	0	0	0	0	0	0	0	0	0	0	0	77.38265	77.38265	77.38265	77.38265	77.38265	77.38265	no
AC103563.5	0	0	0	0	0	0	0	0	0	0	0	0	37.9702333333333	37.9702333333333	37.9702333333333	37.9702333333333	37.9702333333333	37.9702333333333	no
AC103563.6	0	0	0	0	0	0	0	0	0	0	0	0	50.2864666666667	50.2864666666667	50.2864666666667	50.2864666666667	50.2864666666667	50.2864666666667	no
AC103563.7	0	0	0	0	0	0	0	0	0	0	0	0	57.4174	57.4174	57.4174	57.4174	57.4174	57.4174	no
AC103564.6	0	0	0	0	0	0	0	0	0	0	0	0	974.577	974.577	974.577	974.577	974.577	974.577	no
AC104058.1	0	0	0	0	2.75267	0	0	0	0	0	2	0	53.4163	53.4163	53.4163	53.4163	53.4163	53.4163	no
AC104076.2	0	0	0	0	0	0	0	0	0	0	0	0	152.419333333333	152.419333333333	152.419333333333	152.419333333333	152.419333333333	152.419333333333	no
AC104131.1	0	0	0	0	0	0	0	0	0	0	0	0	869.577	869.577	869.577	869.577	869.577	869.577	no
AC104297.1	0	0	0	0	0	0	0	0	0	0	0	0	545.645	545.645	545.645	545.645	545.645	545.645	no
AC104304.4	0	0	0	0	0	0	0	0	0	0	0	0	49.1123833333333	49.1123833333333	49.1123833333333	49.1123833333333	49.1123833333333	49.1123833333333	no
AC104306.1	0	0	0	0	0	0	0	0	0	0	0	0	81.1396	81.1396	81.1396	81.1396	81.1396	81.1396	no
AC104306.4	0	0	0	0	0	0	0	0	0	0	0	0	66.3822333333333	66.3822333333333	66.3822333333333	66.3822333333333	66.3822333333333	66.3822333333333	no
AC104308.2	0	0	0	0	0	0	0	0	0	0	0	0	63.2414833333333	63.2414833333333	63.2414833333333	63.2414833333333	63.2414833333333	63.2414833333333	no
AC104389.31	0	0	0	0	0	0	0	0	0	0	0	0	562.637333333333	562.637333333333	562.637333333333	562.637333333333	562.637333333333	562.637333333333	no
AC104389.32	0	0	0	0	0	0	0	0	0	0	0	0	35.9513	35.9513	35.9513	35.9513	35.9513	35.9513	no
AC104451.2	0	0	0	0	0	0	0	0	0	0	0	0	28.25435	28.25435	28.25435	28.25435	28.25435	28.25435	no
AC104532.2	0	0	0	0	0	0.291034	0	0	0	0	0	1.22047	254.775	254.775	254.775	254.775	254.775	254.775	no
AC104534.1	9.5727	3.56984	2.81403	2.55877	2.15895	7.72549	3.76687	1.41	1.78984	1.42199	0.846692	3.71951	28.8753	28.8298	29.5246	29.8791	28.8324	29.2506	no
AC104534.3	0	0	0	0	0	0	0	0	0	0	0	0	352.724533333333	352.724533333333	352.724533333333	352.724533333333	352.724533333333	352.724533333333	no
AC104634.3	0	0	0	0	0	0	0	0	0	0	0	0	146.452666666667	146.452666666667	146.452666666667	146.452666666667	146.452666666667	146.452666666667	no
AC104651.2	0	0	0	0	0	0	0	0	0	0	0	0	410.847833333333	410.847833333333	410.847833333333	410.847833333333	410.847833333333	410.847833333333	no
AC104651.3	0	0	0	0	0	0	0	0	0	0	0	0	206.496333333333	206.496333333333	206.496333333333	206.496333333333	206.496333333333	206.496333333333	no
AC104698.2	0	0	0	0	0	0	0	0	0	0	0	0	44.8768	44.8768	44.8768	44.8768	44.8768	44.8768	no
AC104772.1	0	0	0	0	0	0.21137	0	0	0	0	0	1	287.431	287.431	287.431	287.431	287.431	287.431	no
AC104843.3	0	0	0	0	0	0	0	0	0	0	0	0	57.8019333333333	57.8019333333333	57.8019333333333	57.8019333333333	57.8019333333333	57.8019333333333	no
AC104843.4	0	0	0	0	0	0	0	0	0	0	0	0	50.8748166666667	50.8748166666667	50.8748166666667	50.8748166666667	50.8748166666667	50.8748166666667	no
AC104978.1	0	0	0	0	0	0.662547	0	0	0	0	0	1	91.6979	91.6979	91.6979	91.6979	91.6979	91.6979	no
AC105339.1	0	0	0	0.0542864	0.0327227	0	0	0	0	2.26386	1.00089	0	2245.4275750734	2245.4275750734	2245.4275750734	2242.13	2248.73	2245.4275750734	no
AC105342.1	0	0	0	0	0	0	0	0	0	0	0	0	6523.57833333333	6523.57833333333	6523.57833333333	6523.57833333333	6523.57833333333	6523.57833333333	no
AC105399.2	0	0	0	0	0	0	0	0	0	0	0	0	71.32085	71.32085	71.32085	71.32085	71.32085	71.32085	no
AC105402.2	0	0	0	0	0	0	0	0	0	0	0	0	74.2961833333333	74.2961833333333	74.2961833333333	74.2961833333333	74.2961833333333	74.2961833333333	no
AC105402.3	0	0	0.198744	0	0	0	0	0	1	0	0	0	233.564	233.564	233.564	233.564	233.564	233.564	no
AC105443.2	0	0	0	0	0	0	0	0	0	0	0	0	387.923333333333	387.923333333333	387.923333333333	387.923333333333	387.923333333333	387.923333333333	no
AC106883.1	0	0	0	0	0	0	0	0	0	0	0	0	239.328333333333	239.328333333333	239.328333333333	239.328333333333	239.328333333333	239.328333333333	no
AC106901.1	0	0	0	0	0	0	0	0	0	0	0	0	373.9695	373.9695	373.9695	373.9695	373.9695	373.9695	no
AC107083.1	0	0	0	0	0	0	0	0	0	0	0	0	45.7611	45.7611	45.7611	45.7611	45.7611	45.7611	no
AC107399.1	0	0	0	0	0	0	0	0	0	0	0	0	42.2406333333333	42.2406333333333	42.2406333333333	42.2406333333333	42.2406333333333	42.2406333333333	no
AC107982.4	0	0	0	0	0	0	0	0	0	0	0	0	975.577	975.577	975.577	975.577	975.577	975.577	no
AC107983.4	1.1707	0	0	0	1.18467	0	0.5	0	0	0	0.520941	0	31.3405	31.8307161135278	31.8307161135278	31.8307161135278	32.3286	31.8307161135278	no
AC108032.1	0	0	1.42736	0	0	0	0	0	1	0	0	0	32.5213	32.5213	32.5213	32.5213	32.5213	32.5213	no
AC108039.1	0	0	0	0	0	0	0	0	0	0	0	0	285.5415	285.5415	285.5415	285.5415	285.5415	285.5415	no
AC108039.3	0	1.00842	0	0	0	0	0	1	0	0	0	0	72.382	72.382	72.382	72.382	72.382	72.382	no
AC108059.1	0	0	0	0	0	0	0	0	0	0	0	0	32.7491166666667	32.7491166666667	32.7491166666667	32.7491166666667	32.7491166666667	32.7491166666667	no
AC108059.2	0	0	0	0	0	0	0	0	0	0	0	0	29.6245166666667	29.6245166666667	29.6245166666667	29.6245166666667	29.6245166666667	29.6245166666667	no
AC108059.4	0	0	0	0	0	0	0	0	0	0	0	0	400.880833333333	400.880833333333	400.880833333333	400.880833333333	400.880833333333	400.880833333333	no
AC108448.2	0	0.183228	0	0.133248	0.537917	0	0	1	0	1	3	0	403.931866463827	398.362	403.931866463827	403.499	410.019	403.931866463827	no
AC108463.2	17.1658	19.6191	1.86283	30.5591	22.7169	29.6072	16	18	3	37	22	33	68.397	66.9673	74.7566	65.0973	71.1984	67.7162	no
AC108479.2	0	0	0	0	0	0	0	0	0	0	0	0	118.167666666667	118.167666666667	118.167666666667	118.167666666667	118.167666666667	118.167666666667	no
AC108868.3	0	0	0	0	0	0	0	0	0	0	0	0	208.400333333333	208.400333333333	208.400333333333	208.400333333333	208.400333333333	208.400333333333	no
AC108938.3	0	0	0	0	0	0	0	0	0	0	0	0	32.4892	32.4892	32.4892	32.4892	32.4892	32.4892	no
AC108938.5	0	0	0	0	0	0	0	0	0	0	0	0	2877.57833333333	2877.57833333333	2877.57833333333	2877.57833333333	2877.57833333333	2877.57833333333	no
AC109631.1	3.23901	2.93319	0	2.13029	0.797412	2.53914	20	18.0538	0	18	5	19	453.104	449.261	454.43491652227	454.292	460.983	454.613	no
AC109638.1	0	0	0	0	0	0	0	0	0	0	0	0	60.3752	60.3752	60.3752	60.3752	60.3752	60.3752	no
AC109815.2	0	0	0	0	0	0	0	0	0	0	0	0	102.980783333333	102.980783333333	102.980783333333	102.980783333333	102.980783333333	102.980783333333	no
AC110299.5	0.209251	0	0	0	0.205313	0.172571	1	0	0	0	1	1	350.682	353.591116304515	353.591116304515	353.591116304515	358.081	352.054	no
AC110620.1	0	0	0	0	0	1.70205	0	0	0	0	0	1	35.6947	35.6947	35.6947	35.6947	35.6947	35.6947	no
AC110754.3	0	0	0	0	0	0	0	0	0	0	0	0	277.626166666667	277.626166666667	277.626166666667	277.626166666667	277.626166666667	277.626166666667	no
AC110926.4	0	0	0	0.0440875	0.0300387	0	0	0	0	2.04847	1.0234	0	2501.42782324416	2501.42782324416	2501.42782324416	2498.13	2504.73	2501.42782324416	no
AC111155.1	0	0	0	0	0	0	0	0	0	0	0	0	57.4174	57.4174	57.4174	57.4174	57.4174	57.4174	no
AC111200.2	0.22728	0	0	0.32929	1.09374	0.184864	1.02146	0	0	2.02773	5.01643	1.00742	329.791	332.273835474807	332.273835474807	331.08	337.192	331.082	no
AC111200.7	0	0	0	0	0	0	0	0	0	0	0	0	184.869666666667	184.869666666667	184.869666666667	184.869666666667	184.869666666667	184.869666666667	no
AC112198.1	0	0	0	0	0	0	0	0	0	0	0	0	6671.57833333333	6671.57833333333	6671.57833333333	6671.57833333333	6671.57833333333	6671.57833333333	no
AC112220.2	0	0	0	0	0	0	0	0	0	0	0	0	72.82755	72.82755	72.82755	72.82755	72.82755	72.82755	no
AC112229.1	0.835862	0.524546	0.0164786	1.20023	0.962911	1.02412	31.9164	20.1093	1	62.5759	36.8004	47.2579	2801.95	2798.22	2816.96	2803.13	2809.73	2803.48	no
AC112229.6	0	0.57875	0	0	0	0.960175	0	0.5	0	0	0	1	63.1665086956688	63.0592	63.1665086956688	63.1665086956688	63.1665086956688	63.274	no
AC112497.1	22.711	24.5052	9.62636	32.1241	23.6274	28.3283	96.5385	103.34	67.6928	187.109	102.591	146.055	311.92	307.808	326.423	313.16	319.219	313.237	no
AC113618.2	0	0	0	0	0	0	0	0	0	0	0	0	47.4935333333333	47.4935333333333	47.4935333333333	47.4935333333333	47.4935333333333	47.4935333333333	no
AC114737.3	0	0	0	0	0	0	0	0	0	0	0	0	28.0045333333333	28.0045333333333	28.0045333333333	28.0045333333333	28.0045333333333	28.0045333333333	no
AC114755.2	0	0	0	0	0	0	0	0	0	0	0	0	39.0797166666667	39.0797166666667	39.0797166666667	39.0797166666667	39.0797166666667	39.0797166666667	no
AC114755.3	0	0	0	0	0	0	0	0	0	0	0	0	543.645	543.645	543.645	543.645	543.645	543.645	no
AC114755.4	0	0	0	0	0	0	0	0	0	0	0	0	130.677333333333	130.677333333333	130.677333333333	130.677333333333	130.677333333333	130.677333333333	no
AC114755.5	0	0	0	0	0	0	0	0	0	0	0	0	75.82105	75.82105	75.82105	75.82105	75.82105	75.82105	no
AC114755.7	0	0	0	0	0	0	0	0	0	0	0	0	506.6735	506.6735	506.6735	506.6735	506.6735	506.6735	no
AC114760.1	0	0	0	0	0	0	0	0	0	0	0	0	328.229666666667	328.229666666667	328.229666666667	328.229666666667	328.229666666667	328.229666666667	no
AC114776.1	2.46571	0	0	0.618462	2.38159	0	3	0	0	1.00101	3	0	89.2812	89.6079344715795	89.6079344715795	87.0218	92.6086	89.6079344715795	no
AC114783.1	0	0	0	0	0	0	0	0	0	0	0	0	294.890176666667	294.890176666667	294.890176666667	294.890176666667	294.890176666667	294.890176666667	no
AC114812.10	0	0	0	0	0.168228	0	0	0	0	0	1	0	437.019	437.019	437.019	437.019	437.019	437.019	no
AC114812.5	0	0	0	0.133911	0	0	0	0	0	1	0	0	401.499	401.499	401.499	401.499	401.499	401.499	no
AC114812.9	0.364732	0	0	0.53299	0.717222	0.150449	2	0	0	4	4	1	402.38	404.918040164345	404.918040164345	403.499	410.019	403.818	no
AC114814.2	0	0	0	0	0	0	0	0	0	0	0	0	166.5675	166.5675	166.5675	166.5675	166.5675	166.5675	no
AC114973.1	0	0	0	0	0	0	0	0	0	0	0	0	308.340833333333	308.340833333333	308.340833333333	308.340833333333	308.340833333333	308.340833333333	no
AC115115.4	0	0	0	1.58187	0	0	0	0	0	1	0	0	33.9884	33.9884	33.9884	33.9884	33.9884	33.9884	no
AC115283.1	0	0	0	0	0	0	0	0	0	0	0	0	98.85875	98.85875	98.85875	98.85875	98.85875	98.85875	no
AC115617.2	0.225805	0.113301	0	0	0	0	2	1.00311	0	0	0	0	649.945	646.225	648.082330900172	648.082330900172	648.082330900172	648.082330900172	no
AC116050.1	0	0	0	0	0	0	0	0	0	0	0	0	1454.57833333333	1454.57833333333	1454.57833333333	1454.57833333333	1454.57833333333	1454.57833333333	no
AC116366.7	1.342417	1.634541	0.12894	0.728043	1.780805	1.085157	140.0801	170.9982	19.3022	106.245	184.9411	136.1218	7657.18960438522	7635.99459971943	6948.96	7846.13	7635.09174932123	7620.98513335858	no
AC117490.2	0	0	0	0	0	0	0	0	0	0	0	0	27.2381333333333	27.2381333333333	27.2381333333333	27.2381333333333	27.2381333333333	27.2381333333333	no
AC117947.1	0	0	0	0	0	0	0	0	0	0	0	0	207.445666666667	207.445666666667	207.445666666667	207.445666666667	207.445666666667	207.445666666667	no
AC119403.1	0	0	0	0	0	0	0	0	0	0	0	0	274.663666666667	274.663666666667	274.663666666667	274.663666666667	274.663666666667	274.663666666667	no
AC121251.1	0	0	0	0	0	0	0	0	0	0	0	0	38.6458833333333	38.6458833333333	38.6458833333333	38.6458833333333	38.6458833333333	38.6458833333333	no
AC123900.2	0	0	0	0	0	0	0	0	0	0	0	0	43.5183833333333	43.5183833333333	43.5183833333333	43.5183833333333	43.5183833333333	43.5183833333333	no
AC125232.1	5.75398	6.44006	4.323	9.12762	9.40097	9.20167	84.6817	94.9561	101.972	183.541	139.09	163.798	1079.95	1076.22	1094.96	1081.13	1087.73	1081.48	no
AC125238.2	0	0	0	0	0	0	0	0	0	0	0	0	1115.57833333333	1115.57833333333	1115.57833333333	1115.57833333333	1115.57833333333	1115.57833333333	no
AC125238.3	0	0	0	0	0	0	0	0	0	0	0	0	38.6458833333333	38.6458833333333	38.6458833333333	38.6458833333333	38.6458833333333	38.6458833333333	no
AC125634.1	0	0	0	0	0	0	0	0	0	0	0	0	1078.57833333333	1078.57833333333	1078.57833333333	1078.57833333333	1078.57833333333	1078.57833333333	no
AC126365.1	0	0	0	0	0	0	0	0	0	0	0	0	620.739416666667	620.739416666667	620.739416666667	620.739416666667	620.739416666667	620.739416666667	no
AC127383.1	0	0	0	0	0	0	0	0	0	0	0	0	1475.57833333333	1475.57833333333	1475.57833333333	1475.57833333333	1475.57833333333	1475.57833333333	no
AC127391.3	0	0	0	0	0	0	0	0	0	0	0	0	44.6692166666667	44.6692166666667	44.6692166666667	44.6692166666667	44.6692166666667	44.6692166666667	no
AC127537.2	0	0	0	0	0.860827	0	0	0	0	0	1	0	85.4047	85.4047	85.4047	85.4047	85.4047	85.4047	no
AC127537.3	0	0	0	0.306064	0	0.22461	0	0	0	0.485119	0	0.322475	86.2164165710917	86.2164165710917	86.2164165710917	85.2193	86.2164165710917	87.2252	no
AC128677.3	0	0	0	0	0	0	0	0	0	0	0	0	129.868666666667	129.868666666667	129.868666666667	129.868666666667	129.868666666667	129.868666666667	no
AC129778.2	1.832228	0	3.33078e-06	1.52245	3.0265509743	1.3755265	3.703548	0	0.000123126	4	6.000952327	4.2075535	148.32680768114	249.867882731676	1715.96	141.26	145.77016007724	185.839291709291	no
AC130360.7	0	0	0	0	0	0	0	0	0	0	0	0	1268.57833333333	1268.57833333333	1268.57833333333	1268.57833333333	1268.57833333333	1268.57833333333	no
AC130360.8	0	0	0	0	0	0	0	0	0	0	0	0	824.577	824.577	824.577	824.577	824.577	824.577	no
AC130464.1	0	0	0	0	0	0	0	0	0	0	0	0	1175.57833333333	1175.57833333333	1175.57833333333	1175.57833333333	1175.57833333333	1175.57833333333	no
AC130709.1	0	0	0	0	0	0	0	0	0	0	0	0	887.577	887.577	887.577	887.577	887.577	887.577	no
AC131056.6	0	0	0	0	0	0	0	0	0	0	0	0	43.1445777777778	43.1445777777778	43.1445777777778	43.1445777777778	43.1445777777778	43.1445777777778	no
AC131097.4	0	0	0	0	0.65373	0.328755	0	0	0	0	2	1	203.876153352882	203.876153352882	203.876153352882	203.876153352882	224.920243429244	184.801	no
AC132008.1	0	0	0	3.842	5.81601	0	0	0	0	3	4	0	46.0732768171529	46.0732768171529	46.0732768171529	41.9823	50.5629	46.0732768171529	no
AC132479.4	0	0	0	0	0	0	0	0	0	0	0	0	30.9969833333333	30.9969833333333	30.9969833333333	30.9969833333333	30.9969833333333	30.9969833333333	no
AC133104.2	0	0	0	0	0	0	0	0	0	0	0	0	33.06655	33.06655	33.06655	33.06655	33.06655	33.06655	no
AC133141.1	0	0	0	0	0	0	0	0	0	0	0	0	65.6379333333333	65.6379333333333	65.6379333333333	65.6379333333333	65.6379333333333	65.6379333333333	no
AC133551.1	0	0	0	0	0	0	0	0	0	0	0	0	1481.57833333333	1481.57833333333	1481.57833333333	1481.57833333333	1481.57833333333	1481.57833333333	no
AC133644.3	0	0.361805	0	0.088121	0	0	0	3	0	1	0	0	607.672551009176	605.225	607.672551009176	610.13	607.672551009176	607.672551009176	no
AC133965.1	0	0	0	0	0	0	0	0	0	0	0	0	72.3516666666667	72.3516666666667	72.3516666666667	72.3516666666667	72.3516666666667	72.3516666666667	no
AC134915.1	0	0	0	0	0	0	0	0	0	0	0	0	251.045333333333	251.045333333333	251.045333333333	251.045333333333	251.045333333333	251.045333333333	no
AC135999.2	0	0	0	0	0	0	0	0	0	0	0	0	161.263333333333	161.263333333333	161.263333333333	161.263333333333	161.263333333333	161.263333333333	no
AC136289.1	0.386823	1.16324	0.117455	1.26828	0.6060718	1.3023972	2.00566	6	1	9	4.01054	9	380.474	376.488	395.21	381.531	486.493348759998	419.832127599783	no
AC136352.1	0	0	0	0	0	0	0	0	0	0	0	0	1735.57833333333	1735.57833333333	1735.57833333333	1735.57833333333	1735.57833333333	1735.57833333333	no
AC136352.2	0	0	0	0	0	0	0	0	0	0	0	0	276.633666666667	276.633666666667	276.633666666667	276.633666666667	276.633666666667	276.633666666667	no
AC136352.3	0	0.0553288	0	0	0	0.204647	0	1	0	0	0	4.46144	1321.84738362641	1319.22	1321.84738362641	1321.84738362641	1321.84738362641	1324.48	no
AC136612.1	0	0	0	0	0	0	0	0	0	0	0	0	1101.57833333333	1101.57833333333	1101.57833333333	1101.57833333333	1101.57833333333	1101.57833333333	no
AC136616.1	0	0	0	0	0	0	0	0	0	0	0	0	3021.07833333333	3021.07833333333	3021.07833333333	3021.07833333333	3021.07833333333	3021.07833333333	no
AC136616.2	0	0	0	0	0	0	0	0	0	0	0	0	49.3536083333333	49.3536083333333	49.3536083333333	49.3536083333333	49.3536083333333	49.3536083333333	no
AC136616.3	0	0	0	0	0	0	0	0	0	0	0	0	47.4935333333333	47.4935333333333	47.4935333333333	47.4935333333333	47.4935333333333	47.4935333333333	no
AC136896.2	0	0	0	0	0	0	0	0	0	0	0	0	224.793833333333	224.793833333333	224.793833333333	224.793833333333	224.793833333333	224.793833333333	no
AC137527.2	0	0	0	0	0	0	0	0	0	0	0	0	31.6316166666667	31.6316166666667	31.6316166666667	31.6316166666667	31.6316166666667	31.6316166666667	no
AC137675.1	0	0	0	0	0	0	0	0	0	0	0	0	20.1574166666667	20.1574166666667	20.1574166666667	20.1574166666667	20.1574166666667	20.1574166666667	no
AC138035.3	0	0.0925583	0	0	0	0	0	3.11848	0	0	0	0	2459.22	2459.22	2459.22	2459.22	2459.22	2459.22	no
AC138472.4	0	0	0	0	0	0	0	0	0	0	0	0	41.3943666666667	41.3943666666667	41.3943666666667	41.3943666666667	41.3943666666667	41.3943666666667	no
AC138517.5	0	0	0	0	0	0	0	0	0	0	0	0	245.180666666667	245.180666666667	245.180666666667	245.180666666667	245.180666666667	245.180666666667	no
AC138517.6	0.064768	0	0	0.0949575	0.129502	0.080381	2	0	0	4.00409	4.00513	3	2265.95	2268.57047681238	2268.57047681238	2267.13	2273.73	2267.48	no
AC138623.1	0	0	0	0	0	0	0	0	0	0	0	0	32.8719166666667	32.8719166666667	32.8719166666667	32.8719166666667	32.8719166666667	32.8719166666667	no
AC138647.1	0	0	0	0	0	0	0	0	0	0	0	0	324.247166666667	324.247166666667	324.247166666667	324.247166666667	324.247166666667	324.247166666667	no
AC138649.1	0	0	0	0	0	0	0	0	0	0	0	0	48.0897333333333	48.0897333333333	48.0897333333333	48.0897333333333	48.0897333333333	48.0897333333333	no
AC138969.4	89.935561	72.7249435	12.10572602	105.670635	96.15369	114.4926051	1336.54113	963.75335	256.443826	1774.02621	1484.69047	2061.526	1090.51487082867	967.278981798728	983.33673601787	902.627626035511	1135.18636608798	1093.92126102132	no
AC139085.2	0	0	0	0	0	0	0	0	0	0	0	0	28.3026833333333	28.3026833333333	28.3026833333333	28.3026833333333	28.3026833333333	28.3026833333333	no
AC139103.1	0	0	0	0	0	0	0	0	0	0	0	0	705.577	705.577	705.577	705.577	705.577	705.577	no
AC139143.2	0	0	0	0	0	0	0	0	0	0	0	0	882.577	882.577	882.577	882.577	882.577	882.577	no
AC139712.1	0	0	0	0.878256	0	0	0	0	0	1.00742	0	0	61.6727	61.6727	61.6727	61.6727	61.6727	61.6727	no
AC139712.2	0	0	0	0	0	0	0	0	0	0	0	0	1550.57833333333	1550.57833333333	1550.57833333333	1550.57833333333	1550.57833333333	1550.57833333333	no
AC140076.1	0.975959	0	0	0	0	0.812902	1	0	0	0	0	1	75.188	74.9623112797358	74.9623112797358	74.9623112797358	74.9623112797358	74.7373	no
AC140725.7	3.39331	0	0	0	0	0	1	0	0	0	0	0	21.625	21.625	21.625	21.625	21.625	21.625	no
AC140725.8	0	0	0	0	0	0	0	0	0	0	0	0	555.645	555.645	555.645	555.645	555.645	555.645	no
AC141272.1	0	0	0	0	0	0	0	0	0	0	0	0	48.3474833333333	48.3474833333333	48.3474833333333	48.3474833333333	48.3474833333333	48.3474833333333	no
AC141586.5	5.617481	11.48889	2.8047	9.86529	8.69789	9.76615	153.75053	137.48008	63.8724	227.06596	141.64043	182.28425	2008.42243301519	873.436030907685	1057.13002759653	1237.49516118381	1197.21318334849	1133.97061634114	no
AC142391.3	0	0	0	0	0	0	0	0	0	0	0	0	677.577	677.577	677.577	677.577	677.577	677.577	no
AC142525.1	0	0	0	0	0	0	0	0	0	0	0	0	35.0208333333333	35.0208333333333	35.0208333333333	35.0208333333333	35.0208333333333	35.0208333333333	no
AC144530.1	0	0.324302	0.190797	0	0	0	0	1.00075	1.00019	0	0	0	234.115184682669	225.241	243.339	234.115184682669	234.115184682669	234.115184682669	no
AC144568.4	0	0	0	0	0	0	0	0	0	0	0	0	31.99875	31.99875	31.99875	31.99875	31.99875	31.99875	no
AC144838.2	0	0	0	0	0	0	0	0	0	0	0	0	28.1046	28.1046	28.1046	28.1046	28.1046	28.1046	no
AC144838.3	0	0	0	0	0	0	0	0	0	0	0	0	216.094	216.094	216.094	216.094	216.094	216.094	no
AC145212.1	2.17092	3.31546	3.05102	3.44356	3.2131	2.73734	37.6003	57.5609	84.5223	81.4774	55.8863	57.3328	1270.95	1267.22	1285.96	1272.13	1278.73	1272.48	no
AC145212.2	3.86154	3.78519	2.78174	4.21593	3.7345	3.92621	97.4034	95.7938	111.819	145.232	94.417	119.716	1850.95	1847.22	1865.96	1852.13	1858.73	1852.48	no
AC151960.1	0	0	0	0	0	0	0	0	0	0	0	0	30.3	30.3	30.3	30.3	30.3	30.3	no
AC152010.1	0	0	0	0	0	0	0	0	0	0	0	0	1681.57833333333	1681.57833333333	1681.57833333333	1681.57833333333	1681.57833333333	1681.57833333333	no
AC159540.14	0	0.419354	0	0.230051	0.31164	0.60626	0	4	0	3	3	7	701.628385253999	696.225	701.628385253999	701.13	707.727	701.479	no
AC171558.1	0	0	0	0	0	0	0	0	0	0	0	0	1018.57833333333	1018.57833333333	1018.57833333333	1018.57833333333	1018.57833333333	1018.57833333333	no
AC171558.2	0	0	0	0	0	0	0	0	0	0	0	0	759.577	759.577	759.577	759.577	759.577	759.577	no
AC171558.3	0	0	0	0	0	0	0	0	0	0	0	0	596.6135	596.6135	596.6135	596.6135	596.6135	596.6135	no
AC210544.1	0	0	0	0	0	0	0	0	0	0	0	0	81.6944666666667	81.6944666666667	81.6944666666667	81.6944666666667	81.6944666666667	81.6944666666667	no
AC213203.1	0.583557	0.438627	0.0895827	0.10664	0	0	4	3	1	1	0	0	502.987	499.225	518.175	504.176	506.09020002381	506.09020002381	no
AC226119.4	0	0	0	0	0	0	0	0	0	0	0	0	208.400333333333	208.400333333333	208.400333333333	208.400333333333	208.400333333333	208.400333333333	no
AC226150.3	0	0	0	0	0	0	0	0	0	0	0	0	149.849666666667	149.849666666667	149.849666666667	149.849666666667	149.849666666667	149.849666666667	no
AC233755.1	0	0	0	0	0	0	0	0	0	0	0	0	70.9491333333333	70.9491333333333	70.9491333333333	70.9491333333333	70.9491333333333	70.9491333333333	no
AC233755.2	0	0	0	0	0	0	0	0	0	0	0	0	49.9793166666667	49.9793166666667	49.9793166666667	49.9793166666667	49.9793166666667	49.9793166666667	no
AC236040.1	0	0	0	0	0	0	0	0	0	0	0	0	1256.07833333333	1256.07833333333	1256.07833333333	1256.07833333333	1256.07833333333	1256.07833333333	no
AC240274.1	8.19094	7.12811	2.817058	11.02191	11.40227	10.42919	333.1018	293.0978	199.03585	600.9227	463.7781	519.5277	2984.17749891954	3001.29058813627	3279.72089736172	2931.31963410153	2990.31831004703	3026.45144744702	no
AC241401.1	2.16768	1.7877	0.494782	2.97805	2.78747	2.77618	83.7156	69.3181	30.3668	157.038	107.745	129.568	2833.95	2830.22	2848.96	2835.13	2841.73	2835.48	no
AC241409.1	0	0.0561373	0	0	0	0.00594029	0	1	0	0	0	0.127644	1302.84734547068	1300.22	1302.84734547068	1302.84734547068	1302.84734547068	1305.48	no
AC241410.1	0	0	0	0.121212	0.0834858	0.0637856	0	0	0	6.36465	3.21336	2.96437	2825.44504050086	2825.44504050086	2825.44504050086	2823.13	2829.73	2823.48	no
AC241640.1	0.873338	0.987398	0	0	0.279325	0	5.5231	6.22576	0	0	1.20143	0	464.067	460.225	407.236114065381	407.236114065381	316.219	407.236114065381	no
AC241640.2	0	0	0	0	0	0	0	0	0	0	0	0	629.596166666667	629.596166666667	629.596166666667	629.596166666667	629.596166666667	629.596166666667	no
AC241640.3	0	2.69165	0	0.00396387	0	1.9465e-08	0	9.49226	0	0.0193675	0	8.41506e-08	260.906134487463	257.407	260.906134487463	262.697	260.906134487463	262.65	no
AC243587.1	0	0	0	0	1.05394	0	0	0	0	0	0.666553	0	46.4959	46.4959	46.4959	46.4959	46.4959	46.4959	no
AC243734.1	0	0	0.0623408	0	0.122381	0	0	0	2.36091	0	2.91429	0	1754.34127546495	1754.34127546495	1757.96	1754.34127546495	1750.73	1754.34127546495	no
AC243790.1	0	0	0	0	0	0	0	0	0	0	0	0	98.2044333333333	98.2044333333333	98.2044333333333	98.2044333333333	98.2044333333333	98.2044333333333	no
AC244216.1	0.0021701	0.00196101	3.25185e-05	0.00024447	0.000647257	0.00140514	0.0144338	0.0130094	0.000352492	0.00222446	0.00436593	0.011323	488.067	484.225	503.175	489.216	495.904	489.574	no
AC244216.2	0.15155	0	0	0	0	0	0.166667	0	0	0	0	0	80.6999	80.6999	80.6999	80.6999	80.6999	80.6999	no
AC244216.3	0.15155	0	0	0	0	0	0.166667	0	0	0	0	0	80.6999	80.6999	80.6999	80.6999	80.6999	80.6999	no
AC244489.1	0	0	0	0	0	0	0	0	0	0	0	0	806.577	806.577	806.577	806.577	806.577	806.577	no
AC245034.2	0.15155	0	0	0	0	0	0.166667	0	0	0	0	0	80.6999	80.6999	80.6999	80.6999	80.6999	80.6999	no
AC254952.1	0	0.0310806	0	0	0	0	0	0.5	0	0	0	0	1174.22	1174.22	1174.22	1174.22	1174.22	1174.22	no
AC255093.1	0	0	0	0	0	0	0	0	0	0	0	0	218.035333333333	218.035333333333	218.035333333333	218.035333333333	218.035333333333	218.035333333333	no
AC255093.2	0	0	0	0	0	0	0	0	0	0	0	0	218.035333333333	218.035333333333	218.035333333333	218.035333333333	218.035333333333	218.035333333333	no
AC256236.1	0.769567	1.53644	0.262864	0.104485	1.27618	2.24084	6.56451	13.0976	3.63026	1.21873	11.0006	23.1438	625.945	622.225	641.071	627.13	633.727	627.479	no
AC256236.2	0	0	0	0.000887318	0	0.363473	0	0	0	0.00433543	0	1.57135	262.67349894879	262.67349894879	262.67349894879	262.697	262.67349894879	262.65	no
AC256236.3	8.85982	7.57354	1.72868	14.2374	16.3745	15.695	340.354	292.107	105.537	746.789	629.586	728.633	2818.95	2815.22	2833.96	2820.13	2826.73	2820.48	no
AC256309.1	1.46398	1.9166	0.304193	1.07149	1.82384	1.52606	1.67163	2.15458	0.601167	1.62543	2.16118	2.10886	83.7887	82.054	91.7372	81.5604	87.1168	83.9563	no
AC270107.10	0	0.0393176	0.00822231	0	0	0.0325418	0	0.5	0.167735	0	0	0.5	936.186852734965	928.225	946.956	936.186852734965	936.186852734965	933.479	no
AC270107.3	1.51137	1.35433	0.278521	1.36097	2.13148	1.02752	1.62931	1.43378	0.517894	1.92524	2.38289	1.33662	79.1064	77.2733	86.3144	76.057	82.1902	79.0303	no
AC270107.4	1.51137	1.35433	0.278521	1.36097	2.13148	1.02752	1.62931	1.43378	0.517894	1.92524	2.38289	1.33662	79.1064	77.2733	86.3144	76.057	82.1902	79.0303	no
AC270107.5	1.51137	1.35433	0.278521	1.36097	2.13148	1.02752	1.62931	1.43378	0.517894	1.92524	2.38289	1.33662	79.1064	77.2733	86.3144	76.057	82.1902	79.0303	no
AC270107.6	1.51137	1.35433	0.278521	1.36097	2.13148	1.02752	1.62931	1.43378	0.517894	1.92524	2.38289	1.33662	79.1064	77.2733	86.3144	76.057	82.1902	79.0303	no
AC270107.8	1.51137	1.35433	0.278521	1.36097	2.13148	1.02752	1.62931	1.43378	0.517894	1.92524	2.38289	1.33662	79.1064	77.2733	86.3144	76.057	82.1902	79.0303	no
AC270107.9	1.51137	1.35433	0.278521	1.36097	2.13148	1.02752	1.62931	1.43378	0.517894	1.92524	2.38289	1.33662	79.1064	77.2733	86.3144	76.057	82.1902	79.0303	no
AC270227.1	0	0	0	0	0	0	0	0	0	0	0	0	734.577	734.577	734.577	734.577	734.577	734.577	no
AC270306.1	74.50874	74.44065	6.948281	82.62898	58.24413	49.32839	1062.4253	1060.6641	162.4826	1610.7425	849.4953	862.6865	1046.34061040087	1040.00601881835	1085.50337152974	1048.08184570837	1072.27856518949	1062.50637627764	no
AC275455.1	5.03853	5.19216	0.396088	6.24148	5.73857	5.27144	23.4629	24.013	3.0403	39.8049	27.2479	29.7681	341.71	337.574	356.307	342.887	349.081	343.082	no
ACAA1	42.079978	39.4342300183945	41.149037	34.4910493	35.623176	38.8167067	640.99862	634.628340304484	1156.9998	741.418509	530.11011	676.0218	1117.79607261712	1174.66740873655	1305.19442688124	1155.73890943959	1094.03603454597	1058.07627724457	no
ACAA2	104.686653	110.919528	123.991393	101.533841	92.335921	94.52233	2153.9949	2264.37072	3930.14394	2837.01869	1906.44761	2366.15703	1509.8541630349	1490.07409376526	1471.36213899585	1502.28880411213	1517.92979296086	1520.84406836353	no
ACACA	59.980094473807	47.75557757316	26.7125877	44.484134	43.097105	46.3195036511	4616.2864021986	4230.007186806	2563.000298	4669.387912	3519.846226	4327.20413178	5647.63705822489	6465.27298728887	4453.83168597846	5643.61061528839	6004.44961887484	5675.68734212116	no
ACACB	6.86324808409	4.816492576932	1.02218310257767	5.3977834241672	4.273003287711	3.886596589617	248.169263435	266.3076513603	133.073990502377	261.09486406035	179.8159797848	200.4335728008	2653.37590784528	4035.73513952318	6043.161833842	2600.66119380077	3093.81722893232	3133.11627114747	no
ACAD10	10.49084578	12.762212	5.7807225	13.294881	15.9289976298635	14.3764184	309.010816	332.22178	279.01654	501.08683	367.53469147806	436.91876	2161.44600868854	1900.08057404375	2240.52671052883	2026.42700776502	1696.31880611497	1846.40076011651	no
ACAD11	7.886506	12.794201	4.4261803	10.79431	9.953557	8.641776	330.03303	431.19068	169.66989	567.09993	391.60878	402.0932	3070.80708706111	2459.95031699244	1779.41193167888	2824.65913872411	2892.49651534783	2826.82864731509	no
ACAD8	15.4183983815	13.4473212935	5.3582118	17.0149130263796	15.5243826	16.192435	360.160837838	350.0014237826	218.99971	493.643380495123	342.134923	432.00209	1714.1101606961	1899.77544891981	1897.25475787874	1559.85925855231	1620.24582300117	1620.87059017893	no
ACAD9	98.195006	97.730519	46.599038	104.301283	99.691102	96.852024	2177.8667	2218.9995	2030.98058	3245.9966	2237.00392	2821.8189	1627.51076666954	1657.27978743426	2023.15747859271	1673.24930788167	1649.7098431209	1770.0918589405	no
ACADL	0.532753	0.2671	0.166531	0.71671	0.20288707	0.596219	14	6	8	15	5.9999952	15.00002	1928.33923978842	1639.63341169974	2229.96	1125.25083269384	2174.18341403368	1528.48470287931	no
ACADM	59.783861	63.92147723	16.7638482	57.6947276	58.201316	56.3475904984	1132.00011	1297.000793	590.00025	1364.00007	1154.00088	1403.000240784	1389.4564173973	1481.02103387895	1633.72849193883	1271.09920980894	1457.70978134463	1512.72093445683	no
ACADS	6.692299	6.4125	10.002009	5.950947	6.102079	6.52129	140.9995	129.9997	346.00014	158.99993	128.99959	154.9998	1546.05513412581	1479.73753219493	1605.79669634131	1436.52406585204	1554.21261869651	1444.02403218228	no
ACADSB	7.185793	5.26729	0.919215	3.008319	3.962993	4.142117	257.057	294.849	87.999986	278.29706	197.72748	293.79811	2625.03298293146	4085.85534130454	4443.91912406999	4973.78597484376	3668.10132785751	4309.26268952036	no
ACADVL	450.347671	384.069019	239.35481	536.263814	582.694926	545.96368	6097.00365	5733.00006	8685.00063	9456.99761	6807.00568	8026.99921	993.455585939027	1089.53512876701	1684.33433962809	948.149623919701	858.840018548286	893.235171232878	no
ACAN	0	0	0	0.0144861	0.0201601	0	0	0	0	1.0325	1.05264	0	3835.42858034145	3835.42858034145	3835.42858034145	3832.13	3838.73	3835.42858034145	no
ACAP1	7.1346632	2.327107	2.7527548	2.1061621	8.787045	0.654559	25.01607	20.94726	11.003019	26.147946	21.003	14.39335	257.291759109806	657.022619142566	185.543240161092	667.494705712822	175.72621490319	1335.9469402911	no
ACAP2	23.778584	25.93595	3.099844	22.07057	29.16421	27.079969	1623.69258	1783.94653	318.06	1852.39195	1854.70295	2199.53178	5010.69268691567	5020.50904039374	4762.8901902057	4512.55912866297	4675.41812132075	4934.67149258889	no
ACAP3	72.88737	80.805121	14.713792	71.022571	68.028909	68.377281	1180.00019	1076.99998	813.00802	1379.16136	1019.2194	1243.61085	1187.98329100494	972.850300456131	2564.90462498401	1044.04795439941	1101.4690859747	1104.96496815289	no
ACAT1	53.578526	41.753681	20.96673	37.438384	39.695833	38.338269	735.72491	685.09662	604.312754	867.11843	621.50051	772.266664	1007.64267492241	1197.63702344284	1337.93048743362	1245.26986040014	1151.05128989635	1223.80011517476	no
ACAT2	31.755331	33.67876	26.26044	29.63766	28.89835	26.30676	960.4238	995.4437	1500.4163	1181.687	899.3839	1036.9449	2219.35197023769	2157.3951454047	2652.21790082344	2143.68260555725	2288.07760360367	2394.76876855455	no
ACBD3	23.948	26.59957	6.10866	21.60208	29.28221	28.79036	1059	1113.99777	429	1227.99927	1168.00007	1468.99582	3244.95	3056.88792255521	3259.96	3056.36457654207	2932.49757827353	3099.92353455608	no
ACBD4	10.256428	9.180369	4.470232	4.848302	5.075535	5.24222200094705	169.14007	173.00001	120.99994	107.01522	84.06036	102.208520026055	1210.13010229448	1375.48100154852	1256.48572591825	1186.74766579248	1217.60907791986	1184.53280820941	no
ACBD5	19.147148	20.7074690003408	4.458313	14.769561	16.9513600155963	16.563176	772.81048	876.423610015655	317.99978	772.15691	715.064100713795	826.3708	2961.75777832605	3089.27781797862	3310.98886001947	2810.8653750731	3101.26223777379	3031.14966312463	no
ACBD6	58.53869	56.459656	52.731772	55.029995	49.772307	53.750023	988.0429	968.99202	1535.15696	1251.93772	843.98786	1086.51475	1238.55139053163	1252.70963283942	1351.3992601545	1223.16545628107	1246.65749807376	1228.09729504687	no
ACBD7	1.29319	0.645034	0.0944238	1.473312	0.95691	0.62575	17.5165	8.75078	2.05236	16.4144	13.0384	10.2532	993.945	990.225	1008.96	599.005818065013	1001.73	995.479	no
ACCS	24.853693	16.536959	2.9775283	10.787592	12.893631	13.87526	246.99982	231.00018	85.00001	218.99995	130.99997	185.99998	729.267442239429	1019.59133698142	1325.14600127791	1091.49291590653	746.954822981595	814.419892328504	no
ACCSL	0.04965025052	0	0	0	0	0	1.0000003919	0	0	0	0	0	1477.95032441488	1477.95032441488	1477.95032441488	1477.95032441488	1477.95032441488	1477.95032441488	no
ACD	47.608502	38.393392	60.7611057	48.802118	45.336469	47.015593	627.00066	624.9999	1539.002453	905.99948	619.99985	826.99964	966.416382561879	1188.2063813687	1175.74953219354	998.139669258166	1005.40957655421	1068.66019950981	no
ACE	0	0.0353295	0.0222843	0.103843	0.0879766	0.0888454	0	1.0001	1.00091	4.0002	3.128077	3.02928	2171.77062996376	2066.22	2084.96	2071.13	2614.01084924855	2071.48	no
ACE2	0.0239418	0.0238438	0	0.0175352	0	0.0198123	1	1	0	1	0	1	3064.95	3061.22	3064.69429057577	3066.13	3064.69429057577	3066.48	no
ACE3P	0	0	0	0	0	0	0	0	0	0	0	0	1648.57833333333	1648.57833333333	1648.57833333333	1648.57833333333	1648.57833333333	1648.57833333333	no
ACER1	0	0	0	0.144538	0	0	0	0	0	3.00589	0	0	1118.13	1118.13	1118.13	1118.13	1118.13	1118.13	no
ACER2	0.691563	0.459491	0.0723437	0.843981	0.766727	0.444973	18	12	3	30	20	14	1909.95	1906.22	1924.96	1911.13	1917.73	1911.48	no
ACER3	13.22820169498	12.816603	3.46568	8.768544	12.372905	11.733815	814.4613907678	812.73515	374.6505	956.59096	846.54969	993.55997	4518.04100512676	4628.56140730699	5018.09419348007	5865.44387155507	5030.1281860129	5144.34796239075	no
ACHE	0	0	0.105384	0	0.0278931	0	0	0	2	0	1	0	1523.79859491995	1523.79859491995	880.956	1523.79859491995	2635.73	1523.79859491995	no
ACIN1	188.371129	177.273959	100.017451	185.51191	186.848234	185.94522	5143.04992	4931.22029	5031.16378	6455.06748	4920.03783	5769.02375	2003.48858967626	2030.38567941789	2335.03913833892	1870.81502136406	1935.87809519544	1884.92079256915	no
ACKR1	0	0	0	0	0	0	0	0	0	0	0	0	902.632333333333	902.632333333333	902.632333333333	902.632333333333	902.632333333333	902.632333333333	no
ACKR2	0.2098536	0.350182	0.1819165	0.211475	0.172439	0.144456	5.07816	12.2206	4.000004	10.0383	6.00153	6.06907	1775.70194369789	2547.22	1020.67770437536	2552.13	2558.73	2552.48	no
ACKR3	31.0583	31.0498	18.57075	30.5594	28.7685	33.2485	532.0003	462.0004	518.9998	688.9999	506.0001	678.0003	1256.9418855314	1086.05660978171	1297.29688663624	1212.20753600529	1293.10095181883	1238.88959652315	no
ACKR4	0.323884	0.276792	0.0289949	0.304882	0.32291	0.535791	7	6	1	9	7	14	1585.95	1582.22	1600.96	1587.13	1593.73	1587.48	no
ACLY	193.746543	189.19444	112.26904	161.92872	171.646059	165.11616	9418.99765	9310.99793	9416.00742	10155.99374	8004.98842	9528.00947	3567.3978225683	3592.17467263346	3893.20576139999	3372.10256323925	3428.6699676122	3505.80551913349	no
ACMSD	0.5247100426365	0.3742270145679	0.0467018	0.438842400719738	0.35015350289953	0.309819	8.000000576935	5.000000197433	1	9.0000000133081	3.9999950394681	5	1118.79553828624	975.225000544992	993.956	1102.64615733096	839.843937832962	980.479	no
ACO1	29.081443	27.9082958	23.78887543	23.4494964	25.3671493	25.64685	1375.758819	1296.04629	1763.106226	1523.400566	1203.46451	1459.57	3471.42067805404	3389.65644931555	3440.37228131943	3492.87148217528	3487.86570673469	3457.53622912755	no
ACO2	82.18786	77.16388	91.04989	77.083843	78.235833	73.291613	2217.24632	2182.71465	4259.30205	2811.09396	1967.4622	2307.31969	1979.64318819221	2064.67664745339	2171.50205017546	1960.71403369299	1848.83262045303	1912.62134062592	no
ACOD1	0	0	0	0.0303736	0	0	0	0	0	1	0	0	1770.13	1770.13	1770.13	1770.13	1770.13	1770.13	no
ACOT1	0.8212	2.06534	1.07267	1.862	0.89591	1.691	15.4989	39.0828	32.3505	48.0046	16.972	38.5906	1384.95	1381.22	1399.96	1386.13	1392.73	1386.48	no
ACOT11	3.822101	4.820727	2.496218	4.293555	5.957681	4.5513728	202.54558	216.6546	179.1661	241.65317	179.50077	227.12086	3888.66091848567	3280.38928859485	3331.76778922354	3026.05048703231	2215.0692299722	3031.72475947125	no
ACOT12	0.0417421	0	0	0	0	0	1	0	0	0	0	0	1757.95	1757.95	1757.95	1757.95	1757.95	1757.95	no
ACOT13	21.46412	19.19403	22.244188	20.72365	21.1126	24.072982	522.3849	536.4537	660.7658	729.6411	515.4312	651.3505	1785.9036781056	2040.02660434208	1378.8984303891	1892.97475865014	1794.84597042998	1643.84402073079	no
ACOT2	16.92441	19.513129	24.601779	21.64071	19.2097	16.26951	314.5009	380.91674	711.6502	515.00373	305.02822	356.4101	1363.60977307333	1424.86188024381	1342.76629604062	1279.50119068108	1167.39367697268	1330.91610164043	no
ACOT4	1.23761	1.61785	2.13177	1.94118	1.0565	1.7114	34.3038	45	94.0962	73.4777	29.3406	57.3379	2033.95	2030.22	2048.96	2035.13	2041.73	2035.48	no
ACOT6	0.243962	0.343859	0.335908	0.1783849	0.133725	0.0896767	2	2.80257	5	2	1	1	601.573302768464	594.902184543665	690.956	602.800863549549	549.775	677.479	no
ACOT7	93.427697	94.249317	181.59354	86.645794	88.709222	93.775417137647	1444.99522	1448.99763	4517.00048	1825.00383	1381.00223	1768.99577259525	1134.94239740438	1122.1692020722	1154.65176018046	1132.44467124648	1144.52164148328	1146.08052795139	no
ACOT8	16.073387	12.629207	18.792875	12.760188	14.31481	14.376618	204.79232	163.73637	334.99121	213.70933	176.07125	214.1163	934.945323642366	946.321968721947	827.449245984715	900.469631645161	904.27509840927	904.83281263382	no
ACOT9	62.3122971	66.2881274	53.4490682	66.796018	63.313851	59.89232	1198.02532	1350.49943	1658.06939	1747.29347	1212.13375	1469.45053	1410.82286820517	1487.05747439862	1440.00482331219	1406.42495938515	1407.50635543035	1490.59470671382	no
ACOX1	9.171296	15.584669	4.6948621	9.103642	11.025758	14.329204	509.69042	450.33549	396.246275	615.56417	518.36196	630.50941	4078.09160376025	2109.15265686554	3917.80858462565	3635.46375587243	3456.38997430499	2673.28421988325	no
ACOX2	0	0	0.140924	0	0.0349137	0.384293	0	0	1	0	1	2	603.051727235065	603.051727235065	329.395	603.051727235065	2105.73	316.187	no
ACOX3	11.108433	6.146628	7.593786	7.272131	5.985205	7.638856	166	147.9999	281.99982	212.99999	132.99997	173	1096.56955454086	1757.49306434064	1723.81891277105	1574.77976318468	1633.69195977832	1375.91979812029	no
ACOXL	0.643181	0.72113	0.0627309	0.7907427	0.648961	1.250408	13.05992	14.4365	2	22.37101	13	16.0178	1490.01100926489	1461.22	1479.96	1521.08192684042	1472.73	778.264485104062	no
ACP1	150.374696	158.757502	91.7334227	153.169198	160.09175	161.32663	2163.99682	2337.99752	2187.00411	3039.00415	2264.99788	2812.00022	1056.00092828445	1074.92967226251	1106.68249836006	1066.74620006298	1040.15435318235	1058.97380100403	no
ACP2	42.831038	47.983002	45.653661	48.516753	43.839621	43.354201	1009.9995	1115.99949	1812.9553	1409.99977	905.00052	1214.99952	1730.38826961413	1697.64190779462	1843.37599841956	1562.53150801745	1517.67942087168	1702.63138311957	no
ACP5	0.137295	0	0	0	0.0533236	0.0887596	2	0	0	0	1	1	1068.95	1002.91836007894	1002.91836007894	1002.91836007894	1378.73	684.479	no
ACP6	10.8083	10.69837	15.007687	15.913505	9.838559	9.987265	283.54949	246.18939	345.9995	347.04794	202.04054	280.12805	1925.09227281626	1679.65873140114	1070.1937234384	1172.53112108426	1509.75185382636	1704.06509369492	no
ACP7	0	0	0	0.265744	0	0.0322692	0	0	0	12.6539	0	1.35998	2560.30499401927	2560.30499401927	2560.30499401927	2560.13	2560.30499401927	2560.48	no
ACPP	0.3915022	0.5758448	0.2498478	0.7011602	0.431734	0.4086269	14	15.001051	7	22.008399	14.6356	17.66454	2624.06709308402	1901.45513964179	1300.53923033143	1687.61813762447	2492.26476446145	2626.34386848247	no
ACPT	0.36008	0.359483	0.0448951	0.421635	0.358024	0.297674	5	5	1	8	5	5	1018.95	1015.22	1033.96	1020.13	1026.73	1020.48	no
ACR	0	0	0	0	0.2555426	0	0	0	0	0	2	0	575.393768585747	575.393768585747	575.393768585747	575.393768585747	575.393768585747	575.393768585747	no
ACRBP	0.1584662	0.2835628	0.168262	0.0740436	0.301007	0.231312	2.999998	2.999998	1	1	3	1	1389.20553590229	772.220277348792	275.877	726.13	732.727	262.65	no
ACRV1	0.717095	0.555969	0.2262976	0.530731	0.305595	0.66750904	8	8	3	13	5	8.9999957	818.640913658581	1050.28743518973	615.378266755812	1316.95589673488	1202.87946328965	819.146343022051	no
ACSBG1	0.320138	0.917336	0.1102143	0.3577405	0.643506	0.52488	16.6685	22.529615	8.170605	30.5089	24.331	32.8872	3820.67491502102	1792.64733526647	3441.25952508431	4585.23041217027	2779.74609872324	3806.64303623304	no
ACSBG2	0.6411698	0.622886	0	0.640213	0.2024858	0.170195	4	6	0	9	4.000002	3.000001	457.790606466493	703.091538014982	823.346519431394	755.822123463597	1452.32682137118	1070.90405678193	no
ACSF2	8.826824	7.089455	5.4000571	6.410981	5.79618	6.02944	109.99997	96.00002	138.999739	98.20216	64.99996	85.00009	914.46859790679	988.388024836183	1194.86255219942	823.564697776518	824.461042681559	856.481053404462	no
ACSF3	22.7100443	24.733013	25.0575508	21.549175	18.5889259	21.4901272	570.27921	556.54001	704.969956	707.40096	501.16662	701.39719	1842.68185618414	1642.4359997397	1305.97172539084	1764.96590218452	1982.10249573403	1982.89877572972	no
ACSL1	30.131491185	30.52516	20.665669	25.301908	28.332642	27.187111	1341.40753523	1398.0049	1287.00018	1578.06931	1302.99509	1543.01317	3266.79269790911	3342.86176082943	2890.88630115193	3353.32943737049	3381.07590935783	3448.10904164403	no
ACSL3	68.10621504	66.715654	18.606637	59.273693	66.405526	66.757983	2920.00407057	2856.99517	1314.99922	3303.99881	2816.99603	3357.00072	3146.13276144096	3125.73608973564	3280.63543833687	2996.9538106003	3118.74706316902	3055.08557782185	no
ACSL4	78.75519	85.87721	19.581954	56.500909	82.225385	72.775753	4456.99715	4873.99727	1747.00326	4311.99971	4604.99942	5349.0005	4152.82674074381	4142.64095497032	4141.3171816284	4103.22045674894	4117.38419692168	4465.41361748293	no
ACSL5	5.03015558	5.01991287262	1.939264	3.6374301297	2.737135	3.2128846656	165.0004355	163.0002368944	127	150.00010992	106.000083	123.00027096	2407.0372228449	2370.06849315537	3039.96	2217.16347162061	2847.12205281069	2325.87340753782	no
ACSL6	0.0689996	0.1303279	0.00775603	0.0635784	0.1403947	0.091889	4.0272	9.04873	1	7.06096	9.04071	9.0317	4282.89601997693	5067.80085260332	5984.96	5971.13	4734.23877704073	5971.48	no
ACSM1	0	0	0	0	0	0	0	0	0	0	0	0	1152.66291666667	1152.66291666667	1152.66291666667	1152.66291666667	1152.66291666667	1152.66291666667	no
ACSM2A	2.128543	3.583128	0.00028425	1.2019163	5.362119	4.183108	15.7645	19.89849	0.0132326	20.6921	17.37993	41.25614	543.47307073167	405.347647221925	2160.96	925.6188066798	238.29182498598	599.19122471832	no
ACSM2B	1.2487911	1.982773	0.458488	3.375354	2.82514	2.585354	18.242532	17.79546	5.98677	22.65535	26.933289	15.09462	1071.95251634521	655.095722706028	606.129456038108	360.872197654824	700.887047315885	354.713652131198	no
ACSM3	6.0996038	7.8294001	0.9373416	4.066339588	9.820599	4.7584669	32.661411	33	8.29597	29.1760469	33.90875	29.561467	392.928762981458	307.649104538673	410.837541476875	385.766667536927	253.846148268247	377.428377282881	no
ACSM4	1.45633	1.29029	0.253803	0.414689	1.27706	0.696488	36	32	10	14	31.6445	20.8127	1813.95	1810.22	1828.96	1815.13	1821.73	1815.48	no
ACSM5	0	0	0	0.203204	0	0	0	0	0	2	0	0	529.176	529.176	529.176	529.176	529.176	529.176	no
ACSM5P1	0	0	0	0	0	0	0	0	0	0	0	0	2113.57833333333	2113.57833333333	2113.57833333333	2113.57833333333	2113.57833333333	2113.57833333333	no
ACSM6	0.072802	0.40671	0	0.1938548	0	0.1835049	1	7.13839	0	6.1773	0	4.05819	1007.95	1281.10218632441	1313.03582735522	1713.26162841467	1313.03582735522	1343.56863142074	no
ACSS1	0.1881513	0.0693099	0.0240397	0.1277069	0.2222987	0.1875122	5.00453	2	1	7.00244	6	6.01001	1951.80938656815	2106.22	1930.96	2948.06044776751	1984.32302101182	1947.24873398104	no
ACSS2	11.934808055	18.345244	6.563195	20.288617	17.566807	26.0781084	263.00576949	271.03405	331.99925	337.9999	265.00045	320.069685	1617.07960440951	1078.37490995497	2348.13936466919	895.7070403233	1109.0492363775	745.666265458127	no
ACSS3	0.2165546	0.0208473	0	0.2708456	0.174621	0.3216931	2.00304	1	0	2	1	2.00162	678.74039659744	3501.22	684.4001276844	397.017681848994	421.019	378.020860494055	no
ACTA1	0.0630988	0.184735	0	0.230925	0.0627987	0.152752	1	2	0	5	1.00002	2.00005	1162.95	790.225	999.262871643198	1164.13	1170.73	795.479	no
ACTA2	3.787197	1.849803	3.12139	5.598184	4.754111	4.7683	36.81425	21.88506	57	74.89467	50.49566	63.8087	713.31000192253	863.554120209017	847.672545276303	719.291896160612	780.877709986788	813.004206601934	no
ACTB	40.401022	43.339846	21.553411	38.501336	50.213475	54.918047	647.17522	717.71536	480.40208	913.50799	798.56426	1014.37763	1175.46782925717	1208.74293985869	1034.64275709279	1275.6713400502	1169.19773393905	1122.17650226091	no
ACTBL2	0.178545	0.0592887	0.0374207	0	0	0.0246219	6	2	2	0	0	1	2465.95	2462.22	2480.96	2469.14236560791	2469.14236560791	2467.48	no
ACTBP1	0	0	0.174083	0	0	0.0772482	0	0	3	0	0	1	793.188877206432	793.188877206432	799.956	793.188877206432	793.188877206432	786.479	no
ACTBP11	0	0	0	0.0672797	0	0	0	0	0	1	0	0	799.13	799.13	799.13	799.13	799.13	799.13	no
ACTBP12	0	0	0	0	0	0	0	0	0	0	0	0	111.475166666667	111.475166666667	111.475166666667	111.475166666667	111.475166666667	111.475166666667	no
ACTBP14	0	0	0	0	0	0	0	0	0	0	0	0	764.577	764.577	764.577	764.577	764.577	764.577	no
ACTBP2	0	0	0	0	0.0915941	0	0	0	0	0	1.00009	0	802.727	802.727	802.727	802.727	802.727	802.727	no
ACTBP6	0	0	0	0	0	0	0	0	0	0	0	0	765.577	765.577	765.577	765.577	765.577	765.577	no
ACTBP7	0	0.0921357	0.0572405	0.47214	0.0914722	0.0761827	0	1.00001	1	7	1	1	800.277414669758	792.225	810.956	797.13	803.727	797.479	no
ACTBP8	0	0	0.0583926	0	0	0	0	0	1	0	0	0	794.956	794.956	794.956	794.956	794.956	794.956	no
ACTBP9	0	0.0951365	0	0	0.0944088	0.0786482	0	1	0	0	1	1	772.796037983556	767.225	772.796037983556	772.796037983556	778.727	772.479	no
ACTC1	2.20608	2.478672	1.0046793	1.04008	1.461644	2.286819	50.00002	66.0002	75.999956	50.99995	39	48.99997	1663.14261588428	1943.55489983749	3511.45343471782	2636.36240315168	1961.6483581604	1301.7873078018	no
ACTG1	5042.13862	5071.616822	3827.285102	4602.24524	4407.830218	4485.656185	19176.45558	19470.6904	25820.98207	23534.22718	17497.40778	21290.21033	279.083659702486	280.223704797022	313.172584914046	274.936517381156	291.840837707654	288.356723837431	no
ACTG1P1	0	0	0	0	0.181813	0	0	0	0	0	2	0	808.727	808.727	808.727	808.727	808.727	808.727	no
ACTG1P10	0.829216	1.1003	0.181105	0.511293	0.753826	0.528685	8.51976	11.3092	3.00006	7.18109	7.81039	6.57421	753.945	750.225	768.956	755.13	761.727	755.479	no
ACTG1P11	0	0	0	0	0	0	0	0	0	0	0	0	800.577	800.577	800.577	800.577	800.577	800.577	no
ACTG1P12	0	0	0	0	0	0	0	0	0	0	0	0	841.577	841.577	841.577	841.577	841.577	841.577	no
ACTG1P13	0	0	0	0	0	0	0	0	0	0	0	0	718.577	718.577	718.577	718.577	718.577	718.577	no
ACTG1P14	0.092425	0.0923697	0	0.0676182	0.366812	0.0763742	1	1.00002	0	1	4.00012	1	793.945	790.225	795.292542936264	795.13	801.727	795.479	no
ACTG1P15	0	0	0	0	0.0989879	0	0	0	0	0	1.00003	0	742.727	742.727	742.727	742.727	742.727	742.727	no
ACTG1P16	0	0	0	0	0	0	0	0	0	0	0	0	757.577	757.577	757.577	757.577	757.577	757.577	no
ACTG1P17	2.352207	2.630183	0.411226	0.714371	1.961841	0.745515	9	10.15434	2	7.22188	10.1212	9.4942	280.767806207107	281.796996885768	225.761	543.537332262928	379.285789016541	773.709108523638	no
ACTG1P18	0	0	0	0	0	0.0744099	0	0	0	0	0	1	816.479	816.479	816.479	816.479	816.479	816.479	no
ACTG1P19	0	0	0	0	0	0	0	0	0	0	0	0	791.577	791.577	791.577	791.577	791.577	791.577	no
ACTG1P2	0	0	0	0	0	0	0	0	0	0	0	0	800.577	800.577	800.577	800.577	800.577	800.577	no
ACTG1P20	9.36304	5.01821	0.863035	3.23343	4.76094	7.31769	19	10	3.0003	9.00236	10	18.005	148.908	145.452	161.375	149.691	154.421	149.484	no
ACTG1P21	0	0	0	0	0	0	0	0	0	0	0	0	675.577	675.577	675.577	675.577	675.577	675.577	no
ACTG1P22	0	0	0	0	0	0	0	0	0	0	0	0	654.61475	654.61475	654.61475	654.61475	654.61475	654.61475	no
ACTG1P23	0	0	0	0	0	0	0	0	0	0	0	0	749.577	749.577	749.577	749.577	749.577	749.577	no
ACTG1P24	0.267351	0.937114	0.246836	0.195448	0.132044	0.551734	2	7	3	2	1	5	548.945	545.225	564.175	550.176	556.775	550.574	no
ACTG1P3	0.373463	0.373249	0.115913	0.409833	0.0926247	0.925802	4	4	2.00004	6	1	12	785.945	782.225	800.956	787.13	793.727	787.479	no
ACTG1P4	0	0	0.114764	0.0976631	0	0	0	0	2	1.44433	0	0	802.013207048362	802.013207048362	808.956	795.13	802.013207048362	802.013207048362	no
ACTG1P9	0.0983339	0.167116	0.0201976	0.101874	0.159457	0.166527	3.12226	5.32599	1.02031	4.41701	5.07039	6.39057	2329.95	2326.22	2344.96	2331.13	2337.73	2331.48	no
ACTG2	0.9816907	0.2772363	0.3913664	0.0990034	0.3317212	0.604925	4.01259	1.999999	6.0635041	2	2.000002	4.01958	299.936999703675	526.560620759259	719.18592592057	1086.13	443.256701537315	403.697498579163	no
ACTL10	0.604329	0.903662	1.13683	1.73831	1.20542	1.6068	14	21	42	55	28	45	1699.95	1696.22	1714.96	1701.13	1707.73	1701.48	no
ACTL6A	147.29847	140.394486	79.58327	132.330034	143.827518	137.3197829	2395.2751	2446.48242	2585.00077	2843.00419	2174.119705	2722.001696	1193.27014206802	1271.92427989363	1507.78889364466	1155.10145065534	1111.32108692594	1204.28979581338	no
ACTL6B	0	0	0	0.0867	0	0	0	0	0	1	0	0	620.13	620.13	620.13	620.13	620.13	620.13	no
ACTL7A	0	0	0	0	0	0	0	0	0	0	0	0	1169.57833333333	1169.57833333333	1169.57833333333	1169.57833333333	1169.57833333333	1169.57833333333	no
ACTL7B	0.0357788	0	0	0.0261997	0.0714215	0	1	0	0	1	2	0	2050.95	2053.93381562694	2053.93381562694	2052.13	2058.73	2053.93381562694	no
ACTL8	4.49968	6.06181196489	7.966	5.165998	4.29452	4.51356	94	127.0000360245	258.0003	146.00032	90	114	1532.95	1529.21993808881	1503.42290484559	1519.49819642594	1540.73	1534.48	no
ACTL9	0	0	0	0	0	0	0	0	0	0	0	0	1014.57766666667	1014.57766666667	1014.57766666667	1014.57766666667	1014.57766666667	1014.57766666667	no
ACTN1	118.804827	113.73584063507	95.956174	103.916934	112.061812	111.76156	5021.02467	4902.005035023	7063.01143	5844.3648	4462.99575	5344.25454	3101.26263004684	3145.91887468081	3416.78934785366	3023.7987359163	2927.97489172021	2905.16454783972	no
ACTN2	0	0	0	0	0	0	0	0	0	0	0	0	2275.47172380952	2275.47172380952	2275.47172380952	2275.47172380952	2275.47172380952	2275.47172380952	no
ACTN3	0	0	0	0.142401	0	0.0465107	0	0	0	1	0	2	993.163216072766	993.163216072766	993.163216072766	377.562	993.163216072766	2612.48	no
ACTN4	483.429046	484.08106	311.524994	462.235046	427.327744	459.500532	16786.99584	15516.99658	21831.029198	20639.79186	15007.99057	18944.78718	2548.12669614606	2339.69362452805	3252.9723299652	2400.73443632073	2582.0191111567	2504.83626684741	no
ACTN4P1	0	0	0	0	0	0	0	0	0	0	0	0	1126.57833333333	1126.57833333333	1126.57833333333	1126.57833333333	1126.57833333333	1126.57833333333	no
ACTN4P2	0	0	0	0	0	0	0	0	0	0	0	0	1567.57833333333	1567.57833333333	1567.57833333333	1567.57833333333	1567.57833333333	1567.57833333333	no
ACTP1	0	0	0	0	0	0	0	0	0	0	0	0	87.9827833333333	87.9827833333333	87.9827833333333	87.9827833333333	87.9827833333333	87.9827833333333	no
ACTR10	64.3477641	62.119486	38.85659	61.257012	52.639172	56.396427	696.06353	718.22281	765.00039	966.01212	668.17989	877.37239	793.773313187226	843.91772582513	913.899293970984	847.869448331499	933.217373004879	945.168068817587	no
ACTR1A	76.090008	76.256395	82.611669	68.910602	70.174415	72.763229	2471.56124	2454.74307	4402.00495	3101.63016	2174.7333	2697.4518	2383.55761341699	2349.6301313307	2473.48829200279	2419.94783955276	2278.38021852809	2252.25473870024	no
ACTR1B	28.36009	27.949244	26.56934	24.87453	21.15332	24.25779	614.99995	656.00029	1081.0036	764.00002	495.00025	618.9998	1591.28624821889	1713.17870808484	1888.62803983238	1651.35818078894	1720.37907843402	1550.29704503708	no
ACTR2	112.373108	120.25014	36.0187	80.246374	103.245831	102.28787	5339.00011	5776.9982	2753	4724.9984	4850.99593	5887.9951	3486.4203004805	3506.60616786642	3547.96	3165.76285826801	3454.26425475086	3497.18830380283	no
ACTR3	182.553533	185.970733	72.361513	183.039464	186.464471	182.837177	5014.00447	5573.04612	4043.0164	6654.14578	5604.07379	6618.19553	2015.46347795818	2187.33976807668	2593.57692279707	1954.5645001457	2209.55657978021	2199.13425547645	no
ACTR3B	16.777163	13.7356405	9.832055	14.588253	13.598358	18.668949	323.2228	295.08062	339.13895	438.0926	288.16889	377.7003	1413.72343896581	1568.05235739899	1601.16337304867	1614.59882892695	1557.96926565251	1229.14641023686	no
ACTR3BP1	0	0	0	0	0	0	0	0	0	0	0	0	922.577	922.577	922.577	922.577	922.577	922.577	no
ACTR3BP2	0	0	0	0	0	0	0	0	0	0	0	0	1031.07833333333	1031.07833333333	1031.07833333333	1031.07833333333	1031.07833333333	1031.07833333333	no
ACTR3BP3	0	0	0	0	0	0	0	0	0	0	0	0	654.596166666667	654.596166666667	654.596166666667	654.596166666667	654.596166666667	654.596166666667	no
ACTR3BP4	0	0	0	0	0	0	0	0	0	0	0	0	919.577	919.577	919.577	919.577	919.577	919.577	no
ACTR3BP5	0	0	0	0	0	0	0	0	0	0	0	0	1154.57833333333	1154.57833333333	1154.57833333333	1154.57833333333	1154.57833333333	1154.57833333333	no
ACTR3BP6	0	0	0	0	0	0	0	0	0	0	0	0	916.577	916.577	916.577	916.577	916.577	916.577	no
ACTR3C	8.028232	10.651689	3.6057988	7.358021	7.401251	8.433389	79.37761	119.0237	47.06497	121.64874	92.0064	104.88841	725.534740017977	815.613963185557	605.893216583798	888.891622815428	913.925147204169	755.616079905718	no
ACTR3P2	0	0	0	0	0	0	0	0	0	0	0	0	932.577	932.577	932.577	932.577	932.577	932.577	no
ACTR3P3	0	0	0	0	0	0	0	0	0	0	0	0	568.629166666667	568.629166666667	568.629166666667	568.629166666667	568.629166666667	568.629166666667	no
ACTR5	8.20096	7.32126	8.71929	6.29387	5.89531	6.35095	250	224	423	262	180	234	2236.95	2233.22	2251.96	2238.13	2244.73	2238.48	no
ACTR6	27.936596	29.857826	12.724831	31.836735	37.16468	29.285096	521.19391	518.58655	361.99997	613.23825	625.55846	689.07843	1369.01146135413	1267.74534333451	1320.56065781581	1035.62456887932	1237.47225638423	1429.54624871863	no
ACTR6P1	0	0	0	0	0	0	0	0	0	0	0	0	779.577	779.577	779.577	779.577	779.577	779.577	no
ACTR8	32.825794	27.9312	13.889675	23.133542	25.508633	30.678886	680.9995	720.99944	553.99963	794.99989	578.99956	807.00064	1522.34359489239	1884.15330107643	1851.480403662	1847.67952140325	1668.74251059588	1598.12072868682	no
ACTRT1	0	0	0	0	0	0	0	0	0	0	0	0	1112.57833333333	1112.57833333333	1112.57833333333	1112.57833333333	1112.57833333333	1112.57833333333	no
ACTRT2	0	0	0	0	0	0	0	0	0	0	0	0	1096.57833333333	1096.57833333333	1096.57833333333	1096.57833333333	1096.57833333333	1096.57833333333	no
ACTRT3	5.33852	4.71129	3.20994	3.36407	4.01473	4.23492	122	108	117	105	92	117	1676.95	1673.22	1691.96	1678.13	1684.73	1678.48	no
ACVR1	10.148449	9.392062	4.49993	10.019713	11.82234	12.705737	328.99986	311.00028	247	453.0002	333.00038	485.00037	2378.90550243234	2416.95586421395	2547.96	2430.77431386408	2070.80344497367	2319.09177771191	no
ACVR1B	7.73785	8.86565	4.856013	9.800424	7.657092	7.736991	388.99984	376.99993	312.99993	481.00141	350.99973	422.99959	3689.01072677682	3103.84700765088	2992.02934540538	2638.78074723298	3370.09032143691	3321.57431998538	no
ACVR1C	0	0.00842637	0.0106946	0.2280293	0.0622656	0.0140189	0	1	2	13.00001	3.999998	2	6236.64129310427	8662.22	8680.96	3065.17113243342	4722.90586757375	8667.48	no
ACVR2A	6.312465	5.122675	1.70228	4.366319	5.151863	6.783683	182.19061	155.36839	97.00995	209.8405	201.28267	252.50264	2117.91168841253	2213.78534412197	2645.37014344409	2583.89995656982	2872.36808445624	2261.39621993937	no
ACVR2B	2.1235818	2.1152916	1.16653	2.05373	2.2062749	2.7069852	327.54749	331.1627	112	422.2411	340.16667	398.03941	11318.374728965	11427.2254546617	4456.81407305427	11053.9377459062	11335.162595095	8933.39272512314	no
ACVRL1	0	1.55779	0	0.0327013	1.5419427	0.0161385	0	2	0	1	3	1.00795	537.752329389672	93.711	537.752329389672	1644.13	143.037597492436	3794.48	no
ACY1	40.1923071	36.4134113	63.87768879	37.232627221	34.34646215	39.687672	652.10912	565.731766	1669.639131	775.483271464	547.6523147	730.5555	1190.58075996526	1134.0127169667	1213.31784388194	1119.82696588578	1172.25528219676	1118.33864137438	no
ACY3	0	0	0	0	0	0	0	0	0	0	0	0	792.09525	792.09525	792.09525	792.09525	792.09525	792.09525	no
ACYP1	39.15918	43.11016	13.96783	31.59214	39.68817	33.51091	165.9999	178.99976	96.00002	183.0001	174.00001	170.81605	311.067113728633	303.070708763317	319.038689534881	311.439758861856	322.319094621899	309.684098880335	no
ACYP2	9.067511	10.156122	7.651513	10.7748456	12.120512	10.7240966	81.93857	94.11827	120	134.09771	105.40942	123.46074	663.102514687548	676.419278631155	728.00576136602	669.13240172648	639.375405516863	699.429474830113	no
AD000091.3	0	0	0	0	0	0	0	0	0	0	0	0	48.0897333333333	48.0897333333333	48.0897333333333	48.0897333333333	48.0897333333333	48.0897333333333	no
AD000671.6	0.70111	0.125823	0.422761	0.423411	0	0.752228	15.2579	2.74642	14.6807	12.5855	0	19.7916	1596.95	1593.22	1611.96	1598.13	1599.73529956979	1598.48	no
ADA	6.969159	6.688968	6.6421918	4.598364	3.94742	4.720102	85.99995	90.00004	167.00013	81	59.99999	79.99998	905.523916880071	982.090491906225	1167.09716459257	947.071931545654	1117.47186049774	1029.709927077	no
ADAD1	0	0	0	0	0	0	0	0	0	0	0	0	919.788261904762	919.788261904762	919.788261904762	919.788261904762	919.788261904762	919.788261904762	no
ADAD1P2	0	0	0	0	0	0	0	0	0	0	0	0	322.260333333333	322.260333333333	322.260333333333	322.260333333333	322.260333333333	322.260333333333	no
ADAD2	0	0.0758272	0.0692498	0	0.0661815	0.0822677	0	2.2961	3	0	2	3	2162.71639435191	2210.22	2010.96111047252	2162.71639435191	2221.73	2215.48	no
ADAL	16.37879	16.909929	4.7909279	12.247264	12.989152	14.391146	324.9233	382.45882	206.43331	378.1543	242.49049	374.04386	1455.72775515041	1650.8674399999	2000.14293635978	1660.09207722794	1372.49976198354	1579.07766766865	no
ADAM10	109.41899	114.422348	12.708886	90.279882	83.145645	90.43474	3389.02333	3467.58535	917.23635	3282.21025	2724.89172	3441.16871	2272.80423733632	2212.0025519997	3350.23860094158	1954.68661690785	2409.38884964958	2311.7815542745	no
ADAM11	0.4902152	0.337902	0.368319	0.44392015	0.44293	0.662026	27.99998	18	33.00004	33.999998	21	36.99997	4191.33039864941	3888.22	4159.02179697491	4117.90341634526	3485.63808931434	3395.48984100322	no
ADAM12	23.377658	21.96864	4.0323867	19.335442	18.391398	19.708326	1514.99961	1485.00329	516.99966	1817.9987	1308.99589	1594.00471	4755.46703086147	4933.92107974941	5951.53157951071	5055.24307129571	5232.64980056502	4913.77320758288	no
ADAM15	228.8979969374	192.580221	223.906563	237.650597	227.624760004351	235.726066	5347.038172107	5147.0312	11282.98336	7387.60083	5344.26149014271	6678.40148	1714.15805782937	1950.80560520753	2339.15008077769	1671.3470436385	1726.1045575881	1721.23179786196	no
ADAM17	22.707138	23.4831188	3.96306	27.415273	28.3598187	29.2229042	1207.30798	1286.28829	344.57	2003.28966	1526.15805	1843.33054	3901.54614140672	3998.07791732229	4035.96	3928.73893218171	3956.34625406294	3832.26396089188	no
ADAM18	0	0	0	0	0	0	0	0	0	0	0	0	1017.72020833333	1017.72020833333	1017.72020833333	1017.72020833333	1017.72020833333	1017.72020833333	no
ADAM19	2.400917	1.926868	0.9385007	1.202103	1.140873	1.798075	181.99975	151.00023	123.00018	131.00001	90.00003	122.0002	5562.55876281854	5719.96724786545	6083.75043009771	5859.12981532365	5799.64025030832	4122.18979519764	no
ADAM1A	0	0	0	0	0	0	0	0	0	0	0	0	1804.57833333333	1804.57833333333	1804.57833333333	1804.57833333333	1804.57833333333	1804.57833333333	no
ADAM1B	0.131705	0.0437538	0	0.128538	0.0437682	0.0363041	3.00085	1	0	4	1	1	1671.95	1668.22	1673.29787744011	1673.13	1679.73	1673.48	no
ADAM2	0	0	0	0	0	0	0	0	0	0	0	0	1559.66402380952	1559.66402380952	1559.66402380952	1559.66402380952	1559.66402380952	1559.66402380952	no
ADAM20	0.0594909	0.088897	0	0.0435676	0	0.0492239	2	3	0	2	0	2	2466.95	2463.22	2466.69411850112	2468.13	2466.69411850112	2468.48	no
ADAM20P1	0.18364	0.10980395	0	0.139024	0.256581	0.157076	5	3.999998	0	7	8	7	1997.95	2658.96166002225	2455.42724688851	2707.13	2292.26220620389	2707.48	no
ADAM20P2	0	0	0	0	0	0	0	0	0	0	0	0	948.577	948.577	948.577	948.577	948.577	948.577	no
ADAM20P3	0	0	0	0	0	0	0	0	0	0	0	0	1781.57833333333	1781.57833333333	1781.57833333333	1781.57833333333	1781.57833333333	1781.57833333333	no
ADAM21	0.0314945	0.0313775	0.0395909	0.0691921	0.0943463	0.130291	1	1	2	3	3	5	2329.95	2326.22	2344.96	2331.13	2337.73	2331.48	no
ADAM21P1	0	0	0	0	0	0	0	0	0	0	0	0	1785.07833333333	1785.07833333333	1785.07833333333	1785.07833333333	1785.07833333333	1785.07833333333	no
ADAM22	4.4318969	4.1139993622	0.9094164	2.7264247678	2.1671225	3.051829077	254.99992	219.999945188	50.99996	181.99998082	161.000011	194.0000035	4222.12157515668	3903.25414227068	2603.20738417407	3589.0515904557	5461.8565116995	3862.0416772587	no
ADAM23	0	0	0	0.045046	0.0244666	0	0	0	0	2	2	0	3787.61227885062	3787.61227885062	3787.61227885062	2387.13	6009.73	3787.61227885062	no
ADAM24P	0	0	0	0	0	0	0	0	0	0	0	0	1776.57833333333	1776.57833333333	1776.57833333333	1776.57833333333	1776.57833333333	1776.57833333333	no
ADAM28	0.0763931	0.1962934	0.00688823	0.0720166	0.0416601	0.0452007	7	14.99997	1	9.00806	1	5.00372	6723.95	5577.71629585101	6738.96	6725.13	1764.73	6725.48	no
ADAM29	0.0377871	0	0	0.0487229	0	0.062725	1	0	0	1.76089	0	2.00653	1941.95	1942.85322306356	1942.85322306356	1943.13	1942.85322306356	1943.48	no
ADAM30	0	0	0	0	0	0	0	0	0	0	0	0	2638.57833333333	2638.57833333333	2638.57833333333	2638.57833333333	2638.57833333333	2638.57833333333	no
ADAM32	4.816633	4.2417591	0.4513094	7.1398397	8.92428179	7.2075093	202.166876	217.429934	51.09067	401.35436	306.99562071	386.716266	3079.98632436185	3741.47549503129	5254.94111184921	3022.3374756039	2529.04368768033	3259.74018971158	no
ADAM33	0.3741976	0.289337	0.0322139	0.1919473	0.252623	0.1926194	13.29722	8.03196	2	7.01595	9.00198	7.03211	2607.59481653543	2026.22	2881.96	1965.19834532187	2619.77256659132	2218.00599478557	no
ADAM3A	0	0	0	0	0	0	0	0	0	0	0	0	1647.689	1647.689	1647.689	1647.689	1647.689	1647.689	no
ADAM3B	0	0	0	0	0	0	0	0	0	0	0	0	515.6665	515.6665	515.6665	515.6665	515.6665	515.6665	no
ADAM5	0	0	0	0	0	0	0	0	0	0	0	0	819.232258333333	819.232258333333	819.232258333333	819.232258333333	819.232258333333	819.232258333333	no
ADAM5P	0	0.130953	0	0.275248	0	0	0	1.01227	0	1	0	0	331.982418435073	564.225	331.982418435073	195.334	331.982418435073	331.982418435073	no
ADAM6	0	0	0	0	0	0	0	0	0	0	0	0	1096.57766666667	1096.57766666667	1096.57766666667	1096.57766666667	1096.57766666667	1096.57766666667	no
ADAM7	0	0	0	0	0	0	0	0	0	0	0	0	2178.57833333333	2178.57833333333	2178.57833333333	2178.57833333333	2178.57833333333	2178.57833333333	no
ADAM8	2.0479168	1.0734412	0.268188	1.41844603	1.56975	1.2509814	18	14	8.000002	39.0000045	24.00005	29.99996	644.972630435963	951.960043912978	1384.68671922308	1478.26995332145	1124.03237926039	1456.95516488175	no
ADAM9	134.945558	146.714079	27.0074041	99.695856	131.8959136	131.4915283	6310.99766	6720.99648	1488.99922	6301.00351	5995.99776	7278.99864	3431.79431131901	3343.74204174229	2559.25801321779	3398.08446321049	3342.16736797517	3363.188532115	no
ADAMDEC1	0.0920739	0.0917997	0	0	0	0	2	2	0	0	0	0	1593.95	1590.22	1592.0839076506	1592.0839076506	1592.0839076506	1592.0839076506	no
ADAMTS1	13.191419	13.375968	3.786843	13.32348	21.22962	18.195144	694.1861	647.75413	378.00022	1019.3816	939.34993	1212.4898	3861.58054112708	3534.71756162343	4633.5658567065	4113.59857276778	3253.00149371491	4048.52419986486	no
ADAMTS10	2.7640146	2.59751491075	0.5834077	1.813948	3.08515476	2.59974000414526	36.999998	36.0000246477	18.00001	43.00005	25.9999691	36.000030263879	982.295225898662	1011.61345367069	1432.19234667232	1274.51715205949	619.57583923012	841.294827470179	no
ADAMTS12	0	0.0170134	0	0.0127298	0	0	0	1	0	2	0	0	6019.97060363255	4290.22	6019.97060363255	8447.13	6019.97060363255	6019.97060363255	no
ADAMTS13	1.2989804	0.64825026	0.0551328	0.467108	0.7597426	0.6250762	21.000002	18.000024	3.000008	22.000012	20	22	1186.30645827297	2026.74636149965	2525.86896408671	2532.25386171935	1935.35897279684	2138.2847609613	no
ADAMTS14	0.04462662	0.05923239	0	0.01089739	0.01488086	0.01231225	3.000003	3.999995	0	1.0000004	1.0000002	1	4932.96395714038	4929.13078057124	4934.15851600183	4933.76873184313	4940.49426631256	4934.44163983025	no
ADAMTS15	1.30425	0.77894	0.935326	0.522957	0.357105	0.511352	95	57	108	52	26	45	5344.95	5341.22	5359.96	5346.13	5352.73	5346.48	no
ADAMTS16	0.7531281	0.693777	0.1891387	0.488278	0.6632468	0.3250935	35.00001	29.99996	17.00001	35	27	20.99995	3410.19712382927	3156.24369493368	4172.24005320963	3853.92064180651	2992.86224669912	3924.52147883609	no
ADAMTS17	0.0517877	0	0	0	0	0	1	0	0	0	0	0	1416.95	1416.95	1416.95	1416.95	1416.95	1416.95	no
ADAMTS18	0	0.013078	0	0.00962478	0.0262908	0	0	1	0	1	2	0	5586.6913432048	5581.22	5586.6913432048	5586.13	5592.73	5586.6913432048	no
ADAMTS19	0	0	0	0	0	0	0	0	0	0	0	0	2140.1838	2140.1838	2140.1838	2140.1838	2140.1838	2140.1838	no
ADAMTS2	0.1584004	0.0305194	0	0.243948	0.0170842	0	3.70408	0.715926	0	7.79112	0.400558	0	1715.95	1712.22	1717.25248175069	1717.13	1723.73	1717.25248175069	no
ADAMTS20	0	0	0	0	0	0	0	0	0	0	0	0	4206.07833333333	4206.07833333333	4206.07833333333	4206.07833333333	4206.07833333333	4206.07833333333	no
ADAMTS3	1.497447	1.397257	0.228444	0.3237215	0.301864	0.5727596	92	84.99999	30	34.99997	25	49.000048	4508.34231062268	4440.30023171471	6095.96	5812.9823375803	6088.73	5197.55708462276	no
ADAMTS4	0.108475	0.0844584	0.0248145	0.133702	0.101683	0.170776	13.9621	10.9245	5.05702	23.4904	13.074	26.5534	9444.95	9441.22	9459.96	9446.13	9452.73	9446.48	no
ADAMTS5	0.546489	0.819916	0.175209	0.283328	0.34505	0.424539	65	98	33	46	41	61	8727.95	8724.22	8742.96	8729.13	8735.73	8729.48	no
ADAMTS6	1.5708760033474	2.905924	0.0768656	1.235092556	1.20893604	1.4746982	76.9999800414634	85.99997	11	81.999934395	51.999953	74.00004	3596.90770567525	2160.14952052428	6642.96	3569.57315811845	3162.26143231299	3048.62737134418	no
ADAMTS7	0.9557096	0.6684007	0.1383637	0.4646391	0.224419072118	0.425343	31.2715	25	10	21.84043	9.00000669037	16.99998	2401.06179065273	2730.06498056331	3354.8931248008	2527.24295089027	2948.35926028544	2428.20926732073	no
ADAMTS7P1	0	0	0	0	0	0.01360224	0	0	0	0	0	1	4466.48	4466.48	4466.48	4466.48	4466.48	4466.48	no
ADAMTS7P3	0.0807568	0	0	0.0183955	0	0	3.72851	0	0	1.15957	0	0	3387.95	3388.53994863569	3388.53994863569	3389.13	3388.53994863569	3388.53994863569	no
ADAMTS7P4	0	0	0.506819	0	0.522259	0.514188	0	0	2	0	1	1.1531	152.021039521438	152.021039521438	183.179692132694	152.021039521438	140.771	136.245	no
ADAMTS8	0.179368	0.304411	0.200898	0.0583909	0.159402	0.049481	9	13	16	4	8	3	3681.95	3117.11018465167	3696.96	3683.13	3689.73	3683.48	no
ADAMTS9	0.6525944	0.4112163	0.4382678	0.44429667	0.8441587	0.2616279	10	6	5	8.000002	8.000001	4	1124.4419578225	1065.00201368963	529.579525267428	968.096637445201	696.728885221464	928.864066664908	no
ADAMTSL1	0	0	0	0	0	0	0	0	0	0	0	0	2085.77360666667	2085.77360666667	2085.77360666667	2085.77360666667	2085.77360666667	2085.77360666667	no
ADAMTSL2	0.039356	0.0195451	0.0123622	0.028787	0.0394502	0.0325272	2.00584	1.00046	1	2.00308	2.01103	2.00316	3739.95	3736.22	3754.96	3741.13	3747.73	3741.48	no
ADAMTSL3	0.5214496	0.5892528	0.0669727	0.480018	0.5835252	0.115746	15.76415	17.7866	3.1091	19.1161	17.5864	4.07985	2218.39267748983	2203.23587230472	2154.96	2141.13	2215.72471488121	2141.48	no
ADAMTSL4	11.50156	8.1301	3.3164822	8.35665000511852	10.44289	8.369662	350.2714	318.0548	210.00772	375.044300365585	323.4762	347.026	2234.75070877342	2855.45322099359	2939.39051423584	2412.96956457491	2277.29789547721	2519.00640919072	no
ADAMTSL5	7.422584	5.35797639	3.091816	5.135599	4.83667	6.985061	137.0002	106.9999856	112.99999	123.08274	110.00004	130.37776	1354.39802429989	1457.64694121534	1696.55095462731	1288.57209855248	1672.02970985761	1133.99194851369	no
ADAP1	4.211541	4.08204	3.025138	4.577296	5.160004	7.4913487	52.99998	49.99999	86.03423	95.00001	87.00004	93.792068	923.454112504188	894.048598169053	1320.16320049333	1115.87661890291	1239.55952579087	760.645288112273	no
ADAP2	0.263777	0.380675	0.2774026	0.272558	0.281546	0.340286	9.36746	7.03152	3	13.2166	10.0095	10.14518	2605.95	1348.23332766796	502.008396658863	2607.13	2613.73	1811.30383680786	no
ADAR	131.05349	118.438741	31.3671015	107.76933	111.5464	104.85325	7128.0102	6542.31088	3674.00622	7623.32095	5980.89026	7364.8144	3991.16904093703	4031.86764074303	5437.0920092224	3803.21535170674	3941.92093836072	4267.32914149395	no
ADARB1	143.77466	134.82885	27.508288000149	53.2764484	58.903847	54.52639	3765.82631	3510.12231	1905.73331001371	2409.52634	1745.57065	2332.90503	1922.02011470603	1900.24307353135	3215.87925406754	2431.62935616778	2178.66855492863	2599.36351642619	no
ADARB2	0	0	0	0.0266206	0.00911028	0.00758265	0	0	0	4.00761	1.00383	1.01026	8096.44609899279	8096.44609899279	8096.44609899279	8094.13	8100.73	8094.48	no
ADAT1	86.003144	96.53714	28.905277	51.547282	54.470927	57.69248	651.78702	698.68429	251.18983	566.6476	402.21069	514.31636	556.124641750608	528.270578821995	403.390143297537	591.02976233777	542.859735543697	541.610126873554	no
ADAT2	33.84229	34.36494	4.648248	24.50989	27.47198	28.3326	553.793	572.357	190.0995	626.961	503.674	605.1013	1200.79563458028	1215.68700195024	1898.41897652621	1375.31018102896	1347.89976653667	1297.52971028427	no
ADAT3	3.648451	2.741873	5.266822	5.28819	3.852167	3.600246	60.90861	42.00001	143.13642	114.4729	66.06168	68.91152	1225.04637899618	1118.07428605373	1261.54405932306	1163.85544670294	1260.78933998682	1162.88319352733	no
ADCK1	5.134668	5.9649595	7.8205837	5.1524876	3.799271	5.6663464	118.00004	138.99996	313.99975	181.99974	99	169.00006	1686.36231647947	1700.88902429228	1863.76828250006	1899.1362828681	1915.72599935198	1812.006260325	no
ADCK2	6.69725	6.738386	8.347114	4.850733	4.310694	5.315056	184.9995	177.00017	365.9999	158.99998	117.9997	176.9999	2027.01173429393	1917.28341893741	2035.38172252589	1762.34803419153	2012.48713794577	2023.21326753284	no
ADCK5	2.5279903	2.090594	2.0380117	2.756401	2.815532	4.090228	42.500015	43.000009	68.500005	66.00001	37.999979	56.49996	1233.6577544451	1501.30396248961	1560.21838229265	1287.37069250047	992.250556652348	839.221845061449	no
ADCY1	0.032998	0.0120003	0	0.0407273	0.1662408	0.0920183	5.47487	2.00105	0	2.002975	8	4.03218	12174.9	12171.2	5169.11350921911	2644.17700976986	3537.93103473997	2662.20598554853	no
ADCY10	0.063287	0.2437343	0.11896	0.139074	0.047475	0.7267242	4	4	1	12	3	7	4637.95	1197.87816565005	390.21	4639.13	4645.73	585.199923335428	no
ADCY10P1	0.528837	0.690144	0.133586	0.894732	1.123729	0.68465	30.5636	18.2928	12.2478	49.4499	23.7208	26.6085	4240.95	1934.68028098484	4255.96	2971.49045239021	1551.90679351872	2361.16746438326	no
ADCY2	0.7540094	1.0990962	0.189439	0.5850101	0.834	0.48891612	20.1938	25.16015	6.48866	18.64942	22.61579	20.26028	1965.27492300494	1670.88429362598	1589.96	1713.97238460157	1993.62812997602	2517.59979412747	no
ADCY3	80.62808	67.14735	43.0495522	79.247719	75.26907	74.341458	2193.1688	2093.5808	1837.35991	2574.00414	1806.67023	2262.35157	1996.02949425262	2275.78077485039	1981.19210080395	1746.31816201562	1764.65715228048	1848.86019020963	no
ADCY4	0.1489331813634	0.0731941	0	0.100191	0.137113	0.0339601	5.50000038951	2.68567	0	5	5.01635	1.5	2709.88408274227	2678.22	2688.86591279656	2683.13	2689.73	2683.48	no
ADCY5	0.782472	0.819044	0.0397998	2.307286	0.821421	0.4057969	13.99999	15.00002	6	36	14.00001	13	1312.92628573291	1336.76437309351	6997.96	838.885146085054	1253.02697134478	1946.30256821577	no
ADCY6	29.774365	21.77003417	7.0713184	29.2506003	24.61327	20.45331466	1391.0505	1231.061198	779.03665	1613.70229	1237.42801	1432.227868	3428.31566593249	4127.52465961749	5113.97731209903	2966.13151255744	3696.13934639761	4254.26399951346	no
ADCY7	34.799742	27.560483	7.7608572714	31.887562	27.817669	35.22306	1098.82792	1022.4835	466.73491996	1164.92523	918.75583	1211.74999	2317.03929049135	2707.9396478319	2791.657871185	1964.16827587506	2428.15982987913	2090.07571878707	no
ADCY8	0	0	0	0	0	0	0	0	0	0	0	0	3085.25672222222	3085.25672222222	3085.25672222222	3085.25672222222	3085.25672222222	3085.25672222222	no
ADCY9	13.467711	14.436913	4.3611843	7.909127	8.94068	10.9790452	1205.35785	1190.26099	672.0001	939.69028	771.25736	1013.17759	6567.54434514157	6017.7935864573	7152.62347719471	6387.89956685523	6342.00419605891	5606.56391959448	no
ADCYAP1	0	0	0	0	0	0	0	0	0	0	0	0	1361.01770833333	1361.01770833333	1361.01770833333	1361.01770833333	1361.01770833333	1361.01770833333	no
ADCYAP1R1	0.01196930126886	0	0	0	0	0.009921450661256	1.00461010802	0	0	0	0	1.0060400680093	6158.95000932884	6159.71496009297	6159.71496009297	6159.71496009297	6159.71496009297	6160.48000586512	no
ADD1	61.1928706	57.648538	38.9244195	50.199666	60.248953176915	56.076848	2408.04088	2381.04641	2800.00404	2591.02519	1846.030099449	2455.04861	2887.64995260131	3014.73331843482	3339.15475465038	2775.05786307927	2252.61845821076	2659.8281979567	no
ADD2	0.4211998	0.3329346	0.18551225	0.4658463	0	0.54436279	6.079281	3	2	5	0	8.0344062	1059.11809903162	657.706798953909	500.44773058922	577.070970719312	709.971824805261	896.687049548703	no
ADD3	23.192959	31.792404	3.3890561	14.047489	18.703761	26.975705	919.05057	1062.04104	282.003341	739.99983	688.57736	886.05954	2907.79031991869	2438.29652592682	3862.57927418454	2832.27202614353	2706.58501460562	1995.56759172585	no
ADGB	0.390113	0.413043	0.0298952	0.40731	0.326886	0.356407	34.2953	36.4836	4.16422	48.8794	28.7175	37.8527	6450.95	6447.22	6465.96	6452.13	6458.73	6452.48	no
ADGRA1	0	0	0	0	0	0	0	0	0	0	0	0	4250.57833333333	4250.57833333333	4250.57833333333	4250.57833333333	4250.57833333333	4250.57833333333	no
ADGRA2	0.179214	0.206511	0.0492551	0.0649175	0.179935	0.182829	13	15.0495	6.32084	7.17588	13.0468	16.0231	5322.95	5319.22	5956.96	5943.13	5330.73	5324.48	no
ADGRA3	20.556293	23.845797	7.482329	17.5512416	19.852505	17.9110074568	1077.95322	1156.78033	610.9999	1202.01315	928.99964	1124.802830883	3848.00600718768	3540.85516363844	3790.57854426917	3682.16366016949	3440.31757603658	3815.33530874192	no
ADGRB1	0.0141145	0	0.00890293	0	0	0.0116824	1	0	1	0	0	1	5198.95	5204.45896623451	5213.96	5204.45896623451	5204.45896623451	5200.48	no
ADGRB2	8.424956	6.899847	4.2513262	3.70259791975769	6.688653	5.754527399413	378.9996	322.99987	320	292.000160522639	270.99954	309.0000145586	3301.05130271778	3416.90555576667	3494.02496351656	4240.12341201072	2978.7122010798	3262.30482695366	no
ADGRB3	0	0	0	0	0	0	0	0	0	0	0	0	2601.96786666667	2601.96786666667	2601.96786666667	2601.96786666667	2601.96786666667	2601.96786666667	no
ADGRD1	0.298387	0.0873021	0.0348963	0.482899	0.273062	0.1459927	27.4757	8.07729	5.09088	24.4209	25.1254	12.7224	6756.95	6753.22	6771.96	2718.99668475188	6764.73	5294.3591138187	no
ADGRD2	13.1941302	15.468175	1.495418	6.22771	6.1098842	6.204019	47.16609	51.96752	12	39.71922	25.55125	39.2338	262.318711444124	245.223712183241	372.494768833864	342.905263016422	307.451700823724	384.205526590102	no
ADGRE1	0	0.294757	0	0	0.3495321	0.240348	0	1	0	0	3	1	340.557883234236	247.632	340.557883234236	340.557883234236	631.003733751492	252.775	no
ADGRE2	11.731633222	9.297642	3.6093359	9.500397	12.25657	9.399989	552.90905741	508.29437	307.42709	656.08149	469.15868	610.28717	3458.40521770404	3990.36754536742	3953.80466648006	3712.94251413809	2814.1591353204	3944.41387569454	no
ADGRE3	0	0	0	0	0	0	0	0	0	0	0	0	1492.15766666667	1492.15766666667	1492.15766666667	1492.15766666667	1492.15766666667	1492.15766666667	no
ADGRE4P	0	0	0	0.0653492	0	0	0	0	0	3.01813	0	0	2483.13	2483.13	2483.13	2483.13	2483.13	2483.13	no
ADGRE5	63.386408	60.086125	44.8164783	61.262504	53.355772	65.68859	2107.99877	1936.64007	2610.28935	2755.22615	1924.64812	2443.48066	2440.36598482517	2352.57798587875	2703.66275485305	2418.0446211309	2651.96781367429	2259.92509174164	no
ADGRF1	0.2716706	0.4138719	0.0814872	0.2754787	0.2704402	0.2860592	10.099249	18.208026	4.522652	16.96352	11.385546	17.57198	2727.88972270279	3211.18520441591	2576.34453099873	3310.78392750873	3095.14005835967	3731.98916523573	no
ADGRF2	0.0327924	0.0979777	0	0.0354713	0	0.0402946	2.04089	6.12532	0	3.01379	0	3.03	4566.95	4563.22	4566.69452397289	4568.13	4566.69452397289	4568.48	no
ADGRF3	0.72889	2.194677	0.0317186	0.6131603	0.2746883	0.5782369	17.00005	13	2	18	13.05644	20.00001	1711.463902475	432.357009219124	2926.96	1578.33928793661	3494.48265491832	2101.35482187318	no
ADGRF4	0.347351	0.206319	0.151316	0.0782751	0.0800825	0.154789	13	8	9	4	3	7	2746.34839240423	2830.22	2760.96	2747.50436553898	2754.11362688477	2747.48	no
ADGRF5	0	0	0	0	0	0	0	0	0	0	0	0	2835.11470833333	2835.11470833333	2835.11470833333	2835.11470833333	2835.11470833333	2835.11470833333	no
ADGRF5P1	1.094109	1.004452	0.277448	1.537776	1.759961	1.110869	11	9.97984	4.55237	20.99998	16.64114	13	737.754453171485	725.210983401895	761.651178465875	734.222935512064	695.148015011128	710.978084050415	no
ADGRF5P2	0	0	0	0	0	0	0	0	0	0	0	0	1334.57833333333	1334.57833333333	1334.57833333333	1334.57833333333	1334.57833333333	1334.57833333333	no
ADGRG1	27.712861	31.428113	11.257461	27.637942	25.153888	26.7405774004459	779.978791	805.99964	683.0009	1038.00005	666.0002	924.00009802564	2065.29460000774	1871.91343408807	2816.31792757967	2019.26683345117	1946.55504376711	2099.31140827825	no
ADGRG2	1.341347	1.0217900643	0.2512923	1.391695337	1.8180039	1.29592136683	81.13786	62.00000288	24.10385	117.1153823	109.00316	95.022080088	4438.7642919021	4428.93973104847	4452.54817520473	4524.51119066429	4407.998274452	4454.73287119172	no
ADGRG3	0.0368941	0.0826416	0	0.147276	0.147278	0.3129128	1	1	0	2	4	3.999996	1988.95	883.225	1147.42831871955	730.13	1996.73	776.628037611756	no
ADGRG4	0	0	0	0	0	0	0	0	0	0	0	0	9249.57833333333	9249.57833333333	9249.57833333333	9249.57833333333	9249.57833333333	9249.57833333333	no
ADGRG5	0.0227258	0.0226313	0	0.0484249	0.0550402	0.0456977	1	1	0	4	1	1	3228.95	3225.22	2414.92099805786	4441.13	1335.73	1329.48	no
ADGRG6	8.139116	10.268145	1.310908	3.90926	5.84694	5.644924	704	748.00001	160.0003	448.0004	445.99977	508.9998	6347.10451803218	5317.15919938071	5665.63244380765	6161.47814433831	5607.94324842174	5478.17233183015	no
ADGRG7	0	0	0	0.0323083	0	0	0	0	0	1	0	0	1664.13	1664.13	1664.13	1664.13	1664.13	1664.13	no
ADGRL1	7.449985	4.737271	1.38482	8.933606	5.576009	4.565624	97	79.99993	47	139.00006	94.99998	107.00002	955.425121939172	1232.62566434071	1575.45238997126	836.546152589447	1252.55831907517	1423.83395997196	no
ADGRL2	6.93962736319496	4.6886479946	1.530722	4.2297008	7.16649800096385	5.83711410887046	237.000451215529	217.000324674	72.00001	211.68422	199.000520072798	245.000070634758	2506.06788899809	3378.17049516183	2183.42057375539	2690.79441188745	2041.47239696492	2550.02263388089	no
ADGRL3	0.06666444188623	0.2561074	0.05844874	0.5884371278	0.0932068	0.1192574	4.999999732945	19	7	7.99999764	12	10	5503.7219584908	5415.02595100337	5559.34725340529	730.956427833876	9465.2111202938	5094.37038016928	no
ADGRL4	0	0.0385946	0	0	0.0229264	0	0	1	0	0	1	0	2462.647337846	1891.22	2462.647337846	2462.647337846	3206.73	2462.647337846	no
ADGRV1	2.9302889	1.3631109	0.881989	1.3871871	1.2823447	3.234472	34.91213	24.30618	19.37975	39.12655	21.06208	48.84473	874.272327722703	1301.53347438128	1019.9666571896	1516.48668252682	1207.52244651692	917.467203350037	no
ADH1A	0	0	0	0	0	0.319442	0	0	0	0	0	1	190.188	190.188	190.188	190.188	190.188	190.188	no
ADH1B	0.08011479	0	0.0123917298	0.116344207	0.23890011	0.033018287	4.0051088	0	0.9999995	8.0078112	12.012868	2.0286275	3668.44343872711	3708.81265176261	3746.02234701793	3700.59446588441	3696.81243717426	3732.70248673894	no
ADH1C	0.135001	0	0	0	0	0	1.00072	0	0	0	0	0	543.945	543.945	543.945	543.945	543.945	543.945	no
ADH4	0.53494121834	0.606069634673	0	0.2774070259967	0.707877234728	0.42639867323	11.9989276433	13.6359144447	0	8.49852080561	15.92300534062	11.5627184666	1645.9500432729	1642.2200198967	1647.29783268553	1647.13000178055	1653.73000630029	1647.48002999862	no
ADH5	159.762141	174.150336	164.407152	155.0200665	156.899709	149.667283	3780.17428	4180.23829	5288.9955	4829.186806	3462.11937	4064.11974	1736.27836707985	1752.04341582622	1493.32335679779	1674.89633192507	1622.24900390018	1649.74030269939	no
ADH5P2	0	0	0	0	0	0	0	0	0	0	0	0	799.577	799.577	799.577	799.577	799.577	799.577	no
ADH5P3	0	0	0	0	0	0	0	0	0	0	0	0	812.577	812.577	812.577	812.577	812.577	812.577	no
ADH5P4	0	0	0	0	0	0	0	0	0	0	0	0	785.577	785.577	785.577	785.577	785.577	785.577	no
ADH6	0	0.137402	0.1263556	0.0809559	0	0.600359	0	1	2	1	0	4	569.145268067678	531.225	734.744769927095	664.13	569.145268067678	404.785	no
ADH7	0	0	0	0	0	0	0	0	0	0	0	0	1125.26891666667	1125.26891666667	1125.26891666667	1125.26891666667	1125.26891666667	1125.26891666667	no
ADHFE1	0.1770388	0.551701	0.866424	0.6352033	0.764415	0.42867	2	3.01822	6	7	3	8.999998	828.977447881481	399.316157137652	321.455499122831	592.498324918967	288.529046712846	1275.5416692934	no
ADI1	42.78801	47.21536	57.588551	43.61212	43.044649	42.872214	1261.178	1388.907	2584.48383	1767.757	1247.54268	1508.90918	2162.89723498475	2147.12796977933	2083.24161172114	2179.30801198382	2130.76590149842	2138.27136922744	no
ADI1P1	0	0	0	0	0	0	0	0	0	0	0	0	216.094	216.094	216.094	216.094	216.094	216.094	no
ADI1P2	0	0	0	0.920019	0	0	0	0	0	2	0	0	116.879	116.879	116.879	116.879	116.879	116.879	no
ADI1P3	0	0	0	0	0	0	0	0	0	0	0	0	153.288666666667	153.288666666667	153.288666666667	153.288666666667	153.288666666667	153.288666666667	no
ADIG	0	0	0	0	0	0	0	0	0	0	0	0	309.675	309.675	309.675	309.675	309.675	309.675	no
ADIPOQ	0.017366916506	0	0	0.038402879477	0.017506907562	0.014725385293	1.0020433432	0	0	3.025024261	1.01007208	1.0265811602	4233.95195260465	4236.57242516451	4236.57242516451	4235.1301729206	4241.73043867222	4235.48147064682	no
ADIPOR1	106.635605	104.268316	80.18816	95.957041	93.1842	94.531075	2648.00098	2587.00413	3198.00488	3212.99501	2332.99956	2822.99693	1822.19748658363	1810.97098471793	1851.26962078928	1800.26199787524	1840.64917279646	1814.31282461878	no
ADIPOR1P1	0	0	0	0	0	0	0	0	0	0	0	0	749.577	749.577	749.577	749.577	749.577	749.577	no
ADIPOR1P2	0	0	0	0	0	0	0	0	0	0	0	0	495.680166666667	495.680166666667	495.680166666667	495.680166666667	495.680166666667	495.680166666667	no
ADIPOR2	31.056274	31.024919	13.999434	37.038771	38.804156	35.617236	1457.50413	1446.49842	1100.5	2337.00297	1764.502513	1945.479178	3443.8095589174	3403.11851563297	3649.06444978761	3392.37847239335	3343.04106181681	3318.49376573631	no
ADIRF	1.61975	1.74612	0.845212	3.36163	2.51478	2.63757	13	14	11	11	13	18.00002	588.945	585.225	604.126	175.931896413942	380.05	414.614492794504	no
ADK	83.00971	82.910047	54.297807	80.667617	83.558759	86.217402	1310.0003	1358.99948	1347.00085	1707.99962	1380.9994	1618.99985	1158.03953638074	1196.41504284018	1151.56007395142	1138.38677350704	1215.06591749909	1140.84827950501	no
ADM	25.630952	32.044562	21.413795	34.90651	50.136806	52.86637	465.0003	465.99968	574.99982	743.00024	757.00094	960.9992	1331.27932879161	1061.4524091038	1246.45145195422	1144.41809759555	1110.03779051071	1104.38119062799	no
ADM2	1.046371	1.417108	1.451905	6.65818	5.26468	5.38832	49.214411	58.01548	47.01064	489.052	283.27	350.282	3451.33742372638	2988.1968399755	1502.99831148732	3949.13	3955.73	3949.48	no
ADM5	1.84088	1.71317	1.69221	3.00332	3.67522	3.55134	34.8693	32.5361	51.2172	77.7083	69.8728	81.338	1389.95	1386.22	1404.96	1391.13	1397.73	1391.48	no
ADNP	4.26628	3.80705	1.88902	2.09896	3.59601	2.9685527	119.6624	231.51683	240.543	230.22	288.769	24.16238	2058.19789615309	4438.76456860824	5910.96	5897.13	5903.73	494.50614627997	no
ADNP2	17.328013	20.56677	6.7824	20.97861	28.015914	20.287833	991.00045	1070	551	1380.0029	1184.99528	1307.00196	4196.68637260816	3797.40772761834	3771.11065855892	3536.76007840939	3109.64856237901	3913.95418433649	no
ADO	12.6344	13.4232	6.26125	10.883	13.6511	13.051	568	606	447	668	614	709	3298.95	3295.22	3313.96	3300.13	3306.73	3300.48	no
ADORA1	3.2376528224	3.0208255448113	3.10641020376	1.1990704	1.60867266321	1.5918056122	61.999982364	64.999992257675	105.0000275783	25.999986	25.9999541386	37.999974307	1405.21360832777	1570.56702124821	1569.03422999153	1165.81665334462	1188.23808184288	1450.33975627873	no
ADORA2A	1.305532	1.469389	0.372373	3.649335	4.113336	2.699605	22.00004	27	17.83755	87.39062	51.96231	44.02433	1236.56218021772	1341.2092141094	2223.618909212	1287.5173676563	928.735702170209	990.75717107725	no
ADORA2B	13.10949	13.15645	11.257081	13.71185	13.20948	14.87029	254.0002	255.0002	346.0001	362	256.7251	349.0003	1421.76953912776	1414.71405804757	1426.76154135872	1419.4311008726	1428.8299645709	1425.87553162716	no
ADORA2BP1	0	0	0	0	0	0	0	0	0	0	0	0	517.6595	517.6595	517.6595	517.6595	517.6595	517.6595	no
ADORA3	0	0	0	0	0	0	0	0	0	0	0	0	870.384208333333	870.384208333333	870.384208333333	870.384208333333	870.384208333333	870.384208333333	no
ADPGK	85.511225	75.756841	45.167173	89.473141	81.528116	89.294845	1951.89358	1889.00027	1737.00166	2693.41097	2010.35005	2362.55007	1674.99590468254	1820.03190371791	1785.16534081177	1618.49352408188	1812.85234607724	1607.42301857901	no
ADPRH	0.1880029	0.647686	0.3171981	0.3109685	0.188586	0.386731	4	15.99996	7.999994	19.00002	8	10	1561.26475578302	1803.11994396976	1170.74020732217	3285.02638500363	3118.73	1570.96833470552	no
ADPRHL1	3.430322	3.94778	3.399484	3.3556345	4.103404	3.195216	243.64887	245.93598	186.4417	162.63518	164.27168	175.66918	5212.07587865921	4547.15521336042	2545.84357337466	2605.8004592589	2943.18490719217	3340.19161410559	no
ADPRHL2	30.9415	27.1486	45.3247	28.664	24.984	28.1697	565	497	1323	715	458	622	1339.95	1336.22	1354.96	1341.13	1347.73	1341.48	no
ADPRM	7.800321	7.833127	5.689399	9.92537	10.887109	9.096833	93	94.00003	110.99997	162.0001	132.99998	130.99999	874.883961614528	875.916833287013	905.642480417352	877.546206347975	898.125456559956	874.896889390736	no
ADRA1A	0.1958246	0.46175	0.0941238	0.030493	0	0	2.01756	3	1	1.00109	0	0	756.031050072361	474.225	493.175	1765.13	747.438487035409	747.438487035409	no
ADRA1D	0.900983	0	0	0.3058587	0.0305345	0.7177359	6	0	0	2	1	5	488.668508917482	646.849939351511	646.849939351511	351.56942899123	2407.73	423.234367978528	no
ADRA2A	0.579837	0.727083	0.365193	0.330318	0.407873	0.444307	27	34	27	21	19	25	3416.95	3413.22	3431.96	3418.13	3424.73	3418.48	no
ADRA2B	0.0482299	0	0.0151799	0.017662	0	0.0199555	2	0	1	1	0	1	3042.95	3047.37383457541	3057.96	3044.13	3047.37383457541	3044.48	no
ADRA2C	0.0576915	0	0	0.0596686	0	0.0674117	1	0	0	2	0	2	1271.95	1604.63232553837	1604.63232553837	1802.13	1604.63232553837	1802.48	no
ADRB1	0	0	0.0635158	0.0720882	0.0870824	0.0760561	0	0	3.47542	3.38702	3	3.16282	2531.318733704	2531.318733704	2539.96	2526.13	2532.73	2526.48	no
ADRB2	1.43829	1.45456	1.14197	0.931709	0.871095	1.22815	61.0542	62	77	54	37	63	3114.95	3111.22	3129.96	3116.13	3122.73	3116.48	no
ADRB3	0.0861211	0.0864109	0	0.192898	0.0322931	0.0265165	3.07718	3.0996	0	9.41123	1.15511	1.14503	2621.95	2618.22	2623.29936966222	2623.13	2629.73	2623.48	no
ADRM1	191.90972	185.53	335.34707	251.56572	235.33453	243.62877	2915.0016	2824.9957	8339.9962	5197.9917	3576.9934	4446.9487	1114.60930369514	1111.40586736512	1154.44542526195	1110.9287119026	1117.45720150052	1108.94680062162	no
ADSL	128.416832016664	126.706875	139.342891	111.032412	111.237113	110.80203	2007.26823009183	2009.95437	3982.53668	2272.74386	1729.63656	2112.69135	1147.0031097224	1157.85676612572	1326.70969996954	1100.53211710532	1143.1500810867	1158.41434452595	no
ADSS	67.95862	71.75511	20.6717833	61.41402	64.46972	66.91014	2176.00347	2341.99519	1094.9955	2591.9994	2026.0017	2511.998	2349.60746486759	2382.33736022076	2458.88070987063	2269.1821660966	2310.37122946881	2280.88496108393	no
ADSSL1	37.50309	35.565853	25.2093145	15.597242	19.293684	15.887124	522.07213	515.53386	666.08075	360.3498	300.008636	332.00272	1021.51467362423	1058.01515382775	1226.49953397543	1242.16242452095	1143.18401862309	1269.61314790732	no
ADTRP	1.940544	1.0385511	0.606321	1.923537	2.300357	1.52735	14.00377	11.000008	7	19.99999	17.00116	16.014955	529.543923787866	773.097823894944	535.915107500812	559.025383962981	543.353064766469	637.034029456248	no
AE000658.25	0	0	0	0	0	0	0	0	0	0	0	0	666.577	666.577	666.577	666.577	666.577	666.577	no
AE000658.30	0	0	0	0	0	0	0	0	0	0	0	0	30.2590333333333	30.2590333333333	30.2590333333333	30.2590333333333	30.2590333333333	30.2590333333333	no
AE000659.41	0	0	0	0	0	0	0	0	0	0	0	0	34.05135	34.05135	34.05135	34.05135	34.05135	34.05135	no
AE000660.21	0	0	0	0	0	0	0	0	0	0	0	0	74.2961833333333	74.2961833333333	74.2961833333333	74.2961833333333	74.2961833333333	74.2961833333333	no
AE000660.4	0	0	0	0	0	0	0	0	0	0	0	0	2730.57833333333	2730.57833333333	2730.57833333333	2730.57833333333	2730.57833333333	2730.57833333333	no
AE000661.36	0	0	0	0	0	0	0	0	0	0	0	0	526.6525	526.6525	526.6525	526.6525	526.6525	526.6525	no
AEBP1	0.1612391	0.0396642	0.0249707	0.203973	0	0.065841	2.000005	1	1	8	0	2	910.207817923816	1840.22	1858.96	2108.72003397508	1646.9549656361	1845.48	no
AEBP2	39.909879	45.757482	6.994105	34.02125	40.219792	41.437832	1081.26791	1237.20643	423.00023	969.9997	1112.00932	1382.19547	1988.07987263554	1973.55798467556	2807.4333347469	1532.93193932087	2032.67143909441	2026.50375806693	no
AEN	29.44131	29.585266	26.398153	45.634987	45.607232	43.312601	1107.00411	1110.99669	1586.9968	2254.00461	1705.00339	1957.99903	2759.12074672628	2740.99188474087	2790.63946173552	2655.57062424613	2748.45661893162	2746.46875390093	no
AES	173.729078	187.100138	272.244355	168.877606	148.850782	159.187378	2296.99965	2436.99938	5978.99854	2964.99888	2095.99435	2575.995666	970.218560453425	950.714818667381	1019.46237300007	943.962237978196	1035.23391901816	983.134790045051	no
AF001550.9	0	0	0	1.714234	2.15782	1.776596	0	0	0	1	1	1	33.1843969542336	33.1843969542336	33.1843969542336	31.364	34.0709	34.1969	no
AF003529.2	0	0	0	0	0	0	0	0	0	0	0	0	320.2645	320.2645	320.2645	320.2645	320.2645	320.2645	no
AF011889.5	7.84677	7.039406	0.2341033	10.459436	6.75009	6.249451	198.84291	150.78894	5.88055	310.21644	154.28918	173.35058	1859.51480630501	1563.51414983409	1166.03549210114	1594.62379453003	1680.43881406915	1685.23150996223	no
AF013593.1	0	0	0	0	0	0	0	0	0	0	0	0	1162.57833333333	1162.57833333333	1162.57833333333	1162.57833333333	1162.57833333333	1162.57833333333	no
AF038458.4	0	0	0	0	0	0	0	0	0	0	0	0	41.6599	41.6599	41.6599	41.6599	41.6599	41.6599	no
AF121897.4	0	0	0	0	0	0	0	0	0	0	0	0	3655.57833333333	3655.57833333333	3655.57833333333	3655.57833333333	3655.57833333333	3655.57833333333	no
AF131215.1	0	0	0	0	0	0	0	0	0	0	0	0	198.875666666667	198.875666666667	198.875666666667	198.875666666667	198.875666666667	198.875666666667	no
AF146191.1	0	0	0	0	0	0	0	0	0	0	0	0	165.676	165.676	165.676	165.676	165.676	165.676	no
AF146191.6	0	0	0	0.392382	0	0	0	0	0	0.25	0	0	34.2557	34.2557	34.2557	34.2557	34.2557	34.2557	no
AF146191.8	0	0	0	0	0	0	0	0	0	0	0	0	518.964041666667	518.964041666667	518.964041666667	518.964041666667	518.964041666667	518.964041666667	no
AF165138.7	0.152854	0	0	0.130478	0	0	1	0	0	2	0	0	480.067	628.997310574537	628.997310574537	824.13	628.997310574537	628.997310574537	no
AF186192.5	0	0	0	0.1466502	0	0	0	0	0	1	0	0	366.623	366.623	366.623	366.623	366.623	366.623	no
AF196972.10	0	0	0	0	0	0	0	0	0	0	0	0	36.1901833333333	36.1901833333333	36.1901833333333	36.1901833333333	36.1901833333333	36.1901833333333	no
AF196972.3	0	0	0	2.01407	1.15069	2.16274	0	0	0	2	0.935062	2	56.37833963	56.37833963	56.37833963	53.3897	59.7418	56.1825	no
AF196972.4	0	0	0	0	0	0	0	0	0	0	0	0	1005.57916666667	1005.57916666667	1005.57916666667	1005.57916666667	1005.57916666667	1005.57916666667	no
AF213884.1	0	0	0	0	0	0	0	0	0	0	0	0	578.6215	578.6215	578.6215	578.6215	578.6215	578.6215	no
AF224669.3	0.507459	0.516469	0	0	0	0	1	1	0	0	0	0	144.604	141.327	142.956110425543	142.956110425543	142.956110425543	142.956110425543	no
AF228730.13	0	0	0	0	0	0	0	0	0	0	0	0	68.5559333333333	68.5559333333333	68.5559333333333	68.5559333333333	68.5559333333333	68.5559333333333	no
AF228730.5	0	0	0	0	0	0	0	0	0	0	0	0	45.6338	45.6338	45.6338	45.6338	45.6338	45.6338	no
AF228730.8	0	0	0	0	0	0	0	0	0	0	0	0	28.2892	28.2892	28.2892	28.2892	28.2892	28.2892	no
AF238378.7	0	0	0	0	0	0	0	0	0	0	0	0	74.2961833333333	74.2961833333333	74.2961833333333	74.2961833333333	74.2961833333333	74.2961833333333	no
AF238380.8	0	0	0	0	0	0	0	0	0	0	0	0	418.842166666667	418.842166666667	418.842166666667	418.842166666667	418.842166666667	418.842166666667	no
AF241726.2	0	0	0	0	0	0	0	0	0	0	0	0	374.964166666667	374.964166666667	374.964166666667	374.964166666667	374.964166666667	374.964166666667	no
AF254982.2	0	0	0	0	0	0	0	0	0	0	0	0	55.00535	55.00535	55.00535	55.00535	55.00535	55.00535	no
AF277315.13	0	0	0	0	0	0	0	0	0	0	0	0	62.81745	62.81745	62.81745	62.81745	62.81745	62.81745	no
AF277315.19	0	0	0	0	0	0	0	0	0	0	0	0	42.3400333333333	42.3400333333333	42.3400333333333	42.3400333333333	42.3400333333333	42.3400333333333	no
AFAP1	20.7836160547342	22.801895	6.554576	14.3042395	15.4787270316978	16.95725319	1736.15446554943	1756.72371	979.99995	1595.27934	1186.77930056814	1543.96845	6129.80337488119	5623.44588684138	6940.36739121646	5996.15405148278	5636.79577304678	5531.68251395609	no
AFAP1L1	11.152247	10.792738247706	6.9917241	10.708935	7.440615	9.189276	442.0003	413.98749986951	541.13526	543.00047	370.99971	465.0002	2908.31044426527	2799.7912984788	3592.71405796576	2726.18698590934	3665.7516114383	3074.30630787942	no
AFAP1L2	0.02173354	0	0.3006441	0	0	0.0957543	1	0	2	0	0	1	3376.36696106571	871.327947909545	308.800531088087	871.327947909545	871.327947909545	634.479	no
AFDN	20.9931058	18.7722731310793	3.3729759	21.4435720544239	21.2538348	21.853106	922.48943	962.99919191915	326.999773	1302.65043570416	983.50719	1218.90299	3224.51915676617	3744.37531377624	4500.24163503006	3266.12181851544	3402.03055057387	3388.68804712126	no
AFF1	22.230252	20.948527	3.183592	17.994917	19.895865	16.985437	1741.9996	1823.99842	423.99998	2310.17607	1823.9973	2096.34025	5750.23267160894	6355.37300603952	6182.2779731181	6902.36135767895	6739.97384524171	7498.24614242542	no
AFF2	0	0.00610895	0	0.00449801	0.00614719	0	0	1	0	1	1	0	11953.6657380319	11948.2	11953.6657380319	11953.1	11959.7	11953.6657380319	no
AFF3	0.0566926	0.2521646	0.0593788	0.0554732	0.2455291	0.4199751	6.03153	7.09	10.0057	8.05616	6.12448	8.52542	7806.95	2052.25572787774	7821.96	7808.13	1833.85004977414	1233.29686414742	no
AFF4	27.329157	27.8487714	3.2324718	22.717456	25.468498	24.569162	2948.00203	3105.99865	636.99987	3201.99803	2785.99538	3435.00023	7915.54777888319	8140.75014007972	9147.57155806525	7578.14774234932	8042.1972898551	8493.98377369794	no
AFG3L1P	44.3683217	47.0698863	9.330651	66.2832233095252	52.153403	51.898064	699.82279	638.59524	227.01947	1257.18112047411	860.28313	1012.994963	1157.43393446586	990.264752553077	1129.41218985245	1019.75563886786	1212.70949337829	1185.85495104538	no
AFG3L2	77.22748	83.83177	45.606636	66.72283	60.68446	65.49598	2684.11741	2783.5413	2862.57374	3179.40905	2122.02262	2603.02293	2550.41729905974	2423.58577941943	2913.6013168367	2561.9677032419	2570.81317345577	2414.5690199313	no
AFG3L2P1	0	0	0	0	0	0	0	0	0	0	0	0	1438.57833333333	1438.57833333333	1438.57833333333	1438.57833333333	1438.57833333333	1438.57833333333	no
AFM	0	0	0	0	0	0	0	0	0	0	0	0	922.255833333333	922.255833333333	922.255833333333	922.255833333333	922.255833333333	922.255833333333	no
AFMID	66.906319	62.699	43.9971681	56.148897	60.431562	68.655878	359.88374	380.02098	406.46342	417.26913	366.07169	436.4213	394.708027517281	442.400225264996	428.842675712781	399.55518166665	445.348645652879	386.192767028746	no
AFP	0.549831	0.368276	0.111807	0.401734	0.180184	0.836689	3	2	1	3	1	8	400.38	396.394	415.175	401.499	408.019	580.899670639867	no
AFTPH	12.913053	14.942489	4.289952	13.049537	15.054154	13.977886	601.0002	713	234	805.99952	707.00046	827.0002	3415.27895017158	3482.85192049196	2532.00575412499	3320.79632300824	3452.71639835171	3594.49853914104	no
AGA	16.027548	18.641665	9.55124	13.394813	14.708762	10.855452	220.00039	208.99969	187.99953	262.99956	199.00036	234.99979	1007.24761971257	818.332811171373	913.690881980769	1055.65192324701	994.661213745657	1315.21142428781	no
AGAP1	18.9059110217204	20.289871221653	10.897692227616	15.9265620008811	20.383503	18.52153	1002.99957310914	989.0005018862	686.9999615793	1221.41307915741	890.0002	1064.00019	3892.99509929437	3557.83859148071	2926.32484284309	4123.27234120949	3210.03367731395	3490.12050059882	no
AGAP10P	0.278729	0.540678	0.0705779	0.449579	0.65827	0.507343	7.93847	15.4536	3.20045	17.4858	18.7826	17.4654	2089.95	2086.22	2104.96	2091.13	2097.73	2091.48	no
AGAP12P	1.18238	0.840105	0.0319082	1.49187	0.988616	0.695763	32.7246	23.3327	1.25652	56.3873	27.4151	23.2762	2030.95	2027.22	1827.96	2032.13	2038.73	2032.48	no
AGAP13P	6.95445	12.7639	1.38051	4.36692	5.24406	5.74936	7.22251	12.9927	2.47197	5.91491	5.63246	7.16259	76.2088	74.2993	83.1195	72.8241	78.9638	75.6879	no
AGAP14	0.126689	0.334094	0.029894	0.363727	0.382956	0.229018	2.99015	7.91042	1.12503	11.7248	9.06218	6.53451	1731.95	1728.22	1746.96	1733.13	1739.73	1733.48	no
AGAP2	2.46137	2.311369	4.343535	1.944382	1.840638	1.901453	119	122	332.9998	137	87	113	3547.72740445362	3852.65327352751	3558.78449088128	3788.27819515918	3474.95479814064	3610.51614656791	no
AGAP3	52.143831	60.787265	42.79398422623	61.306946	62.596257	59.620824	1041.99985	1042.99958	1563.000086042	1420.00015	1047.00094	1220.99841	1466.3768375142	1252.39583218997	1695.42047654207	1245.31889830953	1229.69188795966	1244.20968953046	no
AGAP4	24.45672049	33.5811697	3.2238340385857	20.868171	28.20762	21.580415	216.2595643	195.610236	44.36862172395	301.06324	226.10491	239.82676	648.869762703515	425.172433667669	638.8587285184	775.666065757464	589.307589735469	675.171607222326	no
AGAP5	12.054049754	9.127327	0.861676	13.14251	14.21657	12.458459	127.7374162	106.9637	18.7659	235.6455	186.8196	155.8662	777.616810347065	855.385565697383	1010.94081082797	964.01091592854	966.108543547424	760.087622907456	no
AGAP6	14.23164	13.02941	2.322865	16.09911	16.98035	15.41591	439.56	404.185	111.3392	676.437	519.945	578.62	2266.43969830603	2264.25081490259	2224.97399693912	2259.06103097004	2251.17543604814	2280.34568616449	no
AGAP7P	0.83398	0.343804	0.184751	0.332747	0.517292	0.88029	19.7066	8.14974	6.96091	10.7385	12.2551	25.146	1733.95	1730.22	1748.96	1735.13	1741.73	1735.48	no
AGAP9	1.02859	0.973181	0.14574	1.51715	0.995403	0.945941	28.8608	27.402	6.51143	58.1327	27.9824	32.0816	2058.95	2055.22	2073.96	2060.13	2066.73	2060.48	no
AGBL1	0.00789851	0.031146	0	0.0404255	0.00782994	0.038896	1.00985	4.00177	0	7.05508	1.00003	6.00749	9381.95	9378.22	9383.30126437706	9383.13	9389.73	9383.48	no
AGBL2	0.2091869	1.3447141	0.47349609	0.4773705	0.3261977	0.6874274	4	7.4999975	2.324032	8.5	3.000004	3	1403.15789117292	407.099509669751	227.838432014169	957.337517054363	676.142836214357	265.136873408305	no
AGBL3	6.5223348	6.7613451	0.988087	5.4759465	4.545178	4.5755325	27	34.00001	9	41.00479	29.99996	31.00406	303.767016411822	367.0415680516	422.812855428722	402.603520298272	485.253306013538	411.67316167375	no
AGBL4	0	0	0	0	0	0	0	0	0	0	0	0	1542.05963888889	1542.05963888889	1542.05963888889	1542.05963888889	1542.05963888889	1542.05963888889	no
AGBL5	49.555215	51.336209	36.954058	38.465239	38.891457	34.233108	1117.99944	1116.00028	1658.02794	1233.06521	885.99989	1028.00063	1655.51722586279	1586.7526840375	2082.7135514485	1723.53296294953	1674.85804339645	1824.41046300318	no
AGER	4.2415726	3.61028984	1.7570583	4.4201846	4.21527134746	4.5413946	45.000004	40.0000002	39.000015	63.000024	49.0000202812	53.999977	778.514877661767	808.69874622021	1030.33885168637	766.305420066393	854.612907864506	722.404252827975	no
AGFG1	48.532476	41.743058	21.129161	54.072558	47.99177	52.779968	1568.00045	1641.0003	960.0006	2079.0053	1810.0018	2225.9975	2370.79600098293	2869.41752926822	2109.06661696648	2067.18332036631	2772.74377635415	2562.3084785167	no
AGFG2	12.825406	11.39908	14.991724	9.730754	8.618926	7.042764	322.03111	307.19017	482.99905	284.12998	197.13285	264.1775	1842.49657864008	1967.01135453475	1495.53478125931	1569.90345743197	1681.5323167057	2278.91544155107	no
AGGF1	19.50139	20.219569	5.13605	15.1391	15.5325	16.9144	1083.89212	1142.86346	464.258	1177.6	884.963	1164.44	4078.52612667764	4125.62675485442	4195.96	4182.13	4188.73	4182.48	no
AGGF1P1	0	0	0	0	0	0	0	0	0	0	0	0	1748.57833333333	1748.57833333333	1748.57833333333	1748.57833333333	1748.57833333333	1748.57833333333	no
AGGF1P10	0	0	0	0	0	0	0	0	0	0	0	0	1866.57833333333	1866.57833333333	1866.57833333333	1866.57833333333	1866.57833333333	1866.57833333333	no
AGGF1P2	0	0	0	0	0.0411702	0	0	0	0	0	1	0	1785.73	1785.73	1785.73	1785.73	1785.73	1785.73	no
AGGF1P3	0	0	0	0	0	0	0	0	0	0	0	0	888.577	888.577	888.577	888.577	888.577	888.577	no
AGGF1P4	0	0	0	0	0	0	0	0	0	0	0	0	476.713166666667	476.713166666667	476.713166666667	476.713166666667	476.713166666667	476.713166666667	no
AGGF1P5	0	0	0	0	0	0	0	0	0	0	0	0	594.6215	594.6215	594.6215	594.6215	594.6215	594.6215	no
AGGF1P6	0	0	0	0	0	0	0	0	0	0	0	0	651.596166666667	651.596166666667	651.596166666667	651.596166666667	651.596166666667	651.596166666667	no
AGGF1P7	0	0	0	0	0	0	0	0	0	0	0	0	588.6215	588.6215	588.6215	588.6215	588.6215	588.6215	no
AGGF1P8	0.109206	0	0.0675728	0	0.108159	0	1	0	1	0	1	0	671.945	679.515012976543	686.956	679.515012976543	679.727	679.515012976543	no
AGGF1P9	0	0	0	0	0	0	0	0	0	0	0	0	588.6215	588.6215	588.6215	588.6215	588.6215	588.6215	no
AGK	29.472158	28.955109	13.468068	32.3474173	30.334128416	28.940866	786.00045	764.00048	532.0004	1004.99907	731.99980928	922.99977	1957.00268793951	1925.9201298022	1833.61130958709	1670.43420990491	1774.0932040739	1937.60194838534	no
AGKP1	0	0	0	0	0	0	0	0	0	0	0	0	938.577	938.577	938.577	938.577	938.577	938.577	no
AGL	13.174879714158	16.201205344	2.373996042863	7.146329508	9.670830117736	10.7665451332435	1180.9998859648	1534.9957898	357.9995209063	889.9996266	903.000511309461	1210.99974036194	6577.84312790918	6915.62986408079	7000.10170681892	6695.90577114389	6864.70433918866	6833.50371518455	no
AGMAT	16.5302	16.5715	13.989	13.7705	13.3291	12.9148	489.27	492.263	659.062	556.588	395.19	462.029	2171.95	2168.22	2186.96	2173.13	2179.73	2173.48	no
AGMO	0	0.136304	0	0.0501507	0.14153	0.0308583	0	4.00226	0	2.00371	4.14804	1.09126	2148.63611790797	2143.22	2148.63611790797	2148.13	2154.73	2148.48	no
AGO1	12.683517	12.677347	3.10178	7.754237	8.286965	8.836947	1628.7253	1577.4453	895.061	1530.0591	1231.742	1460.4451	9422.97741814435	9082.28460671937	13395	10608.9270867927	10927.4775744618	10040.5593790435	no
AGO2	27.783618	26.863528	15.9857246	27.024335	35.097155	27.699472	2719.0051	2735.00109	1039.9995	3851.99756	3256.99562	3737.98503	7181.21894477444	7431.29527565553	3019.97213128487	7663.61486818573	6822.49552309559	8198.63320109152	no
AGO3	16.272011	10.83465	5.3827243	12.230044	11.793822	11.789723	884.45778	891.20213	344.06397	1242.72527	994.91261	1124.73154	3988.55539506266	6003.861826622	2967.14840641272	5463.21858316945	6201.94259082798	5795.90574576943	no
AGO4	5.03304	4.518232	0.382195	7.07713	5.39642	4.60989	221.10406	211.14537	56.0121	239.14083	197.12124	239.095	3223.64441105376	3411.00661437438	6802.96	1816.76990614755	2685.49944220038	3151.05155245353	no
AGPAT1	55.330749914	55.74054285	48.96318134784	43.500698365	42.220422	46.7468557655113	1436.80400442	1448.6154318	2030.882985728	1553.6621944	1114.7486	1486.72133576426	1905.51649011703	1896.93425825713	1925.37908199165	1920.27317670714	1941.12023688584	1932.20480522698	no
AGPAT2	53.859992	51.388567	107.199867	56.17683	54.427552	56.037896	821.00009	796.00033	2708.00142	1189.0004	833	1036.99963	1118.55796226223	1130.61628501526	1172.61709232391	1137.9581108295	1125.18840083802	1124.27673895033	no
AGPAT3	52.692122296	53.64485749	26.72109	43.155346	42.222361	45.1737103	2212.0165901	2247.38907362	2104.01477	2558.420139	1969.2308	2519.927753	3080.52123516172	3057.86731717763	3655.06171470382	3187.41383534852	3428.87987539013	3389.05233614697	no
AGPAT4	3.455599	2.716359	0.901392	2.340389	2.627174	3.365829	178.00005	172.00047	86	207.99981	116.99967	194.99951	3779.86519955151	4621.80687731077	4428.79256847631	4778.35616662187	3274.11235328075	3519.81107994167	no
AGPAT5	22.49854	22.462194	6.145229	16.823707	16.7954347	18.644514	714.999957	763.50003	426.5	696.50002	635.499908	805	2332.01941943388	2481.00074675301	3221.67730676513	2225.87901991826	2781.7713752121	2623.13690330807	no
AGPAT5P1	0	0	0	0	0	0	0	0	0	0	0	0	694.577	694.577	694.577	694.577	694.577	694.577	no
AGPS	54.998602	59.44493	10.145775	44.294439	55.03769	51.35953	3364.85672	3619.7319	1439.57198	3502.87276	3263.3885	3974.575	4489.47036311057	4444.58851098285	6586.40711263309	4251.84875616966	4359.19387315747	4701.60168164993	no
AGR2	0	0	0.0316866	0	0	0	0	0	1	0	0	0	1464.96	1464.96	1464.96	1464.96	1464.96	1464.96	no
AGR3	0	0	0	0	0	0	0	0	0	0	0	0	256.423466666667	256.423466666667	256.423466666667	256.423466666667	256.423466666667	256.423466666667	no
AGRN	130.656775	112.56767	44.788438	110.420253	111.38129	117.148836	8566.86843	7487.03048	5979.0054	8723.05494	6685.00369	8586.00485	4811.39191886942	4854.73654166908	6196.74559457624	4247.38674679872	4412.52219173225	4452.74995308488	no
AGRP	0	0.506576	0	0.12294	0.331178	0.416458	0	3	0	1	2	3	437.785782350433	432.261	437.785782350433	437.329	443.983	437.649	no
AGT	0.26168	0.14902	0.140811	0.273736	0.223832	0.247411	7	4	6	10	6	8	1962.95	1959.22	1977.96	1964.13	1970.73	1964.48	no
AGTPBP1	10.4603711	12.341978	3.223039	8.69414607899	9.893868	11.284738	478.99967	467.00021	161.99984	504.000090322	411.99954	519.99986	3360.23047364467	2761.86027985222	2333.19060798364	3116.7757635274	3061.46335532089	2799.54529589282	no
AGTR1	0.858022	0.682249	0.239405	2.053085	1.42777	1.594057	13	10	10	62.99997	35	45.00005	1111.79857567172	1069.85799888311	1938.96	1649.81638669466	1802.22198260224	1715.08146343575	no
AGTR2	0	0	0.0180694	0.0841684	0.0286989	0.0475481	0	0	1	4	1	2	2560.3188046236	2560.3188046236	2568.96	2555.13	2561.73	2555.48	no
AGTRAP	70.8569	76.562263	138.352643	85.958449	79.71794	79.371499	717.99931	784.99929	2307.00171	1194.99995	819.99997	973.00044	743.57061529223	748.38462451042	774.035094212996	747.448074337416	756.232945732216	744.772787348693	no
AGXT	0.15904	0.0319488	0	0.0235043	0.0336598	0.0275602	5.00644	1.00945	0	1.01034	1.06115	1.04857	2309.95	2306.22	2311.29901478996	2311.13	2317.73	2311.48	no
AGXT2	0.0595164	0	0	0	0	0	1	0	0	0	0	0	1232.95	1232.95	1232.95	1232.95	1232.95	1232.95	no
AHCTF1	57.331578	57.043284	10.403612	60.594625	70.452595	66.90435	3871.38855	4218.7247	1096.9996	5031.6177	4228.47446	4925.82983	4955.10704652853	5398.17695735717	4894.66551635682	4464.53118515273	4412.50589488032	4473.02021685399	no
AHCY	162.099415	159.99438	254.204681	157.168243	147.906566	161.14946	3928.9985	3844.9983	9946.00308	5202.00015	3600.99586	4616.9988	1778.61783822727	1754.12160073998	1816.21409961104	1779.53879346895	1789.92036551824	1740.63348977117	no
AHCYL1	79.95311	81.048599	33.577152	97.86767	99.43247	98.683167	3672.0037	3754.0035	2682.00071	5844.9994	4316.997	5141.0053	3370.13893896197	3380.79116443355	3707.79610176349	3211.05146705025	3191.9180771054	3165.04826866764	no
AHCYL2	8.801399	6.54214	2.219161	8.3086161	8.623392	8.492812	481.2733	421.55	211.1499	535.28311	402.8204	491.57578	4012.55414807237	4703.25644678958	4416.7554419454	3463.83028595039	3434.24345709542	3516.53884739283	no
AHCYP2	0.150997	0.150773	0.094066	0	0	0.124819	2	2	2	0	0	2	971.945	968.225	986.956	975.125672101175	975.125672101175	973.479	no
AHCYP3	0	0	0	0	0	0	0	0	0	0	0	0	954.577	954.577	954.577	954.577	954.577	954.577	no
AHCYP4	0	0	0	0	0	0	0	0	0	0	0	0	990.577666666667	990.577666666667	990.577666666667	990.577666666667	990.577666666667	990.577666666667	no
AHCYP5	0	0	0	0	0	0	0	0	0	0	0	0	913.577	913.577	913.577	913.577	913.577	913.577	no
AHCYP7	0	0	0	0	0	0	0	0	0	0	0	0	983.577	983.577	983.577	983.577	983.577	983.577	no
AHCYP8	0	0	0	0	0	0	0	0	0	0	0	0	31.7461	31.7461	31.7461	31.7461	31.7461	31.7461	no
AHDC1	1.9715	1.89476	1.29204	0.83386	1.65621	2.49641	164.155	158.51	170.482	94.7791	137.819	251.123	6109.95	6106.22	6124.96	6111.13	6117.73	6111.48	no
AHI1	22.093573	19.794189	3.5115706	24.155777	23.322065	23.594785	692.00072	687.34222	162.99999	1050.99902	889.00683	1000.24108	2298.37351703244	2534.57068329538	2154.70146280556	2339.28629894927	2802.43735612232	2575.51719633966	no
AHNAK	94.338615	86.108476	24.126426	49.864983	54.42529	56.249765	22448.97411	20062.98317	6391.99632	15635.9825	12638.98042	15910.01163	17461.702725331	17006.675167623	12298.3428666832	16858.961652114	17072.960537698	17184.0548732765	no
AHNAK2	27.25953	27.10582	16.506426	10.289731	9.29688	10.46077	3761.995	3786.979	1599.959	1710.981	1236.98	1639.936	10126.9524805087	10197.6508933506	4499.43875700288	8940.10687475698	9781.87547646092	9524.43365354558	no
AHR	22.42831	23.7212210121038	2.15659	17.62346	25.42064484297	24.2069600010775	956.1931	1164.05464074427	277.032	1176.73288	1376.233076415	1590.44791007969	3128.45144875829	3581.85358949493	5962.96	3589.95234399091	3980.18179723234	3991.68812405914	no
AHRR	28.663531	30.911556	7.22049	8.497649	7.742654	8.036443	928.72575	1044.98951	524.69445	371.72642	226.60296	319.08487	2377.60772058289	2467.51429329578	3373.19355811323	2351.94475402432	2151.66671624613	2412.22548593513	no
AHSA1	399.379196	406.762019	349.790336	409.42223	481.419315	430.049748	3854.00063	3702.01175	6213.99863	5066.9968	4195.49104	5034.99749	708.123068236178	664.301270488674	824.640417440972	665.398195408808	640.70501687871	711.306135263972	no
AHSA2	53.572958	45.282363	3.756545	40.4918	48.736505	48.247674	1271.69166	1277.01485	173.08362	1632.35608	1192.46339	1479.18177	1741.87594133731	2058.42940219239	2138.7931978206	2167.45283244114	1798.82496476922	1862.60544510071	no
AHSG	0	0	0	0	0	0	0	0	0	0	0	0	1186.57788888889	1186.57788888889	1186.57788888889	1186.57788888889	1186.57788888889	1186.57788888889	no
AHSP	0	0	0	0	0	0	0	0	0	0	0	0	109.368694444444	109.368694444444	109.368694444444	109.368694444444	109.368694444444	109.368694444444	no
AICDA	0.294589	0.0293494	0	0.280472	0.147112	0.141119	10	1.0001	0	13.0005	5	5.7895	2490.95	2487.22	2492.29923147689	2492.13	2498.73	2492.48	no
AIDA	60.554585	64.956009	29.251743	54.528213	58.967825	62.0476626	2205.22983	2375.98368	1701.9996	2721.98819	2128.99663	2720.3111481	2672.31040446318	2669.88861055327	2700.90681164811	2683.90468640403	2654.34762293474	2663.6015223096	no
AIF1	0	0	0	0	0	0	0	0	0	0	0	0	402.785680952381	402.785680952381	402.785680952381	402.785680952381	402.785680952381	402.785680952381	no
AIF1L	11.963854	11.554584	12.0740302	11.4459129	11.584475	10.631011	487.9998	476.0001	733.99965	640.99956	422.99977	515.9999	2993.15636281879	3006.91828289837	2821.9226057495	3010.99128816339	2684.49204767415	2948.83873909189	no
AIFM1	88.0937462	99.4929717	75.6251499	85.3372985	76.468445	82.74886	2148.00065	2280.02661	3083.00279	2803.09906	2016.01796	2412.99876	1789.24789392983	1672.69376184865	1892.38151213838	1766.04526718179	1938.25479371066	1771.62229752241	no
AIFM1P1	0	0	0	0	0	0	0	0	0	0	0	0	1516.57833333333	1516.57833333333	1516.57833333333	1516.57833333333	1516.57833333333	1516.57833333333	no
AIFM2	19.74918	19.24506	20.674003	42.297535	38.045576	36.729546	752.40952	744.07463	1298.99961	2135.2451	1439.75258	1615.00019	2795.66829387448	2822.07098362905	2916.65307140847	2714.16146980078	2782.14784746983	2671.36013198475	no
AIFM3	0.0290967	0.0289851	0.0412778	0.021309	0.0290619	0.3256078	1	1	2	1	1	4	2521.95	2518.22	2249.1317121552	2523.13	2529.73	746.347639605992	no
AIG1	41.579801	41.770744	47.393058	37.75334	38.85984	43.404267	429.93577	467.60767	738.10506	588.2785	462.68584	618.62368	758.756541255693	817.10424801847	722.944434324369	837.778042952491	875.35420976952	865.903604015614	no
AIG1P1	0	2.88909	0	0	0	0	0	1	0	0	0	0	25.2644	25.2644	25.2644	25.2644	25.2644	25.2644	no
AIM1	2.24992	2.247565	0.538538	1.877307	1.300404	1.526107	191.8131	224.36473	83.9947	158.7621	136.9333	169.15381	6255.92771621658	7286.38418435062	7239.96	4546.88802519247	7741.54761667912	6733.98379753254	no
AIM1L	0.979749	0	0.0810271	0.5440339	0.3123835	1.274603115574	3	0	0.660294	5.999997	6.000003	5.89609635658	224.691092641074	457.308639732121	378.275	592.962020767456	1412.08627493129	281.038246036368	no
AIM2	0.2912	0.3527999	0.0763506	0.400323	0.0608232	0.4524728	3	3	2	2	1	7.999999	755.9826846875	620.67181550505	1215.96	268.61	1208.73	1074.17142776406	no
AIMP1	77.44214	78.03212	15.40387	75.08003	84.26574	86.8184	1416.999	1538.4017	667.0004	1889.887	1634.9742	1920.4981	1342.68543851965	1439.011534067	2010.00616276234	1353.36086919917	1426.45306478291	1343.93192839306	no
AIMP1P1	0	0	0	0	0	0	0	0	0	0	0	0	612.605333333333	612.605333333333	612.605333333333	612.605333333333	612.605333333333	612.605333333333	no
AIMP1P2	0	0	0	0	0	0	0	0	0	0	0	0	55.3104166666667	55.3104166666667	55.3104166666667	55.3104166666667	55.3104166666667	55.3104166666667	no
AIMP2	85.29123	80.93615	106.43236	74.92049	71.64803	81.12752	1008.8923	969.0009	2058.93034	1235.39403	864.08038	1173.0437	868.001835009532	873.879267451071	897.981038916576	886.556807186552	886.640603428873	878.460225280768	no
AIP	63.2849	66.567391	108.08776	59.579499	56.68243	59.95044	694.00042	757.99981	2012.99789	928.99974	623.99975	803.00037	804.710539958663	831.147106119496	864.505516064909	838.340727740661	809.34485452141	813.764260931029	no
AIPL1	2.86952	3.1028	1.65615	0.656877	0.940891	0.939992	96	104.2	88.1229	30.0078	31.5179	38.0068	2454.95	2451.22	2469.96	2456.13	2462.73	2456.48	no
AIRE	0.0827488	0.1137611	0.0238789	0	0.036891	0.06378529	2.17521	4.00058	1	0	2	1.9999952	1928.95	2566.83754061801	1943.96	2359.17431377294	3985.73	1904.95886676552	no
AJ239321.3	0	0	0	0	0	0	0	0	0	0	0	0	241.292666666667	241.292666666667	241.292666666667	241.292666666667	241.292666666667	241.292666666667	no
AJAP1	0.0199518	0.00644252	0.00409038	0.00975656	0.012998	0.0054827	3.08274	1.00041	1.0004	2.05766	2.0059	1.02332	11337.9	11334.2	11353	11339.1	11345.7	11339.5	no
AJUBA	64.04871	58.740766	26.062754	46.13626	46.888434	46.859731	1784.40694	1778.34125	1566.40735	1532.75659	1314.00051	1684.99679	2044.38825811308	2209.76053450518	2789.87277398175	1786.21209288681	2060.28344726774	2184.62131787428	no
AK1	111.14656	111.32063	211.64617	98.598725	88.21022	94.626057	732.37385	668.79354	2224.89848	874.92072	638.57249	800.8941	483.522613396132	438.516543262736	487.978753258564	477.088731931777	532.217158427107	514.20928163362	no
AK2	590.797388	577.55239	552.008558	511.639166	514.400792	499.680776	9123.99544	9263.9967	15640.90882	11309.99594	8422.00767	9992.07351	1133.25535055604	1170.78214487577	1315.27882321588	1188.50552552006	1203.68234235243	1214.89561921822	no
AK2P2	0	0	0	0	0	0	0	0	0	0	0	0	102.302133333333	102.302133333333	102.302133333333	102.302133333333	102.302133333333	102.302133333333	no
AK3	46.70964	51.42097	16.002024	35.28038	36.572961	38.573305	1475.07127	1634.3684	847.0969	1521.34427	1155.02317	1515.34825	2317.33257094146	2319.94663267223	2457.31098785004	2318.44829448549	2321.83113342587	2386.71625813992	no
AK3P2	0	0	0	0	0	0	0	0	0	0	0	0	123.157416666667	123.157416666667	123.157416666667	123.157416666667	123.157416666667	123.157416666667	no
AK3P3	1.3075	0.877823	0	1.11358	1.2819	1.61732	6	4	0	7	6	9	336.737	332.601	337.879718932469	337.97	344.109	338.082	no
AK3P4	0	0	0	0	0	0.235724	0	0	0	0	0	1	257.734	257.734	257.734	257.734	257.734	257.734	no
AK3P5	0.752126	0.382454	0	1.64348	1.09577	2.17346	2	1	0	6	3	7	195.128	190.849	195.814049420679	196.285	201.28	195.669	no
AK4	110.07653151	109.200555	64.184513	74.184621	71.80783956705	74.465985	4900.543916	5231.25976	3596.1131	4224.8256	3331.588833019	4194.7324	3266.85567313934	3496.64216672388	2600.78800963475	3061.94708103139	3410.97098767773	3422.33540491474	no
AK4P1	18.8309	25.0214	8.63878	16.5034	15.12	11.1057	88.4594	116.74	66.8679	106.171	72.4095	63.2626	344.71	340.547	359.307	345.887	352.081	346.082	no
AK4P2	0	0	0	0	0	0	0	0	0	0	0	0	346.106833333333	346.106833333333	346.106833333333	346.106833333333	346.106833333333	346.106833333333	no
AK4P3	0	0	0.132506	0	0	0	0	0	1.01709	0	0	0	356.307	356.307	356.307	356.307	356.307	356.307	no
AK4P4	0	0	0	0	0	0	0	0	0	0	0	0	322.260333333333	322.260333333333	322.260333333333	322.260333333333	322.260333333333	322.260333333333	no
AK4P5	0	0	0	0	0	0	0	0	0	0	0	0	310.324	310.324	310.324	310.324	310.324	310.324	no
AK4P6	0	0	0	0	0	0	0	0	0	0	0	0	206.496333333333	206.496333333333	206.496333333333	206.496333333333	206.496333333333	206.496333333333	no
AK5	1.0306023	1.3315036	0.2120075	1.7176643	2.4963876	3.3185009	5.24441	5.94268	8.999989	12.459005	14.401784	18.73142	373.41046704922	325.768028829963	1970.57197614613	389.983731647098	424.132752170777	342.929374720073	no
AK6	43.240818	44.90344	25.036374338	66.027118	66.913670366615	70.383626	460.18856	432.73652	407.07006709	810.60574	675.19526430216	707.33522	780.949196236852	703.418322084901	754.741685370591	660.068180010098	741.842640301571	610.56119106353	no
AK6P1	0	0	0	0	0	0	0	0	0	0	0	0	160.3835	160.3835	160.3835	160.3835	160.3835	160.3835	no
AK6P2	0	0	0	0	0	0	0	0	0	0	0	0	154.193166666667	154.193166666667	154.193166666667	154.193166666667	154.193166666667	154.193166666667	no
AK7	1.7029215	1.156085	0.8857405	1.119468	1.480757	1.37558	18.00452	20	21	26.061668	20.1478	27.06446	775.835343394279	1262.72628630248	1100.56286110887	1251.67526208163	1000.32937044971	1195.33645327789	no
AK8	0.206034	0.267918	0.105561	0.24647	0.4264347	0.182942	6	6.07559	4	8	4.000001	5	2136.95	1655.22	1758.96	1745.13	689.613489568274	1660.48	no
AK9	6.0945091	5.1866537	1.0488493	5.2161422	4.7454753	6.844053	131.64379	107.91382	42.01276	150.28993	111.18261	131.17391	1585.05526941883	1518.65599593954	1859.38833830179	1549.1146005732	1722.48416893857	1164.42044221165	no
AKAIN1	0	0	0	0	0	0	0	0	0	0	0	0	226.88175	226.88175	226.88175	226.88175	226.88175	226.88175	no
AKAP1	70.4479818017618	61.717191	28.6724970024386	48.144880724469	47.399939	45.457006	2823.00456108343	2836.0012	2246.99777001449	2530.9993506934	1873.00139	2427.00257	2940.51262608694	3354.04881307738	3637.79429035852	2826.46736057779	2905.07887295857	3243.73132342064	no
AKAP10	21.731037	25.247986	4.533432	20.124687	22.034384	22.735949	808.0054	871.9997	336.99976	1146.99736	884.00024	960.99985	2728.44157312796	2520.91785999501	3450.67345976029	3064.33560250433	2949.5127317679	2567.9470771732	no
AKAP11	6.24257	6.80565	0.57016	3.68397	5.30728	5.72577	816	894	118	657.316	693	904.137	9591.95	9588.22	9606.96	9593.13	9599.73	9593.48	no
AKAP12	22.613749	22.85767	6.16878	11.17987168688	13.16106404361	12.7468300019282	1925.1235	1962.0448	864	1299.205183955	1126.754128799	1320.0240001861	6246.90063600467	6265.35858367892	6501.5280118273	6248.02567327055	6294.13380481782	6291.50299545649	no
AKAP13	15.719924	19.65186132	2.6685736	21.0229430153008	20.5759571	16.5009051	1679.0644	1723.4562502	501.029024	2338.63731112785	1679.27987	2101.37175	7837.8423079492	6401.26443745372	8715.3484245042	5980.94302273311	6000.1117462116	7736.95916328917	no
AKAP14	0.113076	0	0	0	0	0	1	0	0	0	0	0	648.945	648.945	648.945	648.945	648.945	648.945	no
AKAP17A	26.60713	22.9882	12.09609	27.43555	24.14134	24.13296	915.0009	795.9995	713.0004	1297	863.9991	1045	2523.50796059177	2527.41342749759	2736.18687992566	2541.72738368649	2631.18436127406	2630.76674062361	no
AKAP17BP	0	0.152879	0	0.0449518	0.030649	0.101575	0	5	0	2	1	4	2392.63651369329	2387.22	2392.63651369329	2392.13	2398.73	2392.48	no
AKAP2	41.366614	42.347259	8.8741531	33.289093	34.938503	40.928133	2862.2786	2774.9995	1071.64147	2796.3997	2399.00516	3074.40408	5077.41387688511	4783.0769140449	5605.6263871846	4516.46230411114	5048.06580374923	4563.67827418976	no
AKAP3	0	0.3484081207	0.015447639732	0.16177434973	0	0.325389057	0	2.999998172	1.0000001461	8.999997783	0	5.00000311	1515.40888969747	628.495735473981	3004.9604618422	2991.13108388215	1515.40888969747	933.561168590129	no
AKAP4	0	0	0	0	0	0	0	0	0	0	0	0	1515.146	1515.146	1515.146	1515.146	1515.146	1515.146	no
AKAP5	1.020396	1.163923	0.0828725	0.5541354	0.71415	0.60493	78.71872	85.34085	11.0223	57.26908	54.16354	53.41486	5660.95432969161	5351.83650985503	6173.96	5556.56987660777	5575.90999299867	5364.54795497	no
AKAP6	0.301324	0.5695023	0.2424328	1.4752319	1.5303813	0.4147082	27.39871	32.027349	13.000005	38.52066	16.464346	23.53293	6672.28355175824	4104.83076663957	2489.1657238377	1403.90010707401	790.938406157733	3447.54384153002	no
AKAP7	4.101005	5.07279	2.7324311	4.1678599	4.506468	4.489661	104.00054	117.005	83.99999	127.06279	99.99993	129.03832	1860.91591241781	1683.55095919011	1427.02708318852	1639.10179927521	1631.40428410831	1746.14968014244	no
AKAP8	24.74073	23.34253	9.991398	25.32011	28.12586	28.18438	791.1642	756.00702	714.0004	1135.041	794.3042	1028.0002	2346.57588226984	2364.00197212427	3317.21102973578	2410.16577383313	2076.24739504819	2215.95238182071	no
AKAP8L	56.027882	51.533014	40.560663	90.006081	78.56381	70.375928	1026.00039	976.9995	1549.99893	2039.99607	1419.99981	1583.99962	1343.76763521041	1383.81497396828	1773.89563954901	1218.59620368404	1328.81409448523	1367.43553298132	no
AKAP8P1	0.2875	0.14351	0	0.263006	0.0714657	0.178255	4	2	0	5	1	3	1020.95	1017.22	1022.29525541896	1022.13	1028.73	1022.48	no
AKAP9	18.1893832	16.677787	2.9116604	17.3122121	19.566733	17.2897164015834	1482.48317	1464.12524	226.00026	1504.8647	1303.02278	1507.56278014802	5980.69500149301	6407.79849681975	3603.04242819424	4673.54220482298	4895.8855401818	5297.40450842381	no
AKIP1	44.144058	37.78029	39.110697	38.11295	35.178901	34.172635	340.0329	322.7196	526.99945	412.93958	299.19616	317.17187	565.234439992807	623.490604015215	625.483209010619	582.526080366122	625.275663283995	563.886431859674	no
AKIRIN1	50.65118	49.49899	19.013036	49.3965	49.891422	55.761109	1399.3377	1362.9491	984.86676	1842.798	1456.08337	1910.99488	2027.28162035712	2009.80227253627	2404.51765664442	2005.77921887178	2145.64347836323	2082.11734840643	no
AKIRIN1P1	0.334964	0	0	0	0	0	1	0	0	0	0	0	219.07	219.07	219.07	219.07	219.07	219.07	no
AKIRIN1P2	0	0	0	0	0	0	0	0	0	0	0	0	247.1305	247.1305	247.1305	247.1305	247.1305	247.1305	no
AKIRIN2	42.1487	37.6785	22.70388	63.3898	71.091	80.675	466	437	532	1030.0001	817	924.0004	811.30263066002	846.555589752777	1087.70789432643	873.614927511997	844.901203077745	695.838737001549	no
AKIRIN2P1	0	0	0	0	0	0	0	0	0	0	0	0	71.45715	71.45715	71.45715	71.45715	71.45715	71.45715	no
AKNA	5.749947	3.4032458595	3.9207115	13.990015	15.979303	15.717439	268.81351	244.38125039	220.154426	446.76673	392.04252	378.82739	3430.57843277686	5241.37186636548	2606.53476739097	1716.97509104822	1803.73761841978	1464.31975773725	no
AKNAD1	0.5181445	0.5443558	0.0338834	0.589607	0.557827	0.2038069	5	3	2	3	3.00015	5.001113	708.108182921946	402.260640944764	2739.96	273.565	395.404086962445	1490.81409248411	no
AKR1A1	113.82927	125.24608	169.566577	125.951032	128.095195	126.182496	1350.00016	1397.13666	3172.00004	1975.17919	1503.11455	1770.31567	870.284088742096	814.223546325362	868.349304093518	843.154575068444	862.694738563285	852.368165230762	no
AKR1B1	264.580314	297.188718	381.298896	457.46909553	445.948281	457.202364	3698.009773	4161.5312	8870.00339	8206.85425885	5841.005677	7096.11398	1025.63233424891	1022.09050264166	1079.8427510167	964.531678831531	962.945395132226	942.948581682377	no
AKR1B10	0.23418	0.65495	0.252768	1.500553	1.54402	1.119741	4.02727	11.2901	6.95341	27.41119	26.6665	22.000048	1261.95	1258.22	1276.96	982.153328209	1269.73	1193.66406261269	no
AKR1B10P1	0	0	0	0	0	0	0	0	0	0	0	0	617.605333333333	617.605333333333	617.605333333333	617.605333333333	617.605333333333	617.605333333333	no
AKR1B10P2	0	0	0	0	0	0	0	0	0	0	0	0	602.6135	602.6135	602.6135	602.6135	602.6135	602.6135	no
AKR1B15	1.851919	1.199373	0.3955551	1.309659	1.327435	1.1947797	40.16338	26.06951	14	38.75461	28.9984	32.3965	1591.44046313581	1586.5267561134	1642.94220601883	1590.98944203797	1606.05327383262	1647.34772950695	no
AKR1B1P1	0	0	0	0	0	0	0	0	0	0	0	0	631.596166666667	631.596166666667	631.596166666667	631.596166666667	631.596166666667	631.596166666667	no
AKR1B1P2	0	0	0	0	0	0	0	0	0	0	0	0	609.605333333333	609.605333333333	609.605333333333	609.605333333333	609.605333333333	609.605333333333	no
AKR1B1P3	0	0	0	0	0	0.231312	0	0	0	0	0	1	262.65	262.65	262.65	262.65	262.65	262.65	no
AKR1B1P4	0	0	0	0	0	0	0	0	0	0	0	0	597.6135	597.6135	597.6135	597.6135	597.6135	597.6135	no
AKR1B1P6	0	0	0	0	0	0	0	0	0	0	0	0	514.6665	514.6665	514.6665	514.6665	514.6665	514.6665	no
AKR1B1P7	0	0	0	0	0	0	0	0	0	0	0	0	627.605333333333	627.605333333333	627.605333333333	627.605333333333	627.605333333333	627.605333333333	no
AKR1B1P8	0	0	0	0	0	0	0	0	0	0	0	0	611.605333333333	611.605333333333	611.605333333333	611.605333333333	611.605333333333	611.605333333333	no
AKR1C1	22.23623	31.59066	18.093263	163.25122	159.5452	179.5784	293.37609	413.0979	389.0955	2937.4439	2230.0081	2941.16	968.151654009245	954.475378347271	998.250110926923	967.419123822781	1027.59062906813	995.039285466403	no
AKR1C2	319.79653	435.02266	368.40099	1201.898384	1061.02866	1141.580515	4286.543	5622.091	7611.184	23070.20452	15677.53586	20698.72583	983.591629420338	943.311166504568	959.0323450146	1032.01370823369	1086.29724906251	1101.57238413795	no
AKR1C3	194.904757001456	219.978223	185.3910521	501.752895	481.652031	496.27325	2413.07959002137	2717.81758	3677.72343	8149.36252	5705.46851	7086.10067	908.512777253755	901.797747586619	920.852741301054	873.24360825954	870.876700672866	867.484610420961	no
AKR1C4	0.202744	0.25478	0.0937436	0.2695654	0.0843368	0.167683	3.00038	3.00267	2.000004	3.000056	1	3.00147	1085.95	860.225	990.353231767289	598.365940851459	871.727	1087.48	no
AKR1C5P	0.347086	0	0	0.189696	1.27022	0.214335	1.33517	0	0	1	5	1	282.28	284.624966853831	284.624966853831	283.428	289.392	283.454	no
AKR1C6P	0	0	0	0.081943	0	0	0	0	0	1	0	0	656.13	656.13	656.13	656.13	656.13	656.13	no
AKR1C7P	1.052195	0.25919	0	0.859705	1.415176	1.643155	6.66483	2	0	8	10	12	464.807103332557	563.225	496.561007564122	500.313405697303	519.502978120036	443.688534891717	no
AKR1C8P	0	0	0.0745114	0	0	0	0	0	3	0	0	0	1868.96	1868.96	1868.96	1868.96	1868.96	1868.96	no
AKR1D1	0.0387097	0.0793507	0.0265374	0.134691	0.280965	0.132446	1.00543	2.06796	1.09819	4.77769	7.31366	4.15835	1905.95	1902.22	1920.96	1907.13	1913.73	1907.48	no
AKR1D1P1	0	0	0	0	0	0	0	0	0	0	0	0	611.605333333333	611.605333333333	611.605333333333	611.605333333333	611.605333333333	611.605333333333	no
AKR1E2	0.440632	0.345715	0.037048	0	1.370961	0	1	2	1	0	2	0	166.535	422.261	1252.96	311.786057285634	107.251422409536	311.786057285634	no
AKR7A2	59.509452	57.97619	99.341228	49.142185	45.335384	45.153585	790.99985	806.99973	2191.99462	882.9974	606.98685	757.96841	975.376331419671	1015.99480131532	1024.2639950809	966.064813493234	984.3313205445	1019.84722362971	no
AKR7A2P1	0.375062	0.500604	0	0.639922	0.247214	0.825846	3	4	0	7	2	8	586.945	583.225	588.308795722972	588.13	594.775	588.528	no
AKR7A3	0.743391	0.423682	0.265921	0.855188	0.529015	1.29473	14	8	8.00266	22	10	29.4832	1381.95	1378.22	1396.96	1383.13	1389.73	1383.48	no
AKR7L	3.279283	2.146621	0.389031	2.898286	2.951515	3.194092	26.84095	23.28492	14.0039	26.40748	22.75598	39.20916	600.620325909658	791.751162061212	1670.96	489.877574228354	566.825922155232	745.78911800255	no
AKT1	121.285147	110.867909	91.281017	98.223671	99.441379	103.131727004825	3177.00259	2950.00118	4126.00216	3382.99671	2541.0017	3070.9991302017	1922.16468351902	1942.16015688611	2098.21432610214	1851.77197985524	1878.60519093264	1809.10242751909	no
AKT1S1	66.17824	65.515954	102.499593	75.644474	72.214606	70.57324	1593.00018	1566.00625	3578.00055	2558.6158	1856.00127	2156.004	1766.36952460204	1744.67747851609	1620.39183197459	1818.56513869526	1889.52123940509	1856.03114998263	no
AKT2	112.583251004665	107.409495000669	65.9222077002427	106.67552	106.082142	114.787486265522	2491.61955001626	2391.51755004437	2863.1692800254	3121.83378	2153.95595	2675.07624188168	1624.00991355681	1625.17798108732	2016.11606533322	1573.42767812002	1492.77033682868	1415.84969296633	no
AKT3	0.3910483	0.0324442	0.1459734292	0.0799048	0.32603966	0.0792535	6.00765	3	5.845204701	10.0378	6.010558	6	1127.33981921159	6749.22	1858.77427116828	6754.13	1355.32048203829	4599.48	no
AKTIP	13.446106	15.135753	5.096881	11.800535	15.927246	13.280631	240.95518	294.40202	195.21915	335.057924	319.48782	347.93235	1314.98213820923	1419.73120634963	1777.94680976523	1526.57982708352	1474.72595509192	1591.66638545955	no
AL021154.1	0	0	0	1.18497	0	0	0	0	0	1.71429	0	0	77.7818	77.7818	77.7818	77.7818	77.7818	77.7818	no
AL021546.6	0.629551	0	0	0	1.36141	0.483445	1.94388	0	0	0	4.32183	1.80809	226.579	229.041231776382	229.041231776382	229.041231776382	233.386	227.22	no
AL022237.3	0	0	0	0	0	0	0	0	0	0	0	0	74.2961833333333	74.2961833333333	74.2961833333333	74.2961833333333	74.2961833333333	74.2961833333333	no
AL022345.10	0	0	0	0	0	0	0	0	0	0	0	0	34.6536833333333	34.6536833333333	34.6536833333333	34.6536833333333	34.6536833333333	34.6536833333333	no
AL022345.11	0	0	0	0	0	0	0	0	0	0	0	0	32.6597666666667	32.6597666666667	32.6597666666667	32.6597666666667	32.6597666666667	32.6597666666667	no
AL022345.7	0	0	0	4.52259	0	1.64434	0	0	0	4	0	1	41.9159269638642	41.9159269638642	41.9159269638642	47.5526	41.9159269638642	36.9474	no
AL031601.4	0	0	0	0	0	0	0	0	0	0	0	0	94.8546	94.8546	94.8546	94.8546	94.8546	94.8546	no
AL031601.5	0	0	0	0	0	0	0	0	0	0	0	0	127.35405	127.35405	127.35405	127.35405	127.35405	127.35405	no
AL049758.2	0	0	0.445631	0	1.48141	0	0	0	1	0	2	0	101.680752833562	101.680752833562	104.166	101.680752833562	99.2548	101.680752833562	no
AL050303.11	0	0	0	0	0	0	0	0	0	0	0	0	47.14125	47.14125	47.14125	47.14125	47.14125	47.14125	no
AL050303.12	0	0	0	0	0	0	0	0	0	0	0	0	342.1115	342.1115	342.1115	342.1115	342.1115	342.1115	no
AL121578.5	0	0	0	0	0	0	0	0	0	0	0	0	567.629166666667	567.629166666667	567.629166666667	567.629166666667	567.629166666667	567.629166666667	no
AL121578.7	0	0	0	0	0	0	0	0	0	0	0	0	134.011833333333	134.011833333333	134.011833333333	134.011833333333	134.011833333333	134.011833333333	no
AL121657.4	0	0	0	0	0	0	0	0	0	0	0	0	209.357666666667	209.357666666667	209.357666666667	209.357666666667	209.357666666667	209.357666666667	no
AL132640.1	0	0	0	0	0	0	0	0	0	0	0	0	27.99465	27.99465	27.99465	27.99465	27.99465	27.99465	no
AL133244.1	0	0	0	0	0	0	0	0	0	0	0	0	40.7402666666667	40.7402666666667	40.7402666666667	40.7402666666667	40.7402666666667	40.7402666666667	no
AL133247.3	0	0	0	0	0	0	0	0	0	0	0	0	163.916666666667	163.916666666667	163.916666666667	163.916666666667	163.916666666667	163.916666666667	no
AL138479.3	1.37648	2.40356	0	0.938045	0.436855	0.372512	3.05682	5.23596	0	2.85793	1.00277	1.0041	162.96	159.005	163.628440702385	163.806	168.756	163.762	no
AL158844.1	22.0061	36.6796	9.57103	14.5105	18.6019	7.08107	9	13	5	11	6	4	30.011	25.8696	24.25	40.7581	23.7132	34.3191	no
AL162151.3	0	0	0	0	0	0	0	0	0	0	0	0	28.91735	28.91735	28.91735	28.91735	28.91735	28.91735	no
AL353662.1	6.102	14.6205	2.51719	11.5492	8.28162	5.00536	3	7.07595	2.08882	7.12107	4.30636	3.02366	36.0769	35.3258	38.52	33.1508	38.229	36.7006	no
AL353898.1	0	0	0	0	0	0	0	0	0	0	0	0	40.1518	40.1518	40.1518	40.1518	40.1518	40.1518	no
AL353997.11	0	0	0	0	0	0	0	0	0	0	0	0	42.25995	42.25995	42.25995	42.25995	42.25995	42.25995	no
AL354822.1	1.55236	1.71902	0.188153	1.41391	1.8451	1.23847	57.0962	63.4755	11.0005	71.0077	67.9309	55.0491	2698.95	2695.22	2713.96	2700.13	2706.73	2700.48	no
AL355480.1	0	0	0	0	0	0	0	0	0	0	0	0	44.83225	44.83225	44.83225	44.83225	44.83225	44.83225	no
AL355480.2	0	0	0	0	0	0	0	0	0	0	0	0	38.8046166666667	38.8046166666667	38.8046166666667	38.8046166666667	38.8046166666667	38.8046166666667	no
AL355480.3	8.28845	0	0	2.42646	1.56701	1.28807	5	0	0	2	1	1	44.2667	45.6456790872049	45.6456790872049	44.3158	46.9167	47.1667	no
AL355480.4	0	0	0	0	0	0	0	0	0	0	0	0	30.6316166666667	30.6316166666667	30.6316166666667	30.6316166666667	30.6316166666667	30.6316166666667	no
AL356585.1	2.25035	2.05304	1.2189	2.16969	2.4329	2.22413	41	37.5	35.5	54	44.5	49	1336.95	1333.22	1351.96	1338.13	1344.73	1338.48	no
AL356806.3	0	0	0	0.0912621	0	0	0	0	0	1	0	0	589.13	589.13	589.13	589.13	589.13	589.13	no
AL450992.6	0.303238	0	0	0	0	0	1	0	0	0	0	0	241.989	241.989	241.989	241.989	241.989	241.989	no
AL513523.1	5.98218	7.33875	18.9425	3.58714	5.15525	6.45254	69.9421	85.8864	356.228	57.3199	60.7061	91.2831	857.945	854.225	872.956	859.13	865.727	859.479	no
AL590762.10	7.40448	1.84224	1.09716	2.55612	7.0072	4.16307	4	1	1	1.66756	4	2.66998	39.6411	39.6209	42.3089	35.0753	41.9675	38.9647	no
AL590762.11	0.611008	0.624058	0	2.25573	1.18723	0.50458	1	1	0	5	2.00818	1	120.097	116.962	120.175150404897	119.175	124.356	120.405	no
AL590762.6	0	0	0	0	0	0	0	0	0	0	0	0	316.2945	316.2945	316.2945	316.2945	316.2945	316.2945	no
AL590762.7	0	0.303207	0.179154	0.509583	0	0.822688	0	1	1	2.33244	0	3.33002	247.86872612428	240.73	259.103	246.092	247.86872612428	245.916	no
AL590763.16	0	0	0	0	0	0	0	0	0	0	0	0	1227.57833333333	1227.57833333333	1227.57833333333	1227.57833333333	1227.57833333333	1227.57833333333	no
AL590763.5	0	0	0.0376795	0	0.184516	0.149582	0	0	1	0	3.0738	3	1225.04428737898	1225.04428737898	1231.96	1225.04428737898	1224.73	1218.48	no
AL591704.7	0	0	0	0	0	0	0	0	0	0	0	0	28.2298833333333	28.2298833333333	28.2298833333333	28.2298833333333	28.2298833333333	28.2298833333333	no
AL591704.9	0	0	0	0	0	0	0	0	0	0	0	0	44.6316333333333	44.6316333333333	44.6316333333333	44.6316333333333	44.6316333333333	44.6316333333333	no
AL592183.1	12.9824	6.84347	0	7.14558	4.57869	3.32973	14.2774	7.40112	0	10.3375	5.21981	4.41761	80.6999	78.9389	80.3417643516079	77.7818	83.8129	80.6035	no
AL593848.1	0	0	0	1.14278	0	0.988911	0	0	0	1.69559	0	1.33782	80.972841915052	80.972841915052	80.972841915052	79.774	80.972841915052	82.1897	no
AL593848.2	1.91239	2.84186	0	3.93104	0.897055	2.39171	1.0012	1.50479	0	2.5046	0.500961	1.50154	38.4173	38.6494	38.0397821331078	34.2557	41.0565	38.1422	no
AL662852.1	0	0	0	0	0	0	0	0	0	0	0	0	108.4795	108.4795	108.4795	108.4795	108.4795	108.4795	no
AL672296.1	0	0	0	0	0	0	0	0	0	0	0	0	1833.57833333333	1833.57833333333	1833.57833333333	1833.57833333333	1833.57833333333	1833.57833333333	no
AL691477.1	0	0	0	0	0	0	0	0	0	0	0	0	28.81385	28.81385	28.81385	28.81385	28.81385	28.81385	no
AL928654.7	0	0.771316	0.930515	1.100151	0.792748	0.671687	0	3.66205	3.48606	4.93376	3.86117	2.204823	253.054065076753	346.547	173.905129906557	241.11712511737	358.081	199.426432323389	no
AL929561.1	0	0	0	0	0	0	0	0	0	0	0	0	108.4795	108.4795	108.4795	108.4795	108.4795	108.4795	no
ALAD	21.600513	20.785143	6.861101	17.613131	15.919403	19.851164	599.9348	578.97262	397.082	719.10135	489.00021	624.94707	2038.07106919294	2033.17259412062	2686.50071337384	2195.1008573617	2258.28759234816	1912.6329896805	no
ALAS1	41.4104739101	50.785616	56.90942	63.317541	55.5602	61.77534	1056.000051209	1267.99943	2082.9988	2170.00031	1407	1779.9993	1871.26419725005	1822.41404218639	1699.05162822868	1842.62711668042	1861.7799605833	1750.57241746771	no
ALAS2	0	0.0498837	0	0.255162	0	0	0	1	0	3	0	0	961.740743963777	1463.22	961.740743963777	632.13	961.740743963777	961.740743963777	no
ALB	0	0	0	0.0492748	0	0	0	0	0	1	0	0	1091.13	1091.13	1091.13	1091.13	1091.13	1091.13	no
ALCAM	82.6782907872311	88.6899121	17.5736781	54.7329936	66.510649	69.894801	4794.00105177118	5016.00386	1580.997	4200.99744	3865.00244	4817.00404	4254.87805094867	4128.12145613488	4176.08502151963	4126.72137013072	4272.24521531426	4187.04310857926	no
ALDH16A1	20.991781	19.8364790012492	27.858708	22.58886	19.37416	19.255293	677.06778	650.925940034421	1463.6972	926.24292	605.7801	762.3948	2366.81244097545	2395.17471155291	2438.8809613023	2204.61360517352	2298.74472318181	2405.50226049326	no
ALDH18A1	79.67765	73.157626	58.62524	57.781825	65.03389	60.62822	2942.99991	2889.00189	3769.0037	2953.00096	2189.00109	2777.00306	2710.40853833227	2882.42051789502	2984.30226863975	2747.72775119971	2474.59511379159	2782.76682532161	no
ALDH1A1	0.0412494	0	0	0	0	0	1	0	0	0	0	0	1778.95	1778.95	1778.95	1778.95	1778.95	1778.95	no
ALDH1A2	0	0	0	0	0	0	0	0	0	0	0	0	879.870152	879.870152	879.870152	879.870152	879.870152	879.870152	no
ALDH1A3	8.3041421	11.136772	5.823919	6.990292	5.514906	7.438712	371	413.00079	303.99987	266.99947	221.9995	304.99954	3278.38721968582	2706.82341515477	2423.03441270217	2053.60692645372	2959.46223271766	2491.02474384275	no
ALDH1B1	36.67834	37.69967	31.0761	26.36458	26.67212	27.783591	1305.83728	1368.99673	1843	1290.08795	938.07021	1212.42978	2612.51448885746	2650.5416949724	2752.96	2630.88486007135	2585.68404314318	2651.20977138567	no
ALDH1L1	0.5195855	0.0856364	0	0.0663639	0.0686668	0.5283111	6.518936	5.01236	0	5	4.00102	6.00353	920.662165335638	4272.22	2160.93451620638	4050.78904957364	4283.73	690.386690379967	no
ALDH1L2	0.910896	2.037676	0.121921	3.447972	2.000533	4.1952913	79.26897	110.83054	19	312.46144	196.1113	274.15437	6385.78828560011	3970.03023801527	7233.96	4872.30248446188	7207.02791460576	3970.16993388445	no
ALDH2	24.321375	29.61515	26.17211	31.761407	33.80874	31.45322	724.80863	815.385	1170.26	1213.15227	929.8773	1022.9018	2186.83478543627	2009.63805596122	2075.60372570649	2053.60493503081	2022.06350695708	1975.80757808898	no
ALDH3A1	71.806186	76.030454	100.778381	63.356912	47.35094521404	57.89185	1111.00084	1299.999581	2863.99985	1516.00035	809.9998834218	1149.99993	1135.3605938408	1248.02837026887	1319.19065683655	1286.49135622093	1257.6385541009	1206.85953155463	no
ALDH3A2	142.434423	154.508229	49.645092	144.1054299431	143.024103	153.0827612	4059.62984	4193.0003	3037.00424	5314.56373894	3969.98749	4999.29563	2091.47214934902	1980.80765825871	2839.68471937951	1982.84627868337	2040.69251343503	1984.07409501181	no
ALDH3B1	59.496649	59.856977	49.609112	38.484337	33.670755	42.63193	1535.16781	1537.65788	2339.86782	1408.83036	917.62165	1317.40243	1893.40852859069	1875.05372599129	2189.42819458026	1968.23482746339	2003.5914112067	1877.40931798349	no
ALDH3B2	0.2643856	0	0	0.5951212	0.0680814	0.0918189	4	0	0	7.000001	2	2.00294	1110.20185853541	1190.63015082812	1190.63015082812	632.403801289552	2159.73	1325.29213909881	no
ALDH4A1	8.676634	9.392373	16.7687234	7.467936	8.752721	10.14498	163.96055	161.58013	296.9995	214.99953	177.99972	178.7045	1386.65695504847	1255.68861037248	822.161396019807	1547.88787172118	1495.11762058793	1070.19186532255	no
ALDH5A1	5.32455	5.419885	2.542033	3.856765	3.956036	3.998381	356.996	340.1876	262.06236	309.0981	239.6233	282.3898	4919.95	4581.38986430524	4785.47130099413	4308.99410113139	4453.13499833672	4290.8217405695	no
ALDH6A1	4.531982	5.39439819	2.421988	5.063648	4.510623	4.614514	194.414	259.085413	156.89651	275.66816	181.52676	265.4571	3147.89073674609	3505.65209401084	3007.05878372643	2927.01883158229	2958.70595628586	3494.97518930921	no
ALDH7A1	102.46712113	103.9537669	68.5098396036252	79.235173	78.69894524297	79.439778	2198.9162735	2192.568843	2481.01385315681	2423.41079	1698.54109518	2121.97567	1574.72784982798	1539.50971885201	1681.04286106847	1644.41183204328	1586.7399429931	1622.84806980128	no
ALDH7A1P1	0	0	0	0	0	0	0	0	0	0	0	0	1208.57833333333	1208.57833333333	1208.57833333333	1208.57833333333	1208.57833333333	1208.57833333333	no
ALDH7A1P2	0	0	0	0	0	0	0	0	0	0	0	0	297.415333333333	297.415333333333	297.415333333333	297.415333333333	297.415333333333	297.415333333333	no
ALDH7A1P3	0	0	0	0	0	0	0	0	0	0	0	0	68.1235833333333	68.1235833333333	68.1235833333333	68.1235833333333	68.1235833333333	68.1235833333333	no
ALDH7A1P4	0	0	0	0	0	0	0	0	0	0	0	0	28.18275	28.18275	28.18275	28.18275	28.18275	28.18275	no
ALDH8A1	0.880034	1.119048	0.156978	1.75002	1.035318	1.65192400035781	13.3726	8.32526	7	36.5999	18.1467	36.8670700121117	1115.05685464312	543.023178785003	2069.96	1124.44412306659	1288.6079014583	1355.89065281192	no
ALDH9A1	48.178787	54.139942	45.781213	47.96543	46.11788	53.416603	1512.99565	1670.99597	2317.99683	1988.99577	1399.00431	1885.00203	2304.43074116683	2252.8261204043	2350.32320004688	2229.50565867501	2230.21292699404	2143.93303453464	no
ALDOA	608.1265244393	695.7717669286	1153.1471143277	586.172454416281	550.21377017287	574.7390674347	8712.44769522	9798.157451779	25403.116764757	11794.3404060668	7932.8978298418	10158.871054737	1051.30270135328	1027.88840176177	1022.59567851331	1081.80647996145	1059.98401761175	1073.86715429688	no
ALDOAP1	0	0	0	0	0	0	0	0	0	0	0	0	753.577	753.577	753.577	753.577	753.577	753.577	no
ALDOAP2	0	0	0	0	0	0	0	0	0	0	0	0	751.577	751.577	751.577	751.577	751.577	751.577	no
ALDOB	0	0	0	0	0.0686624	0	0	0	0	0	1	0	1070.73	1070.73	1070.73	1070.73	1070.73	1070.73	no
ALDOC	23.7423163352	27.176189	31.889443	16.319915	23.896622	21.118976	426.000081427	461.00999	1011.00048	404.00011	385.9993	420.0001	1316.64239569332	1238.19635804546	1471.65313409576	1330.9608600921	1187.5426842724	1208.23742905996	no
ALG1	54.8460867	53.532722	59.1471168	57.863876	49.1084499	54.3209203	1138.13021	1158.59076	2079.73896	1602.52978	1017.62732	1396.62034	1522.74628474223	1579.71996801358	1632.21150495924	1489.02413735212	1523.46094713095	1562.02543391361	no
ALG10	7.376559	7.672954	2.0857941	5.764555	9.236594	7.109257	266.38485	228.21577	125.58145	228.10116	246.63877	279.6983	2649.94096340177	2170.96808179874	2794.83256311637	2127.47219806733	1963.1220088184	2390.23818288747	no
ALG10B	8.890574	8.691049	1.498605	5.365048	7.3430638	6.255364	946.95585	1086.46774	300.76463	700.2244	784.66801	993.84771	7815.91767491053	9124.59452285449	9316.24762749357	7017.23281514723	7856.0832765928	9652.57575813654	no
ALG11	5.853409	5.089316	0.9850929	4.830645	5.909385	5.8260218	165.12189	151.2002	43.60878	179.04778	178.05787	202.25911	2070.02973712413	2168.5143075258	2054.93256035446	1992.80882963869	2215.22377304068	2109.17024873886	no
ALG12	12.86488	10.33652	8.2906	9.89517	10.18887	11.12487	446.0001	409.9996	635.0002	585.0003	379.0003	513.0003	2543.95544797386	2895.20212860808	3555.3997714701	3178.58807576222	2734.7062444167	2801.54662783116	no
ALG13	67.493047	61.147883	24.409056	73.177532	76.3641161	63.2470001028783	758.99963	772.46131	386	1068.31016	857.00004	1017.19992514533	825.207540501231	922.072173976178	734.069349731509	784.912905049709	825.06708167529	977.107934730479	no
ALG14	5.51956	4.00259	3.67798	2.692811	5.86435	3.12673	220.739	293.28632	408.79032	316.848	236.81066	299.16906	2934.64226549037	5348.35980341729	5159.31593909429	6326.26844780046	2968.79130497839	5813.03108157724	no
ALG1L	0	0	0	0.28706	0	0	0	0	0	2	0	0	374.593	374.593	374.593	374.593	374.593	374.593	no
ALG1L10P	0	0	0	0	0	0	0	0	0	0	0	0	115.946	115.946	115.946	115.946	115.946	115.946	no
ALG1L11P	0	0	0	0	0	0	0	0	0	0	0	0	136.536	136.536	136.536	136.536	136.536	136.536	no
ALG1L12P	0	0	0	0	1.75128	0	0	0	0	0	3	0	125.94	125.94	125.94	125.94	125.94	125.94	no
ALG1L13P	1.51626	0.784596	0.45178	0.656527	0.41671	0.506856	5	2.5	2.5	3	1.5	1.999998	241.978160663738	232.57564756894	256.870037252645	245.680500354136	264.64	239.729120401061	no
ALG1L14P	0	0	0	0	0	0	0	0	0	0	0	0	123.509333333333	123.509333333333	123.509333333333	123.509333333333	123.509333333333	123.509333333333	no
ALG1L15P	0	0	0	0	0	0.129924	0	0	0	0	0	1	467.613	467.613	467.613	467.613	467.613	467.613	no
ALG1L2	2.491668	1.20293	0	1.3005	2.253775	0.735237	9	4	0	6	9	3	265.052460833466	242.711	258.816757863463	248.052	293.581314383645	247.896	no
ALG1L3P	0	0	0	0	0	0	0	0	0	0	0	0	440.756166666667	440.756166666667	440.756166666667	440.756166666667	440.756166666667	440.756166666667	no
ALG1L5P	0	0	0	0	0	0	0	0	0	0	0	0	446.750166666667	446.750166666667	446.750166666667	446.750166666667	446.750166666667	446.750166666667	no
ALG1L6P	1.37438	0.89337	0.521362	0.504948	1.34275	0	8.05697	5.2172	5	4.05125	8	0	430.175	426.261	445.175	431.364	438.019	434.147871609038	no
ALG1L7P	0	0	0	0	0	0	0	0	0	0	0	0	443.756166666667	443.756166666667	443.756166666667	443.756166666667	443.756166666667	443.756166666667	no
ALG1L8P	0.509379	0	0	0.124075	0	0	3	0	0	1	0	0	432.175	432.75161533494	432.75161533494	433.329	432.75161533494	432.75161533494	no
ALG1L9P	2.3111	4.6902	0.841491	4.1557	1.97121	4.0627	7.04675	14.1051	4.30546	17.382	6.17871	15	223.744	219.511	237.504	224.884	230.443	224.312	no
ALG2	36.44055	38.66225	24.1384	37.20901	38.48276	36.63598	776	805.999	826	1093	822	960.999	1562.6360324556	1521.65757541271	1588.44910408312	1579.33589368005	1570.37611166143	1593.64432234104	no
ALG3	126.219575	110.422581	160.443094	130.560776	133.80743	132.45041	1772.00246	1584.99689	3872.9958	2512.9981	1863.00059	2272.0046	1030.19278897707	1047.70728697516	1120.53931175843	1034.8599840446	1023.60155603676	1042.15105806039	no
ALG3P1	0	0	0	0	0	0	0	0	0	0	0	0	789.577	789.577	789.577	789.577	789.577	789.577	no
ALG5	32.803724	35.384494	32.058621	35.448797	35.120891	29.696911	355.00008	389.00003	569.23161	525.25522	385.72341	398.02673	794.119370663374	802.428296626483	824.223558498103	796.655754392455	807.436539322707	814.28362779479	no
ALG6	14.458057	14.493664	4.2462768	11.036235	13.720381	14.687402	333.20164	316.00093	179.00006	358.9999	324.99976	413.11613	1691.13424553002	1591.39466051372	1956.79697759807	1748.94262667413	1741.46672843793	1708.84473864139	no
ALG8	87.325431	88.252966	60.870546	88.791488	86.935066	88.434976	1264.04786	1342.00023	1530.99526	1712.00014	1264.00053	1627.99792	1062.19595687855	1109.9200743813	1167.53508945749	1036.65568979993	1068.93336358454	1118.42461793018	no
ALG9	16.073103	15.5296390115	12.5128191	16.524167	17.117353	14.732217	325.3282	305.074542486	357.78052	481.63307	333.9402	403.308686	1485.26164361468	1433.88227218346	1327.2783097649	1567.10797140727	1434.26994351498	1663.20384564122	no
ALK	0.000875234	0	0	0.112784	0.000513914	0.0849424	0.0261441	0	0	3	0.0153766	3	2191.95	1961.2689857269	1961.2689857269	1430.13	2199.73	2145.72027458607	no
ALKAL1	0	0	0	0	0	0	0	0	0	0	0	0	553.36925	553.36925	553.36925	553.36925	553.36925	553.36925	no
ALKAL2	0	0.436512	0	0	0.6003069	0.1830675	0	2	0	0	2	2	378.836094443968	334.428807606664	378.836094443968	378.836094443968	244.937481413257	663.735617944201	no
ALKBH1	9.8307881	13.657161	9.560808	11.836846	12.221817	12.299136	288.00021	309.9998	401.00042	414.99973	342.00015	384.00028	2149.73714560748	1656.8002044925	1946.93279002528	1885.01051759937	2057.25669808376	1896.84788591703	no
ALKBH2	29.110372	30.03688	38.066597	27.164066	31.0037	30.945893	279.01339	285.02588	560.99991	342.99996	286.99975	340.01165	703.326839419434	692.627557946764	684.09972031469	678.892586177489	680.559050363666	667.523586456917	no
ALKBH3	28.93898552094	33.743655	31.351886	35.698101	39.135465	31.180343	323.00006181645	364.99963	575.99956	509.00042	360.99967	419.00037	819.033398553945	789.531041286577	852.825387776991	766.609271749498	678.165901762506	816.412858505694	no
ALKBH4	7.41381	9.38221	10.897125	8.13789	5.89778	8.08062	159.4329	182.7829	366.25422	211.09805	133.5419	184.28442	1578.04161146563	1421.99456814972	1560.17144182158	1394.67804530413	1664.66211004819	1385.54106889818	no
ALKBH5	57.364755	61.12883	58.443567	52.556512	55.91962	53.456654	1839.9981	1969.9955	2815.00201	2323.0001	1781.9951	2078.9952	2353.71341971651	2352.28067137225	2235.85137644525	2376.42863865395	2342.83313160211	2362.810117145	no
ALKBH6	24.850215	25.7779377	25.556698	40.872957	32.697786	32.609542	266.02327	241.792881	366.8232	544.09013	395.15813	425.49666	785.542792778654	684.644522148081	666.274601567699	715.709291923802	888.485829709908	792.733384228794	no
ALKBH7	9.04147	10.205556	23.22637	9.28809	10.89506	9.539615	102.00005	100.00001	395.9997	132.0001	102.99996	147.99991	827.834272535329	715.206530394228	791.434700447379	764.098308166695	695.034965745944	942.555184515832	no
ALKBH8	3.802404	5.041141	0.9570579	4.330415	4.5834263	4.3916264	171.00036	183.00033	64.00001	263.99962	206.999904	233.00027	3300.03422145569	2649.67060727799	3104.15120353742	3277.7495565552	3320.3027820299	3223.34505785397	no
ALLC	0	0	0	0	0	0	0	0	0	0	0	0	1022.34583333333	1022.34583333333	1022.34583333333	1022.34583333333	1022.34583333333	1022.34583333333	no
ALMS1	9.059936	8.33019	1.843039	10.872426	9.6390530092	10.479153	1156.999039	1162.0005	211.50424	1237.03635	908.0003193	1296.72467	9371.02239318666	10181.6954795749	5327.03070132265	6117.27548995964	6925.4538484209	7517.93171790172	no
ALMS1P1	0.0576462	0.37163	0	0.349779	0.488525	0.0953395	1	3	0	6	7	2	1272.95	589.225	985.323937314765	922.273999496825	1053.43966712655	1274.48	no
ALOX12	7.539767	5.451786	0.751128	4.614299	4.600878	2.970584	66.00003	45.00004	27.99998	71.99996	54.99999	65.99997	642.343156286527	602.482061458392	1730.39707870829	838.936763670928	878.86115963866	1349.82768371034	no
ALOX12B	1.645753	1.007334	0.646413	1.300165	1.549023	2.398388	18	16	15	16	17.00004	28	802.579823691647	1159.35396876805	1077.16569896645	661.641555248757	806.842438427318	709.274073385958	no
ALOX12P1	0.162896	0.0813521	0	0	0	0	2	1	0	0	0	0	900.945	897.225	899.08307604192	899.08307604192	899.08307604192	899.08307604192	no
ALOX12P2	0.888794	0.0738468	0	0.873187	0.0778499	0.651264	2	4.04105	0	6.00624	3.06057	2	165.123593249954	3994.22	666.508210182227	369.825478421003	2890.28575408575	186.573	no
ALOX15	0.0312397	0	0.0196364	0	0	0	1	0	1	0	0	0	2348.95	2356.44304874953	2363.96	2356.44304874953	2356.44304874953	2356.44304874953	no
ALOX15B	0	0	0.0222854	0	0	0.0293572	0	0	1	0	0	1	2076.20905999372	2076.20905999372	2082.96	2076.20905999372	2076.20905999372	2069.48	no
ALOX15P2	0	0	0	0	0	0	0	0	0	0	0	0	1572.57833333333	1572.57833333333	1572.57833333333	1572.57833333333	1572.57833333333	1572.57833333333	no
ALOX5	0.213528	0.1773158	0.5854398	0.6135823	0.035521	0.1472128	6	5	2.999997	8.999991	1	5	2061.95	2058.22	237.870373506209	788.626925514312	2069.73	2063.48	no
ALOX5AP	0.764452	0.510227	1.17791	0	0.37781	0.315591	6	4	15	0	3	3	575.945	572.225	591.126	580.081864232488	583.775	577.528	no
ALOXE3	0.563203	1.0742795	0.752886	1.720035	1.156819	1.00132	7	8	9	28	12	14	912.040227839695	543.552681345963	554.898978816182	875.230372230798	762.632474933417	849.435106415532	no
ALPI	0.0660506	0.0658104	0.0622536	0.0691457	0	0	2	2	3	2	0	0	2221.95	2218.22	2236.96	1555.13	2034.89007750065	2034.89007750065	no
ALPK1	5.90281675937644	4.71835939	1.1596906	5.564491	6.21854902	6.78700513013738	215.848826400747	202.233042	107.87323	335.92994	273.7495899	269.735804412356	2683.3079165361	3128.47259046323	4317.89493695646	3245.82644526714	3236.40286744971	2414.55370138045	no
ALPK2	2.776831	2.401509	0.9057922	4.062217	4.438961	3.51534	138.99998	130.00006	76.99998	341.0005	234.00025	257.99955	3673.20792191531	3951.19842559616	3946.05334745872	4513.28468900849	3875.54301508168	4458.89749873412	no
ALPK3	0.442998	0.131016	0.0262654	0.462	0.4288514	0.594382	24.999996	19	6	91	58.0000033	41	4141.11122796265	10585.2	10604	10590.1	9943.00118144047	4190.78005730322	no
ALPL	0.1954021	0	0.14484	0	0	0.0478952	2.000002	0	4	0	0	1	751.071870184609	1068.9232704438	1281.96	1068.9232704438	1068.9232704438	1268.48	no
ALPP	1.764142	2.0874019	2.048752	1.1162749	1.5904392	1.454833	40.0051	53	108.91219	51.99996	42.999979	50.0251	1664.0390274411	1853.2681480665	2467.67733529095	2504.56637449879	1987.68701494556	2089.05849958449	no
ALPPL2	0	0	0.0231637	0	0	0	0	0	1.08782	0	0	0	2179.96	2179.96	2179.96	2179.96	2179.96	2179.96	no
ALS2	9.346709	9.190789	2.2717818	11.718754	16.0297251	13.1688430929	481.74149	505.06037	181.45921	952.98322	831.453244	864.2969772103	3782.11961703055	4011.06907883273	3707.78667605225	4372.25308968701	3813.37533160546	3987.41456111719	no
ALS2CL	11.885806	11.69054	4.2621908	8.526776	9.0273036	10.746623	556.50718	474.458	293.00013	564.66597	409.36402	549.0005	3435.75837501925	2962.32135962924	3191.06733101953	3560.48223840758	3333.87892036422	3103.67166241432	no
ALS2CR11	0	0	0	0	0	0	0	0	0	0	0	0	2111.79688666667	2111.79688666667	2111.79688666667	2111.79688666667	2111.79688666667	2111.79688666667	no
ALS2CR12	3.7812943	0.8003662	0	3.0461981	2.5300064	1.710656	12.789872	6.999992	0	28.79519	13.56251	12.999995	248.203013811858	638.37826031759	429.718714805478	508.233089819011	394.109486181339	461.696280135691	no
ALX1	6.56974	6.09776	4.63393	6.58764	7.58243	6.89845	100	93	113	137	116	127	1116.95	1113.22	1131.96	1118.13	1124.73	1118.48	no
ALX3	2.97175	4.06243	1.68148	4.38648	4.49122	4.2023	62	85	56	125	94	106	1530.95	1527.22	1545.96	1532.13	1538.73	1532.48	no
ALX4	0.541358	0.727456	0.435427	0.555188	0.568681	0.851356	40	54	51	56	42	76	5421.95	5418.22	5436.96	5423.13	5429.73	5423.48	no
ALYREF	169.19785	158.63955	244.3621	151.70956	151.9483	165.12374	1544.00354	1533.00364	3991.99939	1900.00099	1409.00021	1716.9956	669.627324903124	705.342613632981	758.32685405247	673.354211132377	681.729572888936	631.735367547271	no
AMACR	21.5405417225	22.150882	11.649166	17.996054	17.439251	17.086576	473.9943354	490.0001	423.99969	583.23891	396.5901	504.19666	1614.71921948823	1614.63468625719	1689.55442559922	1742.49285632395	1671.90832516374	1792.7551800435	no
AMBN	0	0	0	0	0	0	0	0	0	0	0	0	1513.57833333333	1513.57833333333	1513.57833333333	1513.57833333333	1513.57833333333	1513.57833333333	no
AMBP	0.302	0.201292	0.1738903	0.971255	0.594103	0.3899664	3	2	3.9999995	20	9	7	728.945	725.225	1067.78962897758	1107.13	1113.73	1090.55286166193	no
AMBRA1	18.6064252	17.254345	11.246327	18.775418	16.7056706	22.493516	891.00039	791.00021	919.99987	1268.99929	886.99959	1086.00007	3513.9488238622	3346.16679716326	3797.33106673806	3633.90836038947	3903.53067977397	2933.24382847657	no
AMD1	73.6133588607	78.4013220815474	27.527641	59.832343	69.058156	68.693671199	2880.622407915	3197.66660302569	1773.11571	3284.349	2802.362	3387.9591489	2871.51070428449	2976.99947218443	2989.98729830718	2951.30928950802	2983.37216466148	2996.38544802449	no
AMD1P1	0	0	0	0	0	0	0	0	0	0	0	0	597.6135	597.6135	597.6135	597.6135	597.6135	597.6135	no
AMD1P2	0	0	0	0	0	0	0	0	0	0	0	0	667.577	667.577	667.577	667.577	667.577	667.577	no
AMD1P3	0.550949	0.661326	0.272673	0.967102	1.63684	0.546122	5	6	4	12	15	6	665.945	662.225	680.956	667.13	673.727	667.479	no
AMD1P4	1.371	0.648468	0.216799	0.90262	1.72686	2.04481	19	9.0017	4.81969	17.0925	24.0695	34.2791	1016.95	1013.22	1031.96	1018.13	1024.73	1018.48	no
AMDHD1	1.281242	1.916153	0.614216	2.780117	1.89519743	2.33056	13.44601	18.29453	11.5044	33.427	18.580618	20.88994	770.094160005682	696.882314261961	869.450477781432	646.451137869018	720.78304859452	544.568733525419	no
AMDHD2	31.374756	26.084053	16.624021	31.516638	28.126263	27.885697	484.09851	479.79568	425.59512	658.00042	395.6841	563.99969	1132.22976430759	1342.61092166946	1188.39838475884	1122.50374281863	1034.27085036281	1228.77810517022	no
AMELX	0	0	0	0.115313	0	0	0	0	0	1	0	0	466.255	466.255	466.255	466.255	466.255	466.255	no
AMELY	0	0	0	0	0	0	0	0	0	0	0	0	387.56425	387.56425	387.56425	387.56425	387.56425	387.56425	no
AMER1	7.1792	7.88323	2.01092	4.92871	5.69949	6.06406	793.929	876.033	352.195	744.013	629.71	810.131	8114.95	8111.22	8129.96	8116.13	8122.73	8116.48	no
AMER2	0.0379973	0.0151254	0.00477074	0.0222002	0.0529735	0.0125639	5.03673	2.01487	1.00122	4.01684	7.01431	2.01184	9726.95	9723.22	9741.96	9728.13	9734.73	9728.48	no
AMER3	0.0883475	0.0377315	0.00797348	0.0561379	0.0129249	0.0105244	7.03591	3.019	1.00639	6.10307	1.02876	1.01261	5843.95	5840.22	5858.96	5845.13	5851.73	5845.48	no
AMFR	35.219073	36.346965	34.2945541	42.061098	39.479759	41.724616	1205.0797	1270.08739	1615.75939	1859.0441	1342.0513	1592.51127	2510.83784139151	2550.55782957697	2187.01832995974	2376.34724511712	2499.15632213041	2318.80892107216	no
AMH	30.822344	22.728375	4.207541	21.5663	23.024714	27.533752	209.99993	164.0002	68	243.9998	181.9997	258.9998	499.959338196342	526.677313160312	750.207741238885	608.297667068528	581.132892157531	571.492515105097	no
AMHR2	0	0.039881	0	0	0.0399183	0	0	1	0	0	1	0	1835.96598024038	1830.22	1835.96598024038	1835.96598024038	1841.73	1835.96598024038	no
AMIGO1	2.277521	2.70368	1.39017	1.647776	1.63453	1.822776	134.9997	147.9997	143	132.00045	106	115	4349.62483109925	3995.54504956208	4774.96	4307.01813406677	4767.73	3833.00485878682	no
AMIGO2	36.98663	38.51091	13.0743	52.10121	59.45897	67.40086	1318.996	1387.001	746.9995	2560	2158.002	2923.862	2616.8610986862	2628.82435808969	2652.17420267242	2641.7646176989	2668.28561086914	2635.52307155725	no
AMIGO3	0.61906	0.70693	0	0.215699	0.791843	0.3639	21.3772	24.5056	0	10.1706	27.376	15.1868	2533.95	2530.22	2535.29927840904	2535.13	2541.73	2535.48	no
AMMECR1	24.677816	25.293357	6.595642	22.964599	25.0834873	27.200355	1654.9962	1753.0004	693.99987	1976.00471	1708.99858	2103.9964	4921.20765430101	5058.77432913393	4884.30682052907	4626.24952660353	5009.01739273354	4699.45657257819	no
AMMECR1L	18.117127	17.496	6.43149	18.63427	17.678065	18.01	1068.99985	1037	602	1500.9989	1043.00016	1283.99519	4329.81382173068	4326.22	4344.96	4330.82860423832	4337.58944134723	4331.37758467518	no
AMMECR1LP1	0	0	0	0	0	0	0	0	0	0	0	0	516.6665	516.6665	516.6665	516.6665	516.6665	516.6665	no
AMN	1.265201	0.0376782	0.0471951	0.0680517	0.274134	0.058575	7.22468	1	2.50004	2	8.54331	2.09882	419.026060022083	1937.22	2458.96	1580.13	2291.18996483472	2176.8990388391	no
AMN1	9.717495	10.489957	3.093443	9.881402	10.728204	12.120602	89.38841	112.4553	56.99996	135.98957	95.4347	135.75481	675.006233240151	782.483228590451	855.330819058247	739.926738422746	653.998087822994	680.46706691171	no
AMOT	0	0	0	0	0	0	0	0	0	0	0	0	3547.736	3547.736	3547.736	3547.736	3547.736	3547.736	no
AMOTL1	6.5905	8.037845	2.100452	5.60199	6.495549	5.531368	772.233	835.07212	389.897	879.639	733.66297	769.681	8598.25999468933	7583.22551539237	8616.62396185202	8442.36498879148	8303.82991110497	8453.82991227559	no
AMOTL2	29.654353	29.730238	14.786215	21.4896564	24.466158	26.45013	1549.99664	1553.00404	1270.0002	1471.97032	1208.00043	1556.99938	3835.51579857439	3812.78608717374	3987.01666078844	3682.74575762938	3629.93579202333	3576.32316121104	no
AMPD1	0	0	0	0	0	0	0	0	0	0	0	0	1253.955	1253.955	1253.955	1253.955	1253.955	1253.955	no
AMPD2	85.580067	78.820417	43.9821136	85.363424	80.219489	85.814895	1769.00034	1708.00341	2143.99735	2372.00233	1685.99948	2140.00305	1516.82809528018	1581.67893998394	2262.81716051368	1493.97872585539	1545.16818287748	1515.0475706923	no
AMPD3	1.806191	1.02846	0.53442771	1.950798	1.8767933	2.403053	39.07647	41.99997	39.9999837	75.02799	71.00007	80.0255	1587.56829368932	2980.7897197752	3474.33825921229	2067.82175877051	2781.25023042868	2023.20959119462	no
AMPH	0	0	0	0	0	0	0	0	0	0	0	0	1139.49088888889	1139.49088888889	1139.49088888889	1139.49088888889	1139.49088888889	1139.49088888889	no
AMT	0.7826221085654	1.3493428786	0.36433728	1.659293561501	0.9175694	0.749393	15.605243629442	15.955596309	8.591287	31.2774875895	25.96122	20.38222	1463.18684410272	863.097096652726	1094.59993033071	1013.46479111353	2080.09989648957	1652.41255978372	no
AMTN	0.310519	0.517502	0.752616	1.066807	1.12833	0.59858	3	5	9	12	11	7	708.945	705.225	555.097776922096	604.779259425557	716.727	710.479	no
AMY1A	0	0	0	0	0.720311	0	0	0	0	0	2	0	204.13	204.13	204.13	204.13	204.13	204.13	no
AMY1B	0	0	0	0	0	0	0	0	0	0	0	0	912.496736666667	912.496736666667	912.496736666667	912.496736666667	912.496736666667	912.496736666667	no
AMY1C	0	0	0	0	0	0	0	0	0	0	0	0	1307.57833333333	1307.57833333333	1307.57833333333	1307.57833333333	1307.57833333333	1307.57833333333	no
AMY2A	0	0.718496	0	0.515582	0	0.292142	0	2	0	2	0	1	206.552549332677	203.178	206.552549332677	208.561	206.552549332677	207.961	no
[truncated: 32,887 more rows]
