# Supplementary material for: Curcumin-Induced Global Profiling of Transcriptomes in Small Cell Lung Cancer Cells
Source: Front Cell Dev Biol. 2021 Jan 12;8:588299. doi: 10.3389/fcell.2020.588299 (PMC7835540; doi:10.3389/fcell.2020.588299)
Supplement: Supplementary file 3 [file Data_Sheet_2.ZIP › chayi p0.01.txt]

ID	baseMean	log2FoldChange	lfcSE	stat	pvalue	padj
HMOX1	21638.42164	7.445824635	0.450839086	16.51548162	2.84E-61	4.40E-57
GCLM	4035.431609	2.598032687	0.171375902	15.15984838	6.52E-52	5.05E-48
GAS1	1665.18451	-2.852347933	0.270823372	-10.53213357	6.14E-26	3.17E-22
ZNF469	144.4365687	7.285858782	0.705635087	10.32525014	5.42E-25	2.10E-21
KIF21B	429.0675283	1.953238116	0.206881327	9.441345667	3.68E-21	1.14E-17
GPAT3	206.9798929	2.237851996	0.247007653	9.059848844	1.31E-19	3.37E-16
CTH	411.1912912	2.198314761	0.249204809	8.821317581	1.13E-18	2.39E-15
DDIT4L	71.43017932	-3.228456632	0.366384228	-8.81166923	1.23E-18	2.39E-15
AKR1C1	1392.823271	2.490816811	0.286276289	8.700744387	3.30E-18	5.68E-15
GADD45A	909.120156	1.619291324	0.186861622	8.665724416	4.49E-18	6.95E-15
TXNIP	925.7293644	-1.627479733	0.195004778	-8.345845417	7.07E-17	9.96E-14
OSGIN1	1122.981077	3.410291828	0.414311003	8.231236442	1.85E-16	2.39E-13
CYP4F11	77.72130619	2.759094138	0.339072543	8.137179479	4.05E-16	4.82E-13
ABHD4	907.7841281	1.692829293	0.209531999	8.079096748	6.52E-16	7.22E-13
MAFG	3045.175261	1.565800311	0.195220496	8.020675808	1.05E-15	1.09E-12
EID3	171.9025456	3.399294261	0.428367796	7.935457085	2.10E-15	2.03E-12
GDF15	528.6587268	3.482577778	0.439642659	7.921382754	2.35E-15	2.14E-12
SSTR1	593.2516416	-1.846657209	0.238256268	-7.750718268	9.14E-15	7.87E-12
TRIM16L	493.5348364	1.504602854	0.195301462	7.704002019	1.32E-14	1.03E-11
UNKL	1347.772237	1.91642912	0.248794685	7.702853945	1.33E-14	1.03E-11
NREP	556.7624459	-1.571050554	0.208520825	-7.53426213	4.91E-14	3.62E-11
ATF3	357.7585909	2.003188425	0.269260698	7.439587149	1.01E-13	7.11E-11
DDIT3	306.6666651	2.44927056	0.330139038	7.418906211	1.18E-13	7.96E-11
CHAC1	629.3399445	3.19380431	0.434981861	7.342385048	2.10E-13	1.35E-10
EDN2	54.64977325	-4.739781247	0.658044386	-7.202829087	5.90E-13	3.66E-10
RCOR2	64.28306483	-2.474729906	0.348661431	-7.097802303	1.27E-12	7.55E-10
PMAIP1	1151.879224	1.876925901	0.271289045	6.918546608	4.56E-12	2.62E-09
STRA6	303.9562889	-1.584067624	0.229357393	-6.906547031	4.97E-12	2.75E-09
GLIS1	56.57009282	-2.343939796	0.3425589	-6.842443146	7.79E-12	4.16E-09
AHNAK2	2381.550641	-1.525830535	0.225265052	-6.773489815	1.26E-11	6.49E-09
DUSP5	131.3269633	2.297181357	0.34267058	6.703760088	2.03E-11	1.02E-08
APLN	69.3103241	-2.853371197	0.426823382	-6.685133285	2.31E-11	1.08E-08
EHF	364.5600601	-1.673734089	0.250208083	-6.689368579	2.24E-11	1.08E-08
ZFP36	568.7926693	1.437237517	0.215754495	6.661448766	2.71E-11	1.24E-08
TRIM54	27.43774356	4.201182401	0.641634983	6.547620555	5.85E-11	2.59E-08
DKK1	277.4509855	-2.295479321	0.358533811	-6.40240684	1.53E-10	6.58E-08
LMO1	71.00030831	-2.129460193	0.333128387	-6.392310826	1.63E-10	6.84E-08
PPL	2333.31188	-1.277927943	0.20152878	-6.341168471	2.28E-10	9.30E-08
DTX4	327.0026506	-1.379061833	0.220019104	-6.267918586	3.66E-10	1.45E-07
CDRT1	67.10530842	2.38543516	0.38151295	6.252566688	4.04E-10	1.53E-07
MAPK4	298.3307733	-1.449941971	0.231885243	-6.252842806	4.03E-10	1.53E-07
IFIT3	297.3873655	1.408609448	0.225702844	6.240991136	4.35E-10	1.60E-07
NXPE3	1269.09277	1.379153711	0.223960469	6.158022955	7.37E-10	2.65E-07
INHBE	57.38006854	2.653714838	0.431967033	6.143327227	8.08E-10	2.85E-07
BEST1	409.2644338	1.27965244	0.212842769	6.012195989	1.83E-09	6.30E-07
NMRAL2P	396.4484896	3.647360922	0.608950884	5.989581459	2.10E-09	7.09E-07
ERRFI1	803.069716	1.57295151	0.263667853	5.965655244	2.44E-09	8.03E-07
OLFML1	92.79566933	-1.760886745	0.296337929	-5.942157829	2.81E-09	9.08E-07
FLCN	519.0058667	1.342549538	0.229438773	5.85145013	4.87E-09	1.54E-06
EGR1	335.1983293	2.39570712	0.409962236	5.843726347	5.10E-09	1.56E-06
SLC6A9	1675.53192	1.186943955	0.203153701	5.842590846	5.14E-09	1.56E-06
ULBP1	162.0036211	1.426835063	0.244830216	5.827855268	5.61E-09	1.67E-06
CD24	6034.967154	-1.138101243	0.195953707	-5.808010785	6.32E-09	1.83E-06
UGDH	1446.992883	1.537740433	0.26484727	5.806140384	6.39E-09	1.83E-06
FAM219A	767.0469817	1.224093473	0.211875802	5.777410445	7.59E-09	2.14E-06
STX3	545.4252493	1.141315205	0.197765045	5.771066381	7.88E-09	2.18E-06
SH2B3	334.3740145	1.307837095	0.227673851	5.744344768	9.23E-09	2.51E-06
PHYHIP	27.10508669	-3.32043764	0.579535886	-5.729477192	1.01E-08	2.69E-06
TXNRD1	25423.60754	1.58035738	0.279263892	5.65901079	1.52E-08	4.00E-06
FOXQ1	420.1755493	-1.501952373	0.26574903	-5.651769908	1.59E-08	4.10E-06
AIPL1	68.91207993	-1.854848083	0.330099958	-5.619049742	1.92E-08	4.88E-06
IFIT2	524.650749	1.779081618	0.317226623	5.608235529	2.04E-08	5.11E-06
CREM	328.5335631	1.340941081	0.240263545	5.581125857	2.39E-08	5.88E-06
FAM105A	774.7552443	-1.496898292	0.268593204	-5.573105608	2.50E-08	6.06E-06
PHGDH	89.00225277	1.749282327	0.315021473	5.552898701	2.81E-08	6.70E-06
NR4A1	1084.037534	1.436844421	0.260695809	5.511574684	3.56E-08	8.35E-06
LBH	214.0809307	1.913846654	0.347591559	5.506021666	3.67E-08	8.49E-06
IFIT1	525.6724966	1.119235526	0.203397437	5.502702201	3.74E-08	8.52E-06
SLC12A7	1012.028566	1.219505	0.22236785	5.484178589	4.15E-08	9.33E-06
BMF	177.2875231	-1.902854877	0.351188923	-5.41832259	6.02E-08	1.33E-05
ATOH8	70.4602965	-3.011095541	0.5562058	-5.413635641	6.18E-08	1.35E-05
GREM1	1104.384642	-1.311035545	0.243175472	-5.391314906	6.99E-08	1.51E-05
ECM2	61.70800857	2.103060072	0.393223037	5.348262625	8.88E-08	1.87E-05
TFCP2L1	376.6788833	-1.498062281	0.280166789	-5.34703733	8.94E-08	1.87E-05
PXK	742.1552123	1.090969466	0.204581304	5.332693875	9.68E-08	2.00E-05
B4GALNT1	654.5343841	1.090954819	0.204820374	5.326397936	1.00E-07	2.04E-05
GRB10	1118.630081	1.1017527	0.207375154	5.31284814	1.08E-07	2.17E-05
STAC2	172.2170758	-1.648478549	0.310504465	-5.309033311	1.10E-07	2.19E-05
CTDSP1	1389.381397	-1.595737572	0.301299772	-5.296179148	1.18E-07	2.32E-05
RFFL	483.6098298	1.267908787	0.243019613	5.217310528	1.82E-07	3.52E-05
FBXO30	1399.876648	1.979621737	0.382784712	5.171632188	2.32E-07	4.44E-05
RP11-495P10.9	106.2431867	2.137285164	0.413560913	5.168005716	2.37E-07	4.47E-05
SERPINB3	48.25942861	-1.990290215	0.388067958	-5.128715662	2.92E-07	5.45E-05
SCNN1A	3102.161868	-1.039222073	0.203412224	-5.108946036	3.24E-07	5.98E-05
KIAA0319	84.09582821	1.48116387	0.290386994	5.100654989	3.38E-07	6.17E-05
GCLC	2177.685822	2.126103458	0.418079564	5.085403926	3.67E-07	6.61E-05
KLF4	1078.449005	0.909403263	0.183484301	4.956300113	7.18E-07	0.000127972
TEX14	8.694779322	4.435541091	0.895529334	4.952982471	7.31E-07	0.000128695
LFNG	229.0821813	-1.956219344	0.396300065	-4.936207481	7.97E-07	0.000138692
CXCL2	1251.482529	1.262718646	0.25646606	4.923531202	8.50E-07	0.000146345
CDKN1C	149.3476135	-2.337276805	0.47502994	-4.920272615	8.64E-07	0.000147167
ANXA8	1648.397895	-1.297599768	0.264456204	-4.906671677	9.26E-07	0.000156029
SESN2	574.8229037	1.810120239	0.369443775	4.899582452	9.60E-07	0.000160026
SLC48A1	561.706668	1.434321846	0.293302182	4.890252898	1.01E-06	0.000166016
CEBPG	1092.623658	1.029534341	0.21133068	4.871674766	1.11E-06	0.000180498
CYP1B1	448.5814032	-2.27190876	0.468510203	-4.849219393	1.24E-06	0.000198011
DNAJB9	202.1405238	1.200611369	0.247570093	4.849581601	1.24E-06	0.000198011
ZNF222	87.10445648	1.543600946	0.321399375	4.802750301	1.57E-06	0.000247463
PCSK1	242.906476	-1.144727534	0.23845653	-4.800571142	1.58E-06	0.000247644
KIAA1644	886.2448689	-0.852455355	0.178633298	-4.772096601	1.82E-06	0.00028252
RP11-1280N14.3	9.945149804	6.59280084	1.384065719	4.763358235	1.90E-06	0.000292119
SH3PXD2B	1069.565723	0.809077443	0.170386282	4.748489347	2.05E-06	0.000311351
RNF144B	73.37832348	1.500865795	0.31625346	4.745768775	2.08E-06	0.000312501
SRXN1	6338.95862	1.560205068	0.328967888	4.74272756	2.11E-06	0.000314181
NPIPP1	176.6753721	1.684865801	0.355736641	4.736272871	2.18E-06	0.000321261
CLIP4	615.0482862	1.516850354	0.320432672	4.73375685	2.20E-06	0.000322202
AHRR	576.5189749	-1.572289424	0.333296344	-4.717391752	2.39E-06	0.000345963
STC2	5793.346932	1.184959797	0.251299293	4.715332789	2.41E-06	0.000346244
CXCL8	5930.252084	1.492329563	0.318093029	4.691487792	2.71E-06	0.000385588
TIPARP	1616.898513	-1.18155163	0.252128259	-4.686311782	2.78E-06	0.000391869
SFXN3	1194.518634	-1.024519256	0.21961244	-4.665123962	3.08E-06	0.000430581
DLX2	48.69261385	-2.32386027	0.499394866	-4.653352346	3.27E-06	0.000451336
SLC26A11	164.6281403	1.225619056	0.26347459	4.651754304	3.29E-06	0.000451336
DCBLD1	1219.044821	-1.244682615	0.268402483	-4.63737369	3.53E-06	0.000479648
C1QTNF3-AMACR	19.71132916	6.6044318	1.429927622	4.618717548	3.86E-06	0.000520287
PDE2A	6237.942112	-1.151866674	0.250186964	-4.60402356	4.14E-06	0.000553589
ETV5	791.6725273	1.361029101	0.296216816	4.594705736	4.33E-06	0.00057311
IRAK2	555.4375245	1.12280026	0.244446218	4.593240459	4.36E-06	0.00057311
SLC2A1	1473.424333	-1.212299892	0.264141974	-4.58957686	4.44E-06	0.000578359
SEL1L3	2594.10177	1.414981626	0.30872589	4.583294344	4.58E-06	0.000591052
GGT4P	115.2272642	-1.218186965	0.266012605	-4.579433228	4.66E-06	0.000597092
NEIL3	519.6951392	1.040672615	0.227616216	4.572049537	4.83E-06	0.00061346
ADSSL1	479.5099868	-1.27573334	0.279354973	-4.566710683	4.95E-06	0.00062417
RAB3A	68.87387864	-2.168746768	0.47521885	-4.563680018	5.03E-06	0.000628146
VEGFD	37.49057862	2.698827792	0.593945859	4.54389529	5.52E-06	0.000684602
CREG2	69.20485508	-1.646180915	0.362610857	-4.539800408	5.63E-06	0.000692493
GMPR	73.4210043	-2.558088799	0.563794396	-4.537272484	5.70E-06	0.000695325
C11orf86	68.57181609	-2.771830594	0.612166481	-4.527903239	5.96E-06	0.000721192
MESP1	86.32862807	-2.728291407	0.605032391	-4.509331153	6.50E-06	0.000781195
CRB1	48.6626167	-1.949241335	0.434974483	-4.481277429	7.42E-06	0.000881558
E2F6	551.4229474	0.955257008	0.213225838	4.480024646	7.46E-06	0.000881558
ZBTB16	81.73414765	-2.023990324	0.451913257	-4.47871421	7.51E-06	0.000881558
PCED1B	58.33669221	1.816832286	0.408549463	4.447031387	8.71E-06	0.001014407
KDM4A	1846.240074	0.756507365	0.170714114	4.431428351	9.36E-06	0.001082533
C2orf82	50.88856464	1.889418991	0.426670456	4.428286436	9.50E-06	0.001090284
MEX3A	393.7595179	-0.866119924	0.196185465	-4.41480171	1.01E-05	0.001151975
UCP3	77.33979121	1.684333987	0.382940632	4.398420663	1.09E-05	0.001233363
PPP1R3G	54.60985553	-1.96473737	0.448969902	-4.376100401	1.21E-05	0.001356702
CLN8	308.5313299	1.159824481	0.265470936	4.368932058	1.25E-05	0.001391915
CLDN1	575.8746601	0.964449748	0.221618702	4.351842779	1.35E-05	0.001494236
PIM1	348.0606854	1.129529447	0.260035676	4.343747995	1.40E-05	0.001533964
ZMYM3	1072.063116	-0.782255027	0.180119691	-4.342973402	1.41E-05	0.001533964
DCLK2	445.7686314	1.956970826	0.453165458	4.318446589	1.57E-05	0.001702731
SPRY4	14.77338341	3.041377159	0.70473571	4.315627992	1.59E-05	0.001712629
SDR16C5	146.1530826	-1.186645902	0.275316973	-4.310108054	1.63E-05	0.001731888
SLC7A11	8433.141835	2.325108723	0.539413172	4.310441133	1.63E-05	0.001731888
PPP1R15A	1347.839203	1.520735743	0.353460388	4.302421977	1.69E-05	0.001780893
RP11-123K3.4	7.415203126	6.163238384	1.433356939	4.299862941	1.71E-05	0.001789409
PHLDA1	456.2960294	0.946324311	0.220540783	4.290926587	1.78E-05	0.001850463
IL24	69.43740881	-1.472489712	0.344500345	-4.274276448	1.92E-05	0.001980998
NUMBL	949.1183705	0.983093238	0.230302492	4.268704303	1.97E-05	0.002017679
JAKMIP3	11.7560055	3.916376371	0.921964663	4.247859521	2.16E-05	0.002200255
FOS	147.4200749	1.758972652	0.415698941	4.231361877	2.32E-05	0.0023132
GPR39	48.29818683	-1.847363943	0.436457612	-4.232630829	2.31E-05	0.0023132
MUC1	1142.03248	-0.913708083	0.21596633	-4.230789517	2.33E-05	0.0023132
SQSTM1	37387.29351	1.792376029	0.423433058	4.232961962	2.31E-05	0.0023132
LHX9	60.29695137	-1.39291189	0.330187882	-4.218543341	2.46E-05	0.002426908
MN1	349.7675723	-1.179428302	0.279809106	-4.215117648	2.50E-05	0.002448447
CYP1A1	20.76750276	-2.387049665	0.566515954	-4.213561241	2.51E-05	0.002449882
WNT7B	893.4728424	-1.519256612	0.361321247	-4.204725366	2.61E-05	0.002531653
PER1	2438.273284	-1.203914895	0.286429258	-4.203184075	2.63E-05	0.002533128
RP11-341D18.5	40.49026467	-1.60033888	0.381240202	-4.197718062	2.70E-05	0.002579013
TNFSF4	20.64858808	2.059607538	0.49176944	4.188156832	2.81E-05	0.002665611
TNS4	4796.915943	-1.354277427	0.323413737	-4.187445592	2.82E-05	0.002665611
MAST4	214.4140534	1.103344022	0.263970412	4.179801865	2.92E-05	0.002740098
RP11-345P4.6	36.15414546	2.822670966	0.677494049	4.166340605	3.10E-05	0.002889427
CXCR4	2280.968689	-1.273531955	0.306704185	-4.152313595	3.29E-05	0.00303584
GPT2	1693.818293	0.926224878	0.223010817	4.153273319	3.28E-05	0.00303584
ZNF862	55.23137649	1.632716898	0.393559299	4.148591845	3.35E-05	0.003067352
UBE2FP1	30.96157536	1.75818485	0.42434762	4.143265494	3.42E-05	0.003121033
PALMD	276.3889501	-0.984110695	0.238564706	-4.125131124	3.71E-05	0.003357681
RHEBL1	74.14426715	1.397513356	0.339032891	4.122058344	3.76E-05	0.003383012
WNT5A	8782.584607	-1.673562536	0.406149202	-4.120560933	3.78E-05	0.003385393
PLK3	355.8876001	1.208864742	0.295240683	4.094505974	4.23E-05	0.003746682
ULK1	2208.823715	1.033325431	0.252370532	4.094477372	4.23E-05	0.003746682
GIPR	11.79133225	3.609294692	0.884902216	4.078749751	4.53E-05	0.003941777
HOXB13	179.8910467	-1.797375847	0.440639929	-4.079012653	4.52E-05	0.003941777
ZBED2	11.78232951	-3.917616493	0.959893437	-4.081303553	4.48E-05	0.003941777
ISL2	142.9801144	1.243244624	0.305417813	4.070635604	4.69E-05	0.00405883
GAB2	261.5965747	0.938654231	0.230697851	4.068760179	4.73E-05	0.004068902
MPND	133.0162735	-1.43083786	0.352477331	-4.059375547	4.92E-05	0.004212525
EREG	108.7519328	1.645049015	0.406239477	4.049456313	5.13E-05	0.004370958
TCP11L1	344.9012835	-0.944008382	0.233196052	-4.048131924	5.16E-05	0.004371739
ASNS	3370.258381	1.501059708	0.371279504	4.042937171	5.28E-05	0.00444548
MMACHC	397.5761925	-1.711803901	0.423656404	-4.040547684	5.33E-05	0.004451024
NUDT16P1	168.6509245	-0.974521302	0.241211559	-4.040110291	5.34E-05	0.004451024
PLA2G6	144.87259	1.372670296	0.340980388	4.025657612	5.68E-05	0.004708158
HKDC1	41.67422511	1.964641158	0.488584389	4.021088684	5.79E-05	0.004774894
ANG	28.435273	-1.773819366	0.441871832	-4.014330032	5.96E-05	0.004877841
NEK6	656.9184719	-1.375927971	0.342819341	-4.013565772	5.98E-05	0.004877841
GPX1	129.7751549	-2.702747719	0.673692957	-4.011839056	6.02E-05	0.004887939
JRK	1013.087298	-0.888431298	0.221755637	-4.006352715	6.17E-05	0.004976762
PAQR7	271.0517849	-1.286619672	0.321404685	-4.003114242	6.25E-05	0.005019266
TOB1	1625.064576	0.784568067	0.196051207	4.001852788	6.28E-05	0.005020097
IGFBP3	1486.071056	-0.964502907	0.241335814	-3.996517929	6.43E-05	0.005108198
GPR141	50.93922977	-2.078833835	0.520650138	-3.99276536	6.53E-05	0.005163266
KIAA0040	1352.633295	-0.710614262	0.178694746	-3.976693649	6.99E-05	0.005496761
BIK	40.24047546	-2.416411163	0.608489543	-3.971163009	7.15E-05	0.005597548
MAFB	448.948795	-1.095528772	0.276084009	-3.968099338	7.24E-05	0.005641489
ELFN2	140.5574917	-1.528460349	0.385552627	-3.964336496	7.36E-05	0.005702557
BANP	540.0761089	0.915073552	0.231859683	3.946669562	7.92E-05	0.006109418
ELOVL3	54.01141524	-2.477013359	0.632230768	-3.917894357	8.93E-05	0.006852441
RP11-385D13.1	37.51469024	1.647605688	0.421728605	3.906791399	9.35E-05	0.007139597
B3GALT5	30.83488709	-1.894129443	0.485004599	-3.905384495	9.41E-05	0.007146063
HERPUD1	2566.29663	0.785986142	0.201479164	3.901079025	9.58E-05	0.007238891
SOX4	1047.39637	-0.946887026	0.242953676	-3.897397404	9.72E-05	0.007314111
CAMTA2	1566.998805	1.422664032	0.365798823	3.889197952	0.000100576	0.007529114
ZNF850	6.257838094	3.609524482	0.929847855	3.881844179	0.000103667	0.007723214
BNIP3	2512.477074	-0.997453297	0.258616552	-3.85688112	0.000114843	0.008474318
RAB40B	213.9326639	-0.958740424	0.248551024	-3.85731834	0.000114638	0.008474318
ADM2	170.5572719	1.736471487	0.451491414	3.846078646	0.000120023	0.008814599
PHLDB1	566.5440514	-1.164023483	0.30449444	-3.822807021	0.000131941	0.009632154
UBASH3B	343.8613012	0.946720515	0.247705916	3.821953589	0.000132399	0.009632154
IL19	20.39957511	-2.37084112	0.620510242	-3.820792888	0.000133023	0.009632381
F3	1473.249453	1.609661607	0.421451907	3.819324528	0.000133818	0.009644375
LONRF1	64.52210129	1.245083733	0.326207974	3.816840277	0.000135172	0.009644375
SCARA3	3150.431861	-0.678758706	0.177824813	-3.817007852	0.00013508	0.009644375
TRABD2B	173.518612	-1.099910781	0.288242898	-3.815916323	0.000135678	0.009644375
LDLR	3510.621026	0.844709341	0.221430438	3.814784223	0.000136302	0.009644454
AKNA	365.5530099	1.438198542	0.377213494	3.81269113	0.000137462	0.009682313
ADORA2A	42.51091637	1.607729753	0.422343131	3.806690895	0.000140839	0.009875271
C1QTNF6	169.2475472	-1.008915726	0.265658188	-3.79779646	0.000145988	0.010158353
OSBPL6	261.7331153	1.396801044	0.367825178	3.79745903	0.000146187	0.010158353
SAT1	1416.712954	0.858055251	0.226557393	3.787363726	0.000152254	0.010532724
CDC20P1	15.11629598	-2.399576309	0.634737944	-3.78042046	0.000156564	0.010782718
SOD2	7899.846998	0.655205119	0.173371974	3.779187054	0.000157341	0.010788315
RP11-45M22.4	26.93947613	1.895650972	0.502369559	3.773419266	0.000161025	0.010992285
DNAJA4	1491.101287	0.744796242	0.197482135	3.771461356	0.000162294	0.011030318
HOXC11	160.9378143	-1.058563846	0.28110782	-3.765686222	0.000166092	0.011141844
PTGFR	282.7246452	-1.423160505	0.377870778	-3.7662624	0.00016571	0.011141844
SAMD11	218.3064656	-1.171545902	0.311080687	-3.766051551	0.00016585	0.011141844
MPP2	263.760556	-1.326809599	0.353492762	-3.753427912	0.000174433	0.011650902
CSF1	1351.160415	0.717425339	0.191249835	3.751246847	0.000175957	0.011657972
MT1X	1036.332317	-2.11900741	0.564899239	-3.751124563	0.000176043	0.011657972
FOXA1	229.9798404	1.226072956	0.327116003	3.748128935	0.000178159	0.011747858
ITPRIP	3206.511974	0.857237925	0.229218622	3.739826707	0.000184147	0.01209129
HTRA3	202.3707592	1.419659562	0.379761238	3.73829507	0.000185272	0.012113846
INPP5B	663.9916502	0.701750928	0.188245204	3.727855547	0.000193116	0.012573637
PELI2	395.2324839	0.991287134	0.266077396	3.725559363	0.000194883	0.012635567
ITGB4	1005.750539	-1.210625951	0.325085613	-3.724021927	0.000196074	0.012659837
ARHGAP42	23.39489	2.389003379	0.64286683	3.716171481	0.000202264	0.013000628
MAP2K6	46.70734553	-2.229234597	0.600028211	-3.715216313	0.00020303	0.013000628
THRA	886.8679856	-0.861480891	0.232191088	-3.710223759	0.000207076	0.013205152
MYPN	155.0234433	-0.92083946	0.248426554	-3.706686932	0.000209988	0.013335976
ACBD4	127.4966101	-0.885191764	0.239128128	-3.701746723	0.00021412	0.013526527
GCNT2	232.6160911	0.904104026	0.244285091	3.70102007	0.000214734	0.013526527
MTHFD2	4757.610396	0.920960394	0.249085592	3.69736517	0.000217849	0.013579404
PLPP6	138.1861902	-0.886166495	0.239668213	-3.697471943	0.000217757	0.013579404
ZCCHC8	1094.11258	0.998363628	0.27005041	3.696952833	0.000218203	0.013579404
TEX19	26.58555245	2.228086294	0.605252629	3.681250089	0.000232093	0.014386066
DGKB	4.400404613	4.783288813	1.301147096	3.676209114	0.000236725	0.014614734
GEM	20.57293408	2.885544988	0.78578098	3.672200091	0.000240471	0.014787075
RND3	1710.910816	1.048167124	0.285707421	3.668673074	0.000243813	0.014933282
TMEM107	151.4149601	-1.298356109	0.354066441	-3.666984379	0.000245428	0.014973027
TNS2	553.1217428	-0.883917601	0.241751256	-3.656310277	0.000255872	0.015488229
TNS3	1631.375356	-0.874106724	0.239050545	-3.656576995	0.000255606	0.015488229
PPT2-EGFL8	11.49577966	3.788003311	1.03672675	3.653810718	0.000258377	0.01551863
SLC29A1	65.11666144	-1.378998661	0.377370215	-3.65423291	0.000257952	0.01551863
OLFML2A	696.5450142	-0.770916648	0.211090634	-3.652064681	0.00026014	0.015564227
CYTH1	1154.009284	-0.693040053	0.189879581	-3.649892465	0.00026235	0.015636067
WNT11	55.52079647	-1.562100308	0.428364437	-3.646661985	0.000265669	0.015773208
ZSCAN31	297.6484183	1.743347	0.478404935	3.644082389	0.000268347	0.015871421
IDH1	3123.19702	0.632159705	0.17352954	3.64295155	0.00026953	0.015880724
MXD3	242.6673471	-1.590694168	0.437064959	-3.63949142	0.000273177	0.016034664
FKBP5	5899.761648	-0.646316912	0.177918255	-3.632662147	0.000280512	0.016403083
KCNJ15	32.77710939	-2.145713184	0.592224992	-3.623138523	0.00029105	0.016955295
FAM127C	638.806861	-1.362078147	0.376113924	-3.621450998	0.000292955	0.017002379
CYSRT1	172.297474	-2.205952788	0.609696864	-3.618114049	0.000296758	0.01703169
FAM129A	1232.450444	0.930919837	0.257274938	3.618385236	0.000296447	0.01703169
ZNF697	239.2679056	1.084406961	0.299606846	3.61943319	0.000295249	0.01703169
LURAP1L	238.9126575	0.911930475	0.252134507	3.616841205	0.00029822	0.017052469
PEG10	2565.155344	-0.90418735	0.250187948	-3.614032403	0.000301471	0.017175001
ZFAND5	3156.841801	1.141403639	0.316186868	3.609902097	0.000306313	0.017386886
AC008393.1	732.6111417	1.156041372	0.320551899	3.606409375	0.000310463	0.017430935
SYNE1	384.0688602	0.987374692	0.273728654	3.607129457	0.000309603	0.017430935
TLR6	368.4144234	1.22394697	0.339346344	3.606778125	0.000310023	0.017430935
DNAJB4	2527.595084	1.560338263	0.43332669	3.600835814	0.000317196	0.017744646
MRNIP	1037.728122	1.381891003	0.384086785	3.59786136	0.000320845	0.017820098
PSAT1	8362.430829	0.869097241	0.241529332	3.598309292	0.000320293	0.017820098
TNFSF10	48.18901256	-1.540045572	0.428619912	-3.593033196	0.000326851	0.018088864
IFRD1	2131.022119	0.865894787	0.241257136	3.589095032	0.000331828	0.018298949
DAW1	6.402121098	-3.624422437	1.010410198	-3.587080222	0.000334401	0.018375479
NPIPA1	1849.551666	1.286663178	0.359109619	3.582925969	0.000339767	0.01860434
FGF21	4.802760072	5.548546327	1.553490373	3.571664441	0.00035472	0.019354707
H1F0	1771.77879	-0.822052091	0.230234003	-3.570506874	0.000356291	0.019372235
SPC24	495.6024891	-1.264046667	0.354245057	-3.568283144	0.000359328	0.019469049
AMIGO2	1757.597745	0.839258501	0.235499266	3.563741477	0.000365606	0.019740179
MAFK	777.8257539	1.061795041	0.298274191	3.559795221	0.000371144	0.019969614
FUT11	425.421863	-0.693986841	0.195012181	-3.558684575	0.000372717	0.019984844
GYS1	1548.674308	-0.981749552	0.276168948	-3.554887544	0.000378141	0.020067362
MXD1	442.3168205	1.472250082	0.414118855	3.555138974	0.000377779	0.020067362
SYNPO	287.1590012	-0.858158646	0.24133847	-3.555830303	0.000376787	0.020067362
ABCA4	71.18922028	-1.830118677	0.515552809	-3.549818069	0.000385497	0.020387948
ASB9	111.2514034	-1.218840536	0.343587547	-3.547394391	0.000389062	0.020506463
UBE2H	2381.675103	0.930201677	0.262396954	3.54501705	0.000392588	0.020622166
BMP4	149.029022	-0.891802485	0.251924752	-3.539955799	0.000400194	0.020880158
RUNX2	351.0587023	-1.267959744	0.358135149	-3.540450436	0.000399445	0.020880158
FAM102A	1272.066092	0.868516358	0.245551692	3.537000091	0.0004047	0.021044375
MALL	93.65341628	-1.328744437	0.376463706	-3.529541931	0.00041628	0.02157415
PKD1	2987.387207	1.15228644	0.32664095	3.527685183	0.00041921	0.021653615
MRGPRF	135.7861129	-1.410137874	0.399961619	-3.525682978	0.000422392	0.021745484
CAPN3	48.00094013	1.73419031	0.492531462	3.520973673	0.000429965	0.021939648
GABRR2	16.42821205	2.364942172	0.671574579	3.521488521	0.000429131	0.021939648
TNFRSF9	52.47020247	1.666166743	0.473248878	3.520698772	0.000430411	0.021939648
SPSB1	573.236402	1.008998773	0.286756734	3.518657636	0.000433736	0.022036635
AKIRIN2	690.389285	0.792537476	0.225475109	3.514966594	0.000439809	0.022272173
C3orf18	49.85953265	-1.330753024	0.379391167	-3.507601492	0.000452166	0.022823328
KRCC1	179.6027484	1.112271088	0.317212482	3.5063913	0.000454227	0.022852923
TMEM129	444.7477608	-1.047303539	0.298872234	-3.5041848	0.000458007	0.022968553
CYB5D1	1275.384713	-0.604929947	0.172706037	-3.502656633	0.000460643	0.023026199
SPATS2	1628.395082	0.808002696	0.230869018	3.49983165	0.000465552	0.023196768
VIPR2	159.9133575	-1.058167055	0.30273826	-3.495319867	0.000473494	0.023516866
HSP90AA1	76456.27967	0.735120414	0.210408224	3.493781751	0.00047623	0.023577197
FZD2	379.3107194	-1.388977903	0.398352222	-3.486808473	0.000488821	0.024123486
EIF2S2	4807.778947	0.598825281	0.171864205	3.484293203	0.000493439	0.024274047
PELI1	173.4041442	1.275873886	0.36716672	3.474917027	0.000511011	0.025058963
DRP2	71.39863847	1.485957266	0.429106619	3.462909219	0.000534369	0.026121693
TPRN	243.5494729	-1.067169916	0.308474358	-3.459509317	0.000541161	0.026370516
GCNA	87.74483566	1.376857502	0.398165426	3.45800366	0.000544194	0.026435204
DISC1	9.993799394	-4.700652383	1.362555822	-3.449878755	0.000560838	0.027124186
MARK3	1569.401963	0.59882356	0.173603311	3.449378684	0.000561878	0.027124186
AC256236.3	443.125444	1.252047589	0.363718459	3.442353716	0.000576676	0.027752069
KIAA1614	53.06617576	-1.628116193	0.473842318	-3.435987314	0.000590399	0.028267325
SMAD6	925.9520633	-0.74025616	0.215460235	-3.435697356	0.000591031	0.028267325
PARP14	614.3905446	1.404904075	0.410591204	3.421661406	0.000622398	0.029675922
COPZ2	63.33346345	-1.341405083	0.392678574	-3.416038386	0.000635393	0.030202602
CASC10	60.36999809	-1.449960896	0.42532231	-3.409087326	0.000651806	0.030888035
PROC	17.86673854	-1.975507801	0.579650876	-3.408099394	0.000654171	0.030905573
HBP1	841.3218016	0.727236955	0.21408388	3.396972042	0.000681359	0.032092229
PTPRB	310.2699633	-1.043936914	0.307585352	-3.39397474	0.00068886	0.032347217
EFNA3	75.90707383	-1.498618503	0.442655485	-3.385518884	0.000710438	0.033259669
SKP2	3312.033883	-0.613157026	0.181157012	-3.384671777	0.000712634	0.033261983
KANK2	1351.676022	-0.637496771	0.189006117	-3.372889622	0.000743838	0.034614139
KDM2A	3603.910604	0.667097523	0.198104203	3.36740722	0.000758786	0.035098927
SYT12	937.5271102	-1.060889773	0.315019751	-3.367692887	0.000758	0.035098927
RAET1E	376.3963142	-0.749896573	0.222795622	-3.36584968	0.000763083	0.035187032
VAMP2	566.6696259	-0.83671736	0.248647545	-3.365073878	0.000765232	0.035187032
NPIPB12	768.0158991	1.090697042	0.324247857	3.363775638	0.00076884	0.035248365
LY6D	139.9972674	-1.864393785	0.555688017	-3.355108854	0.000793338	0.036264187
RNF182	1043.073185	-0.743043827	0.22228278	-3.342786281	0.000829418	0.037801923
BCL3	497.0462104	-1.24951069	0.374052966	-3.3404646	0.000836383	0.038007618
ISLR	7.983892543	-2.91903172	0.874610966	-3.337520149	0.000845296	0.038300309
METTL7A	100.0444575	-1.491289963	0.447657385	-3.331319917	0.000864352	0.039049561
SLC38A6	181.9458042	0.924677992	0.277890133	3.327494869	0.000876306	0.03947453
S100A3	79.26050419	-1.337164057	0.402372152	-3.323202294	0.000889904	0.039970856
ESPNL	9.325377789	-2.437481488	0.734170781	-3.320046984	0.000900023	0.040308544
ATP2A1	133.0601714	-1.373140653	0.414790147	-3.310446648	0.000931472	0.041510669
TGM2	2088.704637	-0.986827444	0.29811524	-3.310221394	0.000932222	0.041510669
GRIPAP1	1896.203287	0.674422041	0.203792225	3.309360996	0.000935092	0.04151915
RP11-49I11.3	3.811326698	5.20100208	1.572186142	3.308133777	0.000939199	0.04158238
C22orf29	566.3198513	-0.740178488	0.223828061	-3.306906586	0.000943323	0.041645983
VWA5A	126.4272934	-0.859318288	0.260059055	-3.304319815	0.000952072	0.041912786
ME1	1925.436749	0.617400876	0.187572851	3.291525793	0.000996455	0.043742389
FAM47E-STBD1	201.9554081	-0.750350445	0.228169509	-3.2885658	0.001006992	0.044077971
KCTD12	1316.20645	-1.264242737	0.384527163	-3.287785258	0.001009788	0.044077971
SMG1P4	217.4663709	1.920664902	0.584464233	3.286197499	0.001015498	0.04420268
KDM4B	838.4342764	-0.64559001	0.196998523	-3.277131231	0.001048676	0.04539186
KRT19	391.1107666	-1.867828771	0.569954254	-3.27715559	0.001048586	0.04539186
ADORA1	55.73828696	-1.503406553	0.459221404	-3.273816377	0.001061055	0.045672539
RP11-96O20.4	6.789407891	5.047187738	1.541327041	3.274572888	0.001058218	0.045672539
MARVELD1	999.5767049	-0.982714732	0.300416216	-3.271177389	0.001071007	0.045973201
FAAH	31.82666149	1.996495942	0.610489414	3.270320329	0.001074258	0.045985348
FOSL1	1004.5759	1.364747763	0.418015383	3.264826652	0.001095311	0.046757403
MICALL2	252.380014	0.95438982	0.292657374	3.261116601	0.001109744	0.047243386
FAM83F	19.08567119	-2.157051062	0.662033989	-3.258218003	0.001121142	0.047389461
GAREM1	348.315148	0.720981052	0.221241469	3.258797071	0.001118857	0.047389461
ZDHHC18	947.6377726	0.612800921	0.188096184	3.257912572	0.00112235	0.047389461
ADAMTS15	68.29663361	-1.491705441	0.458505629	-3.253407037	0.0011403	0.047552521
KCNJ18	19.05679037	-2.301398065	0.707257933	-3.253972783	0.001138032	0.047552521
LIMA1	156.9930403	-0.75502857	0.232025197	-3.254080078	0.001137602	0.047552521
MEGF6	744.612275	-1.487103936	0.456933803	-3.254528179	0.001135809	0.047552521
PPOX	246.1943204	-0.780611672	0.239959725	-3.25309454	0.001141555	0.047552521
FYN	669.3452953	0.701016297	0.215738242	3.249383556	0.001156554	0.047919689
GABRQ	625.5658827	-0.844817873	0.25997356	-3.249629972	0.001155553	0.047919689
PIK3CD	47.81811109	1.349592629	0.415993418	3.244264381	0.001177544	0.048659256
NEURL1B	451.1560176	-0.810317003	0.250214415	-3.238490494	0.00120164	0.049522919
CH17-5A7.1	346.5812745	1.125626538	0.348033234	3.234250148	0.001219626	0.050130827
ZBTB47	413.1372277	-0.668653882	0.206980599	-3.230514775	0.001235675	0.050656144
STX11	56.88524648	1.099050028	0.340556988	3.22721326	0.001250023	0.051109102
MARK1	579.1870152	1.007506638	0.312460888	3.22442481	0.00126226	0.051284259
PPP1R32	18.83310988	1.75590894	0.544581119	3.224329447	0.00126268	0.051284259
STK40	796.8744474	0.87089138	0.270129518	3.223977099	0.001264235	0.051284259
ASF1A	696.6182786	0.711047182	0.220688289	3.221952485	0.001273202	0.051513174
NICN1	107.7214788	-0.826512191	0.256683749	-3.219963063	0.001282071	0.051736913
PLAA	1359.788148	0.566017568	0.176031214	3.215438642	0.001302453	0.052422902
FAM27E3	90.90222183	1.241559122	0.38632808	3.213742897	0.001310169	0.05246094
KLF11	543.2848414	0.647031206	0.201318463	3.213968532	0.00130914	0.05246094
GAN	595.5040422	1.312695564	0.409056794	3.209078992	0.001331609	0.052505378
IFNE	53.94117447	1.790424255	0.557481392	3.211630523	0.00131984	0.052505378
MARCKS	2228.503335	-0.803556674	0.250144409	-3.212371119	0.001316442	0.052505378
PRELID3A	129.2089619	1.008738067	0.314204005	3.210455785	0.001325247	0.052505378
SLC10A7	186.6326352	1.040536537	0.324237405	3.209181052	0.001331136	0.052505378
SNN	213.0570202	-0.831090729	0.258977833	-3.209119169	0.001331423	0.052505378
MAFF	356.4803384	0.895580755	0.279258585	3.206994532	0.001341295	0.052753082
C2orf66	13.85510717	2.188726753	0.684460999	3.197737719	0.001385102	0.053461857
CCDC191	79.07256915	1.205791241	0.37706	3.197876308	0.001384436	0.053461857
CDKN2C	1676.516835	-1.063499934	0.332439171	-3.199081298	0.001378663	0.053461857
CHST11	687.241121	0.798936773	0.249752471	3.19891439	0.001379461	0.053461857
EFEMP2	14.57498928	2.67374897	0.836236441	3.197360026	0.001386917	0.053461857
KCND1	34.85341512	1.433674677	0.448289273	3.19810168	0.001383355	0.053461857
SFXN5	428.7076369	1.022781844	0.319468441	3.201511368	0.001367087	0.053461857
ZBTB7C	91.18859892	-1.410262161	0.440499998	-3.201503214	0.001367125	0.053461857
C1S	572.8830874	0.957272329	0.299713255	3.193960609	0.001403353	0.053557332
CCDC150P1	21.69176166	1.889460672	0.591830748	3.192569289	0.001410131	0.053557332
CHST5	9.14732824	2.521028235	0.789532862	3.193063083	0.001407722	0.053557332
GGN	7.256516614	4.47508645	1.401487639	3.193097338	0.001407555	0.053557332
GXYLT2	137.0044479	-0.80823563	0.252915926	-3.195669185	0.00139507	0.053557332
NBPF4	24.97793402	1.500776478	0.470004674	3.193109685	0.001407495	0.053557332
FMNL1	1126.42729	-0.560514078	0.175637924	-3.191304393	0.00141632	0.053660859
WIPF1	1742.800909	-0.682203589	0.213886437	-3.189559838	0.001424896	0.053854132
ARMCX2	575.536349	-0.745535939	0.234138193	-3.18417055	0.001451695	0.054733476
HK2	2227.01727	-0.685065487	0.215423036	-3.180093922	0.001472273	0.055374627
AXIN2	170.1597992	-1.038994093	0.327044859	-3.176916146	0.001488501	0.055803124
ID1	3325.668727	-1.371017162	0.431618606	-3.176455194	0.001490868	0.055803124
PLAC8L1	27.52944717	1.641506497	0.516908635	3.175622121	0.001495156	0.055828755
PALM	59.96948617	-1.476484124	0.465714189	-3.170365344	0.001522474	0.056712149
TAF1C	1326.020809	0.678467088	0.214202919	3.167403565	0.001538067	0.057155607
NKD2	27.62128014	-1.42987026	0.451743203	-3.165228055	0.001549614	0.05744695
LAMA4	3191.494416	-0.55136444	0.174342151	-3.162542372	0.00156398	0.057841122
SLCO2B1	7.353330686	4.098002449	1.296980299	3.159648957	0.001579593	0.058279472
BRCA2	477.127925	1.370252711	0.434214143	3.155707232	0.001601095	0.058932459
CLCN7	2907.086074	0.572459556	0.182047627	3.144559289	0.001663372	0.061062097
ZNF681	5.004909174	4.576349532	1.455604679	3.143950825	0.001666834	0.061062097
BASP1	13938.29933	-0.896505247	0.285310757	-3.142206264	0.001676799	0.061282245
CSF2RA	260.279285	0.86828909	0.276439457	3.140973789	0.001683871	0.061395918
SOCS2	12.71431349	1.938110391	0.617448577	3.138901702	0.001695823	0.061686566
KRT81	102.6628143	-1.946457704	0.620585538	-3.13648576	0.001709857	0.062051406
DDR1	894.1869695	-0.82379501	0.262842086	-3.134182281	0.001723338	0.062394487
TTC7A	944.3526326	-0.871519498	0.278252312	-3.13211952	0.001735492	0.062688078
ZNF512B	1501.271539	-0.574449548	0.183547173	-3.129710677	0.001749785	0.063057386
KMT5A	1633.628491	0.807811773	0.258332122	3.127027984	0.001765831	0.063487981
TDP2	1062.287389	0.582066576	0.186237932	3.125392177	0.001775682	0.063694354
AK4	4313.977738	-0.643088927	0.206053193	-3.120985013	0.001802472	0.06435739
RP11-43F13.1	307.2096836	-0.726053183	0.232591325	-3.121583246	0.001798814	0.06435739
SDPR	7.623843632	-2.932443738	0.939975607	-3.119701954	0.001810341	0.064489762
C9orf3	1094.491013	-0.871099143	0.279482291	-3.116831268	0.001828062	0.064926783
LRRC55	42.42194412	-1.26204584	0.404974403	-3.116359527	0.001830989	0.064926783
HIST2H2BF	26.79218262	1.463978581	0.47035653	3.112486993	0.001855182	0.065634472
RP11-159D12.5	172.3110288	0.970247236	0.311994574	3.109820866	0.001872008	0.06607891
SLC16A14	280.5742629	-0.74397309	0.239818575	-3.102232969	0.001920667	0.067642414
CTC-260F20.3	77.4547187	0.907178826	0.292540571	3.101035948	0.001928449	0.067709381
SAP30	483.90982	-1.055123163	0.340296749	-3.100597244	0.001931308	0.067709381
GPRASP1	47.54200917	1.303504186	0.420773503	3.09787612	0.001949129	0.068026353
PXMP4	147.5634729	-1.017065148	0.328299885	-3.09797595	0.001948472	0.068026353
ABHD3	756.6528385	1.364438902	0.440592237	3.096829192	0.001956025	0.068113642
AKR1C2	11902.42633	1.189809987	0.385039843	3.09009576	0.00200092	0.069520744
ZBTB42	75.10121961	-1.208559677	0.391430229	-3.087548146	0.002018151	0.06996256
ELOVL7	154.2053887	1.011227455	0.327783816	3.085043883	0.002035221	0.070240063
SNED1	60.20695791	-1.702602899	0.551881981	-3.08508514	0.002034939	0.070240063
FOSB	94.69114852	1.375523911	0.446373616	3.081552902	0.002059239	0.070911033
KIAA1217	769.0018038	0.934531101	0.30345564	3.079630022	0.002072579	0.071054605
POPDC3	31.97275942	1.42168623	0.461594359	3.079947149	0.002070373	0.071054605
MSMO1	1507.255597	0.605408779	0.196740641	3.077192265	0.002089605	0.071480166
PRR16	42.34555564	-1.519145386	0.494094567	-3.074604516	0.002107819	0.071944397
C2orf68	368.3579501	-0.818673664	0.266592901	-3.070875713	0.00213432	0.072688832
PRKCB	25.24454878	-2.698169958	0.880075232	-3.065840125	0.002170593	0.073703295
SSBP3	1133.660345	-0.675380574	0.220322106	-3.065423551	0.002173619	0.073703295
ARL6IP5	2698.20076	-0.632983807	0.206688614	-3.062499641	0.002194967	0.074202269
WHRN	289.2655202	0.642494094	0.209821504	3.062098406	0.002197912	0.074202269
CEP85	1326.494048	0.610220211	0.199401563	3.060257914	0.002211465	0.074497512
ANXA1	8424.411703	0.620259332	0.202781772	3.058752894	0.002222604	0.074632462
FN1	942.9844414	-0.589848993	0.192944859	-3.057085828	0.002235003	0.074632462
FOXK1	1197.569624	0.633405794	0.207200455	3.056971059	0.002235859	0.074632462
LRRFIP2	1500.230775	0.584832705	0.19129389	3.057247173	0.0022338	0.074632462
NPIPB5	2675.895318	1.283274027	0.419854073	3.056476307	0.002239552	0.074632462
TRIM36	175.1390861	0.946459824	0.309973785	3.053354412	0.002262985	0.075251535
KIAA0232	880.0747907	1.122795775	0.368048805	3.050670887	0.002283307	0.075764724
MAP1B	4473.605249	1.309391808	0.429527453	3.048447309	0.002300272	0.076022002
RYR2	57.02375452	2.173790741	0.713099619	3.048368954	0.002300872	0.076022002
DNAJB5	120.1835666	-1.037333859	0.340403047	-3.047369491	0.002308537	0.076112972
HPDL	611.6451957	-1.354326681	0.44453387	-3.046622029	0.002314285	0.076140474
MLXIPL	742.8201152	1.233504071	0.40499592	3.045719751	0.002321241	0.076207517
RAB3D	119.7529394	-1.01246766	0.332494967	-3.045061614	0.002326326	0.076213012
PDE4A	241.6522869	-0.664190357	0.218168487	-3.044391815	0.002331513	0.076221773
LOXL1	36.33193528	-1.632495635	0.536357848	-3.043668775	0.002337123	0.076244334
KCTD6	300.056223	0.763758698	0.25112304	3.041372464	0.002355023	0.076666886
WRB	677.9378628	-0.70579374	0.232363883	-3.03745027	0.002385888	0.077508838
GALNTL6	23.21255755	-1.98464955	0.653757859	-3.035756318	0.002399332	0.077620141
MNX1	27.93094947	-1.429035288	0.470686613	-3.03606529	0.002396875	0.077620141
KRT5	20.1146282	-2.02961654	0.668871361	-3.034389958	0.002410227	0.077810151
PHF1	397.9698511	0.686767528	0.226475133	3.032419137	0.002426021	0.078157213
CORO7-PAM16	2.896394972	-5.131540927	1.695092972	-3.027291725	0.002467557	0.079025641
DRC3	74.37579651	1.087075475	0.359102199	3.027203615	0.002468276	0.079025641
FOXN1	10.11648049	-2.083422955	0.688073016	-3.027909695	0.002462517	0.079025641
ARID3B	133.5061888	1.212065111	0.40083193	3.023873648	0.002495606	0.079337119
ATXN2L	6537.528413	0.636310516	0.210389378	3.024442215	0.002490921	0.079337119
CNGB1	18.85757741	2.284312892	0.755099409	3.025181672	0.002484838	0.079337119
TMEM43	3148.907999	-0.558933114	0.18486142	-3.023524935	0.002498484	0.079337119
C1orf21	549.0912341	-1.110997917	0.367541171	-3.02278494	0.002504602	0.079368727
KRT86	70.11928289	-1.15297197	0.381553283	-3.021784959	0.00251289	0.079468863
APLF	30.78973964	1.3927797	0.461511512	3.017865564	0.002545618	0.080339913
APOL2	662.5415432	0.6520919	0.216429491	3.012953069	0.002587189	0.081320658
GARS	9293.305835	0.967451354	0.321085078	3.013068558	0.002586205	0.081320658
DDX58	209.9046262	0.952649634	0.316477344	3.010166927	0.002611041	0.081904248
DLX1	148.6903459	-0.753138985	0.250353844	-3.008298074	0.002627153	0.082243165
ID3	7975.254961	-1.46581122	0.487681176	-3.005675208	0.002649919	0.082622016
ZHX2	263.7288781	0.611458969	0.203406695	3.006090677	0.002646301	0.082622016
CALCOCO2	1565.018783	0.79732991	0.265406313	3.00418592	0.002662925	0.082860828
CCDC174	491.6016438	0.864606604	0.288200342	3.00001936	0.002699624	0.08300274
CCDC88A	61.0736612	-3.018261407	1.005140708	-3.00282476	0.002674864	0.08300274
DUSP6	162.7076729	0.805466944	0.268413186	3.000847152	0.002692297	0.08300274
FLYWCH1	1112.51644	0.787331312	0.262436252	3.000085944	0.002699034	0.08300274
PYROXD1	885.7076798	1.049459553	0.34960115	3.001876719	0.002683208	0.08300274
WBP1L	602.2324658	-0.842971588	0.280985106	-3.000057907	0.002699283	0.08300274
AC005336.4	8.164246919	2.730738006	0.910660351	2.998635004	0.00271192	0.083215661
ATE1	729.0513232	0.73795161	0.246195451	2.997421792	0.002722737	0.083382479
NT5DC3	212.7934978	0.970923852	0.324235381	2.994503098	0.002748923	0.084018353
NPIPB3	884.2590039	1.228721203	0.410655848	2.992094739	0.002770703	0.084517339
S1PR1	9.847156617	2.710963864	0.907020108	2.988868538	0.002800126	0.085247052
ABCC3	5254.136399	0.966813838	0.323783553	2.9859881	0.002826636	0.0855509
HYAL2	995.6036756	-1.316153835	0.440777169	-2.985984592	0.002826669	0.0855509
NAMPTP1	68.67731365	1.005651353	0.336709749	2.986701027	0.002820054	0.0855509
MORC4	736.8675225	0.553720167	0.185508671	2.984874853	0.002836944	0.0856945
RP11-164J13.1	30.66865227	1.967190658	0.659307051	2.983724586	0.00284763	0.08584994
ALPK2	183.1893707	0.804436233	0.269704158	2.982661589	0.002857538	0.085981364
AC240274.1	387.6473395	0.67423819	0.226116918	2.981812224	0.002865477	0.08605316
KDM6B	895.7021028	1.152414029	0.387160487	2.976579657	0.002914833	0.087366073
LIPH	125.1242263	0.893565535	0.300478453	2.973809026	0.002941281	0.087819048
OSBPL5	973.337731	-0.716320572	0.240830041	-2.974382143	0.002935792	0.087819048
LRRC45	627.5929167	-0.946324902	0.318424177	-2.971900281	0.002959628	0.088027629
TRAF3	1138.723911	0.676612227	0.227632646	2.972386605	0.002954943	0.088027629
GDA	449.2543366	-0.764782455	0.257420462	-2.970946633	0.002968834	0.088132273
BTBD3	4261.310103	-1.131191159	0.380976884	-2.969185812	0.0029859	0.088160794
FAM210B	602.7146518	-0.578481231	0.194834733	-2.96908679	0.002986862	0.088160794
POC5	337.8583478	0.895092241	0.301404898	2.969733559	0.002980581	0.088160794
HSPH1	7166.280634	0.685080733	0.231000872	2.965706261	0.003019888	0.088577529
MAP2	1023.728692	1.218778017	0.410953604	2.965731424	0.003019641	0.088577529
MDM2	1208.008168	0.787503966	0.265572815	2.965303379	0.003023846	0.088577529
METTL4	327.3420172	1.180996172	0.398087481	2.966674983	0.00301039	0.088577529
CXCL3	613.4080357	0.776675775	0.262038595	2.963974735	0.003036932	0.088625803
SPECC1L-ADORA2A	7.382714007	3.484276578	1.175347731	2.964464462	0.003032103	0.088625803
EPHB6	19.9421538	-1.42675794	0.481975877	-2.960226867	0.003074126	0.08954258
TDRD12	5.031248611	4.25919557	1.440465327	2.956819223	0.003108303	0.090368223
KRT80	3817.666087	-1.044879444	0.354113808	-2.950688231	0.003170668	0.092008743
MAOA	915.4534755	-0.602094064	0.204220134	-2.94826006	0.003195681	0.092561259
CEL	29.47678015	1.451141523	0.492389635	2.947140678	0.003207273	0.092723686
CARD10	526.9438743	-1.12453994	0.3818528	-2.944956643	0.003229999	0.09320683
CCDC110	15.96193303	2.201546173	0.748595353	2.940902803	0.003272572	0.094259807
BDH1	606.5338176	-1.037751613	0.353019268	-2.939645813	0.003285876	0.094357472
SLC22A3	375.6941307	-0.606910857	0.206472134	-2.939432284	0.003288141	0.094357472
TVP23C-CDRT4	117.1316134	0.837572481	0.285022647	2.938617294	0.003296799	0.094431044
TAS2R5	13.28734772	1.80904789	0.615751399	2.937951732	0.003303885	0.094459401
LRRC3	27.50048567	-1.345272311	0.458090977	-2.936692445	0.003317329	0.094495098
ZNF624	38.11185657	1.247510322	0.424733352	2.937161197	0.003312319	0.094495098
CHST14	476.50003	-1.242309507	0.423783706	-2.931470675	0.003373612	0.095922007
ZNF503	669.9611786	-0.867333507	0.296101466	-2.929176668	0.003398612	0.096455844
ANXA8L1	719.2729167	-1.111890231	0.380112819	-2.925158469	0.003442809	0.097531556
RNF208	126.0730384	-1.493976527	0.510901871	-2.92419467	0.003453487	0.097655536
AOX1	963.288119	-0.728469141	0.249397864	-2.920911711	0.003490087	0.098370977
PLEKHA4	15.27833356	2.076146405	0.710817455	2.920787034	0.003491484	0.098370977
CBX8	236.3678711	-1.045119508	0.358297428	-2.916904854	0.003535236	0.099242783
RASD1	60.31185513	1.24183013	0.425719713	2.91701345	0.003534005	0.099242783
CYP4F3	44.55395185	2.372537872	0.814755838	2.911961796	0.003591666	0.100611767
YPEL2	153.7124838	1.225136953	0.420792465	2.911499266	0.003596988	0.100611767
CTD-2545G14.7	5.285085336	-6.003294225	2.063242336	-2.90964087	0.003618443	0.10102953
MAPKBP1	728.9165224	0.887315639	0.305375352	2.90565572	0.003664844	0.102141059
PCOLCE	39.01304852	-1.479712729	0.510290154	-2.899747756	0.003734631	0.103899169
PMEPA1	1021.818863	-0.698029772	0.240790773	-2.898905819	0.003744674	0.103932298
TLN2	470.6726835	-0.894036706	0.308445503	-2.898524046	0.003749236	0.103932298
RRAD	22.05893258	-1.867679517	0.644659278	-2.897157585	0.003765606	0.104199685
B4GALT1	17146.78923	-0.494564601	0.170833935	-2.8950021	0.00379156	0.10469233
FN3K	125.8428928	-1.230971171	0.425270782	-2.894558534	0.003796921	0.10469233
IFITM1	50.77628044	-1.581276262	0.546516145	-2.893375204	0.003811257	0.10490096
SPC25	328.0591537	-0.598279473	0.206934063	-2.891159941	0.003838227	0.105455975
B4GAT1	535.4281678	-1.285702236	0.445030917	-2.889017791	0.003864472	0.105801872
SLC30A3	10.10786258	2.106289358	0.729035856	2.889143709	0.003862925	0.105801872
2-Mar	88.29254683	-1.277872631	0.442499479	-2.887851152	0.003878834	0.105927806
TCF19	1061.533388	-0.776383083	0.268874071	-2.887534233	0.003882744	0.105927806
ARNTL	658.3103514	0.600070113	0.207864353	2.886835118	0.003891381	0.105976871
PLEKHM1	531.9891983	0.797993469	0.276693943	2.884029412	0.003926221	0.106738101
LRIF1	722.8927504	0.701268595	0.243525454	2.879652142	0.003981142	0.108041629
AGTR1	25.48065953	1.378804228	0.47943666	2.875884016	0.004028977	0.10895817
AMZ1	38.33556016	1.349537166	0.469242441	2.875991273	0.004027608	0.10895817
FOXC1	581.105868	0.526730688	0.183293472	2.873701301	0.004056925	0.109522826
DDTL	90.40674802	-0.916546076	0.319428025	-2.869335203	0.004113356	0.110277799
FAM229A	339.9830045	1.181697	0.411761773	2.86985601	0.004106588	0.110277799
IGSF10	853.4905624	-0.694008626	0.241798648	-2.870192332	0.004102222	0.110277799
TBC1D20	886.1161858	0.61101611	0.212871315	2.87035438	0.00410012	0.110277799
BACH1	830.9079899	0.954368304	0.332934534	2.866534427	0.00414993	0.110683852
GATA2	848.3910638	-0.627747245	0.21895506	-2.867014107	0.004143645	0.110683852
JADE2	1794.491522	-0.547889195	0.191127851	-2.866610977	0.004148927	0.110683852
C2orf42	150.342541	0.819353502	0.285944232	2.865431122	0.004164419	0.110879433
KLRC2	32.94874243	-1.118378517	0.390428569	-2.86448945	0.004176821	0.11101889
SENP3-EIF4A1	82.77565905	1.513903726	0.528754963	2.863148023	0.004194546	0.111299106
TTC30B	85.91465218	-0.836130702	0.292100708	-2.862474069	0.004203477	0.111345423
PEX11B	330.1746712	-0.941504111	0.329105456	-2.860797635	0.004225767	0.111744853
KLHL35	78.31492301	-1.274143949	0.445634236	-2.859169796	0.004247514	0.112128572
ANO7	55.67662689	-1.015618907	0.355704892	-2.855228955	0.004300581	0.112380791
CABYR	21.15865632	1.512783268	0.529641438	2.856240392	0.004286904	0.112380791
DOCK3	39.50588981	-1.116220346	0.390838876	-2.855960385	0.004290687	0.112380791
EID2B	56.44572516	-1.725849771	0.604437613	-2.855298436	0.004299641	0.112380791
MARC1	1213.413263	-0.554545176	0.194165363	-2.856045836	0.004289532	0.112380791
OR2B6	16.70317196	1.585036392	0.554918742	2.856339626	0.004285564	0.112380791
TUBE1	451.7478798	0.794480789	0.278416182	2.853572598	0.004323065	0.112778138
PDK1	1067.378938	-0.670214489	0.234980215	-2.852216677	0.00434155	0.113070003
RAP2B	739.5827457	0.523396357	0.183559979	2.851364227	0.004353207	0.11318339
SMURF1	875.7943679	0.574138252	0.201398717	2.850754269	0.004361566	0.113210771
ANKRD16	152.2470315	-1.047434764	0.367596487	-2.849414508	0.004379978	0.113498548
NRCAM	70.99629555	1.104944219	0.387974842	2.847979038	0.004399782	0.113821412
RP11-586D19.1	17.80980054	1.728103368	0.607091269	2.846529767	0.00441986	0.114150243
TRIM38	484.4056032	0.703820629	0.247494631	2.843781408	0.004458162	0.114947889
C6orf223	125.3134021	-0.885849782	0.312056101	-2.83875168	0.004529039	0.116581369
TMC5	75.48972844	-0.935535307	0.330167933	-2.833513536	0.004603936	0.118312752
OXCT2P1	56.79253364	-1.400656406	0.494595716	-2.831921834	0.004626916	0.118706436
CNOT4	556.3383597	0.632054895	0.223403165	2.82921191	0.004666279	0.119321221
KRT83	3.430301615	-5.365000123	1.896019628	-2.829612121	0.004660447	0.119321221
PNKP	703.6941313	0.685488717	0.242424065	2.827643027	0.004689206	0.119709953
TNFRSF10B	3123.154781	0.528497588	0.187051951	2.825405384	0.004722083	0.120350988
PLRG1	1627.180545	0.515191187	0.182419951	2.824204178	0.004739818	0.120604629
RP11-480I12.5	21.80439042	-1.741894236	0.617516485	-2.820806047	0.004790316	0.121689721
EPHA5	266.1047475	-1.388834251	0.493294125	-2.815428321	0.004871226	0.123542588
ABCB6	290.9315296	1.606238729	0.570682712	2.814591535	0.004883927	0.1236623
ALDH3B1	1563.622899	-0.925588105	0.329011067	-2.813243069	0.004904456	0.123979533
RERE	1088.861986	0.817263106	0.290917394	2.809261743	0.004965526	0.125318872
RGSL1	6.264089806	-3.006769905	1.070557908	-2.8086009	0.004975729	0.125372183
C8orf58	201.5320196	-1.019963751	0.363289148	-2.807581114	0.004991511	0.12542194
JPH2	286.2266349	-0.807818454	0.287743295	-2.807427554	0.004993891	0.12542194
HRCT1	22.5390895	-1.79024337	0.63800049	-2.806021936	0.005015728	0.125563356
SLC2A3	316.0759989	-0.76536559	0.272718126	-2.806434613	0.005009308	0.125563356
PAQR4	1386.984132	-1.094380298	0.390310742	-2.803869277	0.005049337	0.126200856
DGKQ	264.2405404	0.909750534	0.324693813	2.801872098	0.005080701	0.126593466
GDF11	609.6109182	-0.717209182	0.256120889	-2.800276009	0.005105893	0.126593466
KANSL3	1188.872832	0.516647253	0.184496094	2.800315401	0.00510527	0.126593466
P2RY1	15.65723849	1.852219412	0.661189029	2.801346259	0.005088988	0.126593466
TTYH3	1436.348233	-0.611987508	0.218477561	-2.80114583	0.00509215	0.126593466
C1orf116	15.97520457	-1.839630937	0.657397016	-2.798356079	0.005136345	0.126663455
MCF2L	3.730470323	3.820479263	1.365269769	2.798332864	0.005136715	0.126663455
RIT1	407.8502983	0.645911212	0.230736778	2.799342258	0.005120683	0.126663455
RPL23AP82	284.0392872	-0.901675768	0.322252905	-2.798037673	0.005141412	0.126663455
DAB1	72.89603654	-0.892767614	0.319266932	-2.796304676	0.005169065	0.127142578
FBLN5	105.0039191	-0.855451969	0.306230092	-2.793494145	0.005214197	0.128049447
USHBP1	8.256193271	2.727235495	0.976787167	2.792046811	0.005237578	0.128420105
SCN4A	3.381543943	4.923778468	1.765763404	2.788470107	0.005295763	0.129641628
ORAI3	78.62789604	-1.076411621	0.386248655	-2.786835909	0.005322542	0.130091665
HECW1	95.67383953	1.167564138	0.419278243	2.784700032	0.005357726	0.130745396
CBLL1	736.7128799	0.765672526	0.275179215	2.782450434	0.005395011	0.131448244
LAT	83.61511221	1.034558774	0.371903181	2.781795983	0.005405901	0.13150682
EGR3	3.430705679	4.959113059	1.78356428	2.780450985	0.005428345	0.13184583
CLCF1	428.2599366	0.716749485	0.258067971	2.777367074	0.005480125	0.13258539
IL7R	617.0541854	0.928798163	0.334447749	2.777109922	0.005484463	0.13258539
PDE1A	278.4144667	-0.612585705	0.220577413	-2.777191452	0.005483087	0.13258539
CTAGE5	734.5423913	1.00330848	0.361731917	2.773624424	0.005543564	0.133645085
FAM46B	47.9830908	-1.676703626	0.604542546	-2.773508065	0.005545547	0.133645085
ZXDC	627.1580228	0.52022578	0.187706313	2.771487924	0.005580074	0.134268369
NAT8L	416.4944963	-0.969339219	0.349911298	-2.770242699	0.005601454	0.13457384
SLFN5	1734.61893	1.170652986	0.423034397	2.767276122	0.005652686	0.135594451
JUP	2446.162363	-1.105989967	0.399783663	-2.766471143	0.00566666	0.135719572
CAMK2A	4.313674986	3.496749818	1.265627948	2.762857619	0.005729775	0.136597848
MT1E	1888.627214	-1.492750935	0.540282406	-2.762908651	0.00572888	0.136597848
RNASE4	26.03150733	-1.532769018	0.554613614	-2.763670021	0.005715531	0.136597848
NUDT18	91.61952638	-1.381431282	0.500617984	-2.759451968	0.00578984	0.137817753
ABCD4	669.5247421	0.642644956	0.233197897	2.755792251	0.005855017	0.138518087
KCTD15	1204.556605	0.562065247	0.203902149	2.756544003	0.005841575	0.138518087
KLHL10	3.178753038	-3.94607061	1.431357328	-2.756873168	0.005835698	0.138518087
ZNF395	464.1828216	-0.732684594	0.265844845	-2.756060939	0.00585021	0.138518087
CMTM3	318.1919746	-1.098798529	0.398892265	-2.75462481	0.005875947	0.138612243
TMEM79	247.9759094	0.617573548	0.224199418	2.75457248	0.005876887	0.138612243
C11orf68	349.4133828	-1.206989742	0.438359512	-2.753424323	0.00589754	0.138887971
EID1	4349.787183	-0.499639724	0.181555444	-2.751995274	0.005923338	0.139283822
ARHGAP19	463.7709829	0.615784015	0.223919843	2.75001986	0.005959165	0.139702307
PDE6B	7.341846711	3.711081741	1.34933228	2.750309761	0.005953895	0.139702307
NOG	20.38846541	-1.443528682	0.525011414	-2.749518664	0.005968286	0.139704782
AK6	574.1356838	0.571858993	0.208130645	2.74759631	0.006003387	0.140314467
KLHDC9	25.13540467	-1.336738654	0.487367766	-2.742771983	0.006092297	0.142178072
ABHD14B	894.7296312	-0.963022942	0.35137513	-2.740725961	0.006130361	0.142636756
TARS2	1170.315228	-0.847480982	0.309190472	-2.74096733	0.00612586	0.142636756
HAVCR2	7.342930783	2.605416637	0.951318111	2.738743861	0.00616744	0.142642767
RIN1	717.600171	-1.150350973	0.420025574	-2.738764127	0.00616706	0.142642767
SFTPB	15.42780994	2.229351465	0.813670747	2.739869259	0.006146363	0.142642767
STOML1	233.8735308	-1.224627542	0.44710867	-2.738993056	0.006162768	0.142642767
MBD6	1081.535395	0.827584685	0.302270606	2.737893361	0.006183412	0.142799041
CA9	3963.508539	-1.361727	0.497581697	-2.736690293	0.006206069	0.142896352
PDK3	178.7744993	-0.773397836	0.282561877	-2.737091942	0.006198497	0.142896352
IFT46	248.982808	-1.080408296	0.395195497	-2.733857811	0.006259707	0.143256655
SEMA3B	1541.595011	-0.488239377	0.178602565	-2.733663863	0.006263395	0.143256655
TMEM150C	6.608046235	3.845534317	1.406797402	2.733538115	0.006265787	0.143256655
TNFAIP6	587.0137526	0.834661583	0.305353761	2.733424934	0.006267941	0.143256655
WDR66	62.85561608	0.994749158	0.363882733	2.733708054	0.006262554	0.143256655
C1orf54	10.99798378	1.798714946	0.658296431	2.732378397	0.006287888	0.143401289
LRRC26	19.87125672	-2.569967219	0.940648666	-2.732122324	0.006292777	0.143401289
FAM98C	131.9829025	-1.050492044	0.384830751	-2.729750786	0.006338222	0.144013325
TRAF1	100.1872376	0.834071094	0.305542765	2.729801489	0.006337247	0.144013325
NGF	13.53107074	2.831769635	1.037664585	2.7289836	0.006352986	0.144137447
RSPH4A	10.88110586	1.862861494	0.682812256	2.72821918	0.006367728	0.144260697
GPSM3	10.30628745	-2.02860471	0.743860677	-2.727129922	0.006388788	0.144526505
LRRC14	601.8998139	-0.555157616	0.203798306	-2.724054124	0.006448594	0.145666777
APOL1	74.47612397	0.832304461	0.305610683	2.723414162	0.0064611	0.145736843
MARS	5406.270209	0.700405562	0.257525639	2.719750798	0.006533113	0.147146978
CYR61	2771.41791	-0.696036581	0.2560141	-2.718743152	0.006553047	0.14738174
EN1	24.49882022	-1.641183811	0.605229587	-2.71167148	0.00669449	0.14991015
GRPEL2	1074.07668	0.731107706	0.269526115	2.712567228	0.006676424	0.14991015
IL36G	4.111924329	4.090403626	1.508203461	2.712103327	0.006685775	0.14991015
PLEKHA2	1806.392726	-0.821580552	0.303040573	-2.711123944	0.006705556	0.149941254
CELP	6.787627331	2.736474461	1.009640908	2.71034428	0.00672134	0.149987991
RUNX3	70.9021274	-1.078584848	0.397992255	-2.710064919	0.006727004	0.149987991
PCK2	605.6765602	1.069709389	0.394849114	2.709159907	0.006745382	0.150181667
ADAMTS3	56.5200592	-1.448422329	0.535110592	-2.706771925	0.006794092	0.150298245
C3orf49	15.38724276	2.230198364	0.823933164	2.706770963	0.006794111	0.150298245
EML1	138.9495326	-0.807798014	0.298351485	-2.707538101	0.006778429	0.150298245
KIAA0513	36.47843705	1.536796573	0.567559646	2.70772699	0.006774573	0.150298245
NKAIN1	18.73528425	-1.364619309	0.504283986	-2.706053229	0.006808813	0.150298245
ZNF815P	14.59403324	-1.641435972	0.606549202	-2.706187673	0.006806057	0.150298245
SGPP2	124.4758158	0.780552556	0.28853174	2.705257167	0.006825153	0.150444622
SH3BP2	1303.418903	0.614511962	0.227208556	2.70461629	0.006838333	0.150521033
CARD14	93.07306687	1.046827435	0.387953364	2.698333181	0.006968766	0.153077597
DGCR8	1554.019196	0.492919606	0.18269328	2.698071906	0.006974237	0.153077597
AP5Z1	759.7955439	0.775704547	0.287753968	2.695721462	0.007023637	0.153646121
C16orf74	183.8096819	-1.395576095	0.5177573	-2.69542524	0.007029885	0.153646121
HOXC10	914.8267743	-0.778573028	0.288773723	-2.696135302	0.007014917	0.153646121
MEST	1021.644484	-0.47636024	0.176784998	-2.694573896	0.00704787	0.153822237
MLLT1	2740.683322	-0.62191947	0.230887557	-2.693603236	0.007068425	0.154053891
AKR1B10	15.908761	1.614356593	0.599593825	2.692416973	0.00709362	0.154169324
BARX1	562.0464267	-1.594445253	0.592189227	-2.692459063	0.007092724	0.154169324
IGSF9	41.6213198	-0.961855003	0.357743628	-2.688671241	0.007173703	0.155539942
SLC6A6	5414.916151	0.785420521	0.292137636	2.68852905	0.007176759	0.155539942
BEGAIN	882.298966	-0.568152425	0.211473836	-2.68663224	0.007217637	0.15602131
LRFN4	1678.881123	-0.981807031	0.365450795	-2.686564224	0.007219107	0.15602131
C19orf68	217.769508	0.779907758	0.290459668	2.685081073	0.007251221	0.1560624
C9orf131	13.71350766	2.464069239	0.917511744	2.685599672	0.007239978	0.1560624
ERCC6	666.2513619	-0.837708164	0.311955518	-2.685344916	0.007245499	0.1560624
CPNE3	1743.613845	-0.512903974	0.191133224	-2.683489359	0.007285829	0.156589753
PLCD4	165.0216756	0.816879776	0.304649302	2.681377471	0.007331976	0.157363296
TGFBR2	1668.014309	-0.597494506	0.222985258	-2.679524692	0.007372677	0.158017975
GEMIN6	358.4797353	-0.768162814	0.286834834	-2.678066686	0.007404847	0.158368353
RAB26	73.30331674	-1.004818826	0.375252035	-2.677717195	0.007412578	0.158368353
ZFP36L2	406.2650333	0.609548051	0.227664495	2.677396192	0.007419684	0.158368353
TOGARAM2	72.9613951	-1.445241794	0.540442372	-2.674182985	0.007491156	0.158915036
TRPM3	36.46196427	-1.735212166	0.648934447	-2.673940604	0.007496573	0.158915036
TSPYL2	951.2541157	0.553609539	0.207007274	2.67434824	0.007487466	0.158915036
ZNF274	439.0770812	0.541661674	0.202448292	2.675555664	0.007460548	0.158915036
ZNF280C	345.7130148	1.108727685	0.414462368	2.675098562	0.007470728	0.158915036
GLUD1P2	5.515274686	-2.657956206	0.994435599	-2.672828898	0.00752146	0.15900757
PLCD3	3139.781739	-0.742258463	0.277660056	-2.673263395	0.007511724	0.15900757
BCAS4	138.758003	-1.86769358	0.69890236	-2.672324042	0.007532787	0.159030061
KDM7A	230.9413736	1.340158465	0.501751156	2.670962388	0.007563412	0.159459366
SP5	9.199363704	-2.562116373	0.960143972	-2.668471029	0.007619735	0.160298709
TNRC18	2186.515479	0.683726406	0.256241713	2.668286898	0.007623913	0.160298709
EMP1	1758.81466	0.909317729	0.341049843	2.666231192	0.007670692	0.160845801
RSL24D1	3926.620888	0.516330213	0.193631628	2.666559265	0.007663209	0.160845801
AKR1C3	4820.79926	0.914725075	0.34352912	2.662729363	0.007750973	0.161654201
PTPRC	15.6978485	1.589467376	0.59683533	2.66315899	0.007741083	0.161654201
RAC2	200.6775783	-1.147410842	0.430869828	-2.663010421	0.007744502	0.161654201
RP11-1212A22.4	644.4533844	1.164091812	0.437090247	2.66327565	0.007738399	0.161654201
KHK	57.66780143	-1.419156244	0.533774149	-2.658720449	0.007843802	0.163370363
UNC5C	27.46779859	-1.535584744	0.577871571	-2.657311455	0.007876664	0.163834603
KIAA1551	413.3532341	1.00731284	0.379457047	2.654616244	0.007939868	0.16492787
IL1B	27.3685662	-1.184332501	0.446606246	-2.651849391	0.008005224	0.166062855
GLIS2	1116.731372	-0.80348936	0.303120594	-2.650725075	0.008031919	0.166393876
NEU4	4.445945675	3.526196071	1.330579138	2.650121267	0.008046288	0.166469006
S100A9	173.840329	-1.465681703	0.553606501	-2.647515341	0.008108568	0.167359672
TIRAP	109.0098703	0.734400401	0.27740267	2.647416482	0.008110939	0.167359672
ZNF488	15.78230888	-1.78098655	0.673392845	-2.644795775	0.008174023	0.168437057
RNASEL	164.1840491	0.768105437	0.290648971	2.642725464	0.008224169	0.169245314
G0S2	240.0040275	1.090621164	0.413071435	2.64027253	0.008283938	0.170023717
KRT87P	47.83331706	-1.111349945	0.420921421	-2.640278899	0.008283783	0.170023717
HPCAL1	1561.092527	-1.226495474	0.464809924	-2.638703286	0.008322379	0.170586746
TACC2	560.9133887	0.599651574	0.227492997	2.635912235	0.008391143	0.17154242
TMEM268	613.577503	0.727560172	0.275991283	2.63617084	0.00838475	0.17154242
FSTL3	5123.821885	-1.250388073	0.474526088	-2.635024932	0.00841311	0.171764898
DNASE1	274.4023934	0.859746722	0.326542154	2.632881275	0.008466394	0.172574462
SYTL3	8.481488835	-2.897376236	1.100603246	-2.632534701	0.008475036	0.172574462
ZNF229	215.3003964	0.719215207	0.273251554	2.632062638	0.008486821	0.172587645
AC006978.6	41.92342895	1.129552287	0.429731218	2.628508798	0.008576014	0.174172881
APOL6	401.1532191	0.8670622	0.330044615	2.627106039	0.008611449	0.174407919
UHRF1BP1	1820.178964	0.824325529	0.313744963	2.627374544	0.008604656	0.174407919
ZNF419	231.4002267	0.934058807	0.355599606	2.626714968	0.008621352	0.174407919
ZNF384	1288.342689	0.623717644	0.2376621	2.624388334	0.008680475	0.175375023
DHRS3	161.0106663	-1.205654404	0.459674841	-2.622841835	0.008719974	0.175892743
STX1A	201.9201217	0.779936322	0.297402173	2.622497055	0.008728802	0.175892743
PI16	3.287660143	-3.925337343	1.498133862	-2.620151272	0.008789077	0.176877322
N4BP2L1	22.25018424	1.460888807	0.557779836	2.619113697	0.008815856	0.177186126
MT2A	8509.492688	-1.780573807	0.680090895	-2.618140927	0.008841028	0.177461886
FPR1	14.43278696	-2.306767512	0.882415656	-2.614150707	0.008944957	0.179315724
ATRIP	289.6842605	-1.056326478	0.404544858	-2.611147951	0.009023884	0.180056636
CEACAM19	49.9295835	1.283215826	0.491467291	2.610989275	0.009028073	0.180056636
LRFN1	61.96372758	-1.025458695	0.392766164	-2.610863128	0.009031403	0.180056636
TIMP3	861.0411923	-0.784970916	0.30067856	-2.610664743	0.009036644	0.180056636
TUBB3	1129.437684	-1.313688996	0.503225545	-2.610537184	0.009040014	0.180056636
TUBB6	3965.542089	-1.070928803	0.410327602	-2.609936055	0.009055915	0.180141793
DEPDC7	372.4362584	-0.921428023	0.353169896	-2.609021983	0.009080141	0.180392132
HNRNPA1P33	88.4940724	-0.78067934	0.299371972	-2.607723548	0.009114653	0.180845926
FERMT3	25.9512203	2.094196179	0.803295214	2.607006918	0.009133751	0.180993111
ERN1	197.6031957	0.948433128	0.364120324	2.604724495	0.009194816	0.181351878
GCNT4	18.72573316	1.355788155	0.520593812	2.604310931	0.00920592	0.181351878
GRK7	30.30231966	1.431404173	0.549392785	2.605429507	0.009175915	0.181351878
KCNJ2	38.10227245	1.193241976	0.458002325	2.605318602	0.009178886	0.181351878
TTC23L	22.92145353	-1.26001718	0.483850582	-2.60414522	0.009210372	0.181351878
RCAN3	88.43481489	-0.752858981	0.28920274	-2.603222157	0.009235209	0.181610149
MDC1	2796.945475	0.455146413	0.174988271	2.601010976	0.009294948	0.18255325
ZADH2	1162.655994	-0.484547668	0.186455791	-2.598726838	0.00935702	0.183539724
MAGEF1	789.9607395	-0.585168708	0.225223914	-2.59816419	0.009372367	0.183608337
DUOX1	27.76275649	1.791188642	0.689739506	2.596905973	0.009406767	0.183817481
SHBG	10.32177919	2.684128435	1.033466162	2.59720979	0.00939845	0.183817481
AC007325.2	5.197490968	-3.932675381	1.514885673	-2.596021239	0.009431024	0.183826651
CD163L1	186.0729189	-1.083430097	0.417313589	-2.596201335	0.009426081	0.183826651
GRIN2C	6.541529426	2.428899964	0.936104651	2.594688492	0.009467668	0.183826651
IGFBP1	21.84560839	-1.380105516	0.531718391	-2.595557235	0.009443767	0.183826651
IGHMBP2	894.3964941	0.479673161	0.184895126	2.594298576	0.009478413	0.183826651
MPP7	139.074352	-0.706060777	0.272103726	-2.594822161	0.009463987	0.183826651
ATP6V0A1	1521.294789	0.601014478	0.231776226	2.593080782	0.009512043	0.184248264
DHRS13	346.6313185	-1.226313511	0.473398843	-2.590444674	0.009585203	0.185248108
FNBP1	533.3995577	0.746467767	0.288314544	2.589074271	0.009623434	0.185248108
INO80	1730.204661	0.545343212	0.210618982	2.589240565	0.009618787	0.185248108
SOX17	142.5289381	-1.169347783	0.451528049	-2.589756682	0.009604379	0.185248108
ZNF490	44.64473229	1.467262495	0.566650188	2.589362057	0.009615394	0.185248108
PLEKHJ1	600.6228369	-1.227076152	0.47413222	-2.588046328	0.0096522	0.185571325
CLDN15	158.7238806	0.891995243	0.344826241	2.5867963	0.009687284	0.186015063
EZH2	1595.631505	0.651626151	0.252007558	2.585740502	0.009717006	0.186248919
LSMEM1	40.06276305	1.141336708	0.441490264	2.585191117	0.009732503	0.186248919
SLITRK5	369.0929512	-0.756171439	0.292513267	-2.585084253	0.00973552	0.186248919
C4BPB	251.3138285	-0.717816722	0.277783879	-2.58408344	0.009763817	0.186559936
FAM50B	263.3016286	-1.082552606	0.419178597	-2.582556966	0.009807117	0.187156509
AC005154.7	7.671833894	2.100833714	0.813741931	2.581695295	0.009831635	0.187353491
MOCOS	1448.902008	0.597599599	0.23150707	2.581344915	0.00984162	0.187353491
KLHL21	1818.778111	0.791808382	0.306865545	2.580310484	0.009871152	0.187685119
KCNN4	974.4731257	-1.065776742	0.413378587	-2.578209845	0.009931367	0.188559647
RPS6KC1	523.9055109	0.641050057	0.248675471	2.577858017	0.009941484	0.188559647
SPG20	1100.073557	0.731919048	0.284225047	2.575139157	0.010019976	0.189816082
COL11A2	45.73658398	0.946088123	0.36757389	2.573871947	0.010056749	0.19028007
GPR156	232.6126669	-0.604115032	0.234947599	-2.571275611	0.010132465	0.190839926
PRKCDBP	742.6477149	-1.499392846	0.583156199	-2.571168493	0.0101356	0.190839926
RHBDD3	603.9333872	0.626827386	0.243699211	2.572135482	0.010107333	0.190839926
RP11-500M8.7	4.279094827	5.379306147	2.091554504	2.571917747	0.010113692	0.190839926
RP11-55J15.2	96.80672161	0.721955291	0.280892862	2.57021587	0.010163516	0.191133307
THBD	147.2585703	-0.634389749	0.246916707	-2.569245943	0.010192009	0.191436822
ANKRD11	69.26368314	1.440405378	0.560783979	2.568556578	0.010212304	0.19158579
NFKB2	1675.935249	0.777103817	0.302708957	2.567164929	0.010253383	0.191913724
TTC39C	555.1039127	-0.690584664	0.269010886	-2.567125347	0.010254554	0.191913724
OMA1	233.5011447	0.591166294	0.230346324	2.566423827	0.010275319	0.19207038
EPS8	313.9311775	1.007205572	0.392561334	2.56572791	0.010295956	0.192206075
MCM7	7037.66552	-1.031382851	0.402110221	-2.564925727	0.010319789	0.192206075
R3HCC1L	385.3236554	0.491756994	0.19171561	2.56503367	0.010316579	0.192206075
WNT10B	122.3515359	-1.169170691	0.455978208	-2.564093352	0.010344572	0.192436356
FMOD	83.71684075	-0.856353511	0.334514821	-2.559986751	0.010467615	0.194491808
OSBP2	5125.258865	-0.611388016	0.238882626	-2.559365772	0.010486334	0.194606271
FAM84B	66.17945399	1.198504666	0.468530522	2.558007664	0.010527377	0.194737486
LDB1	1055.195414	-0.423424412	0.1655638	-2.557469757	0.010543673	0.194737486
PRADC1	245.0324355	-1.5113947	0.590903443	-2.557769324	0.010534595	0.194737486
TMEM45A	942.6300362	-0.872773575	0.3411395	-2.558406679	0.010515304	0.194737486
C6orf62	3055.559369	0.435425283	0.170317245	2.556554284	0.010571458	0.195018221
HSPA6	86.58997085	1.45450919	0.569457417	2.554201855	0.010643154	0.19598716
TMC4	13.34899427	2.305486818	0.902988018	2.553175427	0.010674572	0.19598716
TRIB1	467.3265804	0.640906019	0.251011289	2.5532956	0.010670889	0.19598716
ZMAT1	8.954409683	1.860604155	0.728724792	2.553232958	0.010672809	0.19598716
PLEKHM3	163.4709705	0.946534788	0.370834091	2.552448148	0.010696883	0.196164378
A2M	3.112316349	-5.153783634	2.020368415	-2.550912791	0.010744121	0.19654757
ADARB1	2743.364778	-0.963378718	0.377714801	-2.550545321	0.010755454	0.19654757
ALS2	596.8254947	0.854647747	0.335085921	2.550533137	0.01075583	0.19654757
CARS	2615.654452	0.820252584	0.322009084	2.547296408	0.010856118	0.197501325
LCAT	80.25175683	0.768089539	0.301542258	2.547203648	0.010859004	0.197501325
NKX3-1	219.7973851	0.733878207	0.288110705	2.547209088	0.010858835	0.197501325
PTGES	4856.930615	-0.998333282	0.391907325	-2.547370813	0.010853803	0.197501325
PALM2	61.30959013	1.249834786	0.491117926	2.544877146	0.010931619	0.198588945
HSPA1B	32273.69517	1.065693965	0.418880035	2.544150771	0.010954379	0.198769387
PPFIA4	134.1270085	-1.987632667	0.781810482	-2.542345894	0.011011115	0.199232152
SERPINB6	711.8535116	-1.143529223	0.449834137	-2.542113034	0.011018453	0.199232152
ZSWIM4	672.4749947	0.637845766	0.250911462	2.5421149	0.011018395	0.199232152
FAM47E	39.52253461	1.036903069	0.407992138	2.541478064	0.011038487	0.19936177
MURC	27.32420293	1.207060507	0.475045385	2.540937236	0.011055576	0.199437965
CCDC168	6.152665237	2.925331801	1.151996161	2.539358985	0.011105581	0.200107064
FNDC10	326.0311202	-1.494395535	0.589528313	-2.534900364	0.011247931	0.201970287
IMP3	1196.372221	-1.30824534	0.516177001	-2.534489792	0.011261121	0.201970287
TCF7	183.4045062	-0.731538479	0.288606646	-2.534724993	0.011253563	0.201970287
THY1	459.2558194	-1.290548972	0.50897335	-2.535592427	0.01122573	0.201970287
EPAS1	2099.946733	0.453346904	0.178939472	2.53352097	0.011292298	0.202295324
ABL2	1778.959359	0.904698036	0.357242939	2.532444834	0.011327019	0.202449238
RIMBP3B	3.795390549	-3.58149864	1.414195769	-2.532533839	0.011324144	0.202449238
MAPK7	435.5981983	-0.551313488	0.21773978	-2.531983309	0.011341939	0.202482358
FABP2	5.442611257	2.72409047	1.076168633	2.531285883	0.011364518	0.20254804
HIVEP1	603.5255669	0.8510511	0.336391195	2.529944642	0.011408052	0.20254804
RARG	677.3543336	-0.890119804	0.351747062	-2.530567842	0.011387806	0.20254804
STAC3	21.09860915	1.765387937	0.697688483	2.530338369	0.011395257	0.20254804
VPS26B	645.2527116	-0.594467945	0.234981051	-2.529854823	0.011410973	0.20254804
DHRS11	448.1637316	-1.024670291	0.40560753	-2.52626052	0.011528396	0.204398191
HILPDA	274.7424659	-0.844981481	0.334954492	-2.522675473	0.011646583	0.205440367
LPCAT1	7141.468748	-0.568863607	0.225518686	-2.522467728	0.011653464	0.205440367
MEF2B	14.2010535	1.567947601	0.621387704	2.523300011	0.011625917	0.205440367
TRHDE	3.253860366	3.255271814	1.290142553	2.523187694	0.011629631	0.205440367
ZNF143	423.659933	0.586855457	0.23254925	2.523574929	0.01161683	0.205440367
FAM169B	17.64365049	1.486042448	0.589230811	2.522003976	0.011668839	0.205477646
FFAR2	5.004915122	3.203306803	1.270964874	2.520373984	0.011723021	0.205995741
LYST	126.129295	0.964222984	0.382579719	2.520319128	0.011724848	0.205995741
HIST2H3A	19.69633033	1.314239535	0.522129283	2.517076855	0.011833301	0.207430812
HIST2H3C	19.69633033	1.314239535	0.522129283	2.517076855	0.011833301	0.207430812
CLIC3	77.55941559	-1.716711154	0.682477803	-2.515409508	0.011889419	0.208042978
IDUA	137.5547969	0.708843442	0.281819196	2.515241869	0.011895075	0.208042978
RASAL1	20.3641589	1.329472524	0.528697828	2.514616956	0.011916177	0.208177092
OXTR	113.137178	1.273254877	0.507106711	2.510822375	0.012045029	0.210191176
MINDY1	114.1505009	-0.662282194	0.263987554	-2.50876295	0.012115476	0.21105264
PPP1R3C	208.7745957	-0.610208288	0.243248156	-2.508583411	0.012121635	0.21105264
ASB7	456.841258	0.512336827	0.204364935	2.506970319	0.012177094	0.211342278
FMN1	144.481037	-1.078860332	0.4303547	-2.50690961	0.012179185	0.211342278
SRI	1867.865919	-1.048678531	0.418203623	-2.507578783	0.012156148	0.211342278
MMP17	25.14472666	-1.152704323	0.45988642	-2.506497848	0.01219338	0.21135192
CDC42BPG	46.19824173	-1.105180357	0.441086291	-2.505587637	0.01222481	0.211659949
CNN3	895.1639232	0.468479541	0.187171609	2.502941251	0.012316599	0.212773705
SLC2A5	38.4094406	-1.362052838	0.544104277	-2.503293755	0.012304337	0.212773705
LZTS2	992.0428594	-0.791855948	0.316604059	-2.501092213	0.012381094	0.213649695
MRM1	273.8606482	-1.164318596	0.465949285	-2.498809704	0.012461121	0.214552804
NAMPT	3670.743301	0.995799752	0.398508617	2.498816112	0.012460895	0.214552804
FSIP1	30.66997458	1.072919227	0.429661755	2.497125272	0.012520472	0.214889496
KALRN	16.07099516	1.521890143	0.609565162	2.49668163	0.012536145	0.214889496
NPC1	1466.657186	0.536575962	0.214904498	2.496811223	0.012531565	0.214889496
SLC1A1	527.2796376	-0.469563394	0.188058508	-2.496900556	0.012528408	0.214889496
EPOP	557.6808904	-1.005395938	0.402831188	-2.495824473	0.012566477	0.21493391
METRNL	1262.957089	-1.281834408	0.513536879	-2.496090273	0.012557064	0.21493391
JAG2	1037.123088	-0.59166135	0.237106518	-2.495339877	0.012583653	0.214990401
COL16A1	457.7198043	-0.730036478	0.293073756	-2.490965031	0.012739666	0.216225477
FAM83E	6.870295677	3.223720309	1.293363017	2.492510042	0.012684374	0.216225477
HERC5	361.3657865	0.644540236	0.258685535	2.491597513	0.012717005	0.216225477
KRT10	694.8020771	-1.272530316	0.510595933	-2.492245305	0.012693833	0.216225477
LINC00176	14.09917695	1.708086073	0.685633248	2.491253271	0.012729334	0.216225477
LRP5L	143.9547045	0.609843528	0.244751852	2.491680957	0.012714018	0.216225477
RPRM	7.111491016	-2.492127599	1.000717236	-2.490341437	0.012762043	0.216368287
SIL1	742.3660311	-0.625553936	0.251241243	-2.489853693	0.012779569	0.216386338
STRIP2	366.8325896	0.944284663	0.379301635	2.489534914	0.012791035	0.216386338
ZSCAN20	213.4830886	0.627180284	0.251990932	2.488900217	0.012813892	0.216536615
ALDH1L2	165.2424251	1.645195286	0.661204039	2.488180937	0.012839839	0.216738721
PLA2G4B	78.02973328	1.141378492	0.458838799	2.487537008	0.012863107	0.216895218
RP5-850E9.3	32.23286838	1.603440738	0.644781479	2.48679714	0.012889888	0.217110542
FAM159A	27.30549321	1.328576158	0.535090323	2.482900741	0.013031739	0.218549605
GPR153	155.8268777	-0.632469309	0.254713379	-2.483062769	0.013025813	0.218549605
TMEM57	838.3800117	0.505308795	0.203463743	2.483532379	0.013008651	0.218549605
VSIG10	482.7502683	-0.728165291	0.293166796	-2.483791827	0.012999177	0.218549605
RPL12P38	4.241828587	-5.497173415	2.21495123	-2.481848512	0.013070283	0.218959029
PLCB2	21.56830768	-1.598209773	0.644171633	-2.481030971	0.013100299	0.219180428
RTN2	27.87570646	-1.442379027	0.581435993	-2.480718505	0.013111787	0.219180428
GTF2IP20	366.9213533	1.035376589	0.41747231	2.480108413	0.013134244	0.219196567
RP11-465B22.3	33.9528934	-0.953550863	0.384508119	-2.479923874	0.013141044	0.219196567
ADA	98.1871526	-1.019948022	0.411470568	-2.478787311	0.013182989	0.219659782
BICDL1	57.26148346	0.892944785	0.360384913	2.477752961	0.013221265	0.220060928
BLOC1S2	712.8453739	0.542389673	0.218976944	2.476925942	0.01325194	0.220334824
NOV	341.2902097	-0.614493849	0.248458443	-2.473225867	0.013389949	0.222152725
OTUD7A	149.9054549	0.746362813	0.301774537	2.473246485	0.013389176	0.222152725
GJC2	15.95813903	-1.830945762	0.740633367	-2.472135126	0.013430874	0.222389494
ITPK1	1229.319801	-0.801262255	0.324124647	-2.472080605	0.013432922	0.222389494
AL513523.1	138.8021933	-1.78797504	0.723503915	-2.471272099	0.013463333	0.222655086
HINFP	288.0115171	0.584387773	0.236552221	2.470438751	0.013494743	0.222700543
ZCCHC4	275.8445503	0.59280477	0.239959519	2.470436564	0.013494825	0.222700543
KDELR3	169.8864397	-0.803520504	0.325687807	-2.467149485	0.013619349	0.224516414
CCT6B	14.70596253	1.833286075	0.743521021	2.465681566	0.013675285	0.225198951
IL1A	348.2924238	0.73590441	0.298541395	2.464999574	0.013701341	0.225388522
PDE4C	6.09403987	3.103024268	1.25906892	2.464538849	0.013718969	0.225439178
C17orf97	178.2835829	-0.966447298	0.392728704	-2.460852206	0.013860745	0.227281207
GGT2	10.27780097	-1.747380914	0.710178391	-2.46048167	0.013875066	0.227281207
MT1F	10.64191583	-2.440737272	0.991687912	-2.461194942	0.01384751	0.227281207
SLC25A11	1582.822361	-1.253737191	0.510527831	-2.455766592	0.014058443	0.230041859
CARD6	479.746311	0.505138702	0.205810256	2.454390334	0.01411237	0.230626205
WDR25	201.9748059	-1.419964496	0.578609963	-2.454096171	0.01412392	0.230626205
ZNF207	6559.758801	-0.44641691	0.181950736	-2.453504275	0.014147186	0.230762938
FAM109B	411.1982432	-0.788384532	0.321510173	-2.452129349	0.01420136	0.230917395
KRT8	23595.44956	-1.340420516	0.54662907	-2.452157397	0.014200253	0.230917395
WWC1	1850.69047	-0.699017431	0.285009407	-2.452611792	0.01418233	0.230917395
DCTN4	1444.732752	0.502432044	0.205044295	2.450358568	0.014271402	0.231328075
TEK	5.422490671	-2.642443787	1.078296574	-2.450572367	0.014262929	0.231328075
ZBTB2	663.0429494	0.701882593	0.286434742	2.450410131	0.014269358	0.231328075
CHCHD10	722.9258634	-1.703706163	0.695454875	-2.449772408	0.014294654	0.231462856
CWC25	776.1669634	0.505608148	0.206589527	2.447404553	0.014388923	0.231537644
FGF12	177.6752316	-0.543636964	0.222084279	-2.447885849	0.014369717	0.231537644
GPD1L	948.1303727	-0.461764732	0.188650037	-2.447731995	0.014375854	0.231537644
NEDD4	1424.181643	0.862759466	0.352481337	2.447674174	0.014378161	0.231537644
OXLD1	494.2582514	-1.205818215	0.492620576	-2.447762589	0.014374634	0.231537644
SLC15A3	3.044835699	4.568956155	1.866597038	2.447746387	0.01437528	0.231537644
DST	3942.422274	0.734653763	0.300484133	2.444900349	0.014489217	0.232909654
PEX11G	19.25486331	-1.625437182	0.665213993	-2.443480144	0.01454637	0.233102947
SCFD2	467.3465139	-0.754258247	0.308605056	-2.444089077	0.014521841	0.233102947
WISP2	1013.750841	-1.282644367	0.524882598	-2.44367859	0.014538372	0.233102947
CHORDC1	2453.244892	0.802807535	0.328866971	2.441131541	0.014641321	0.234382133
KCNK7	5.811738314	3.560188388	1.458919396	2.440291353	0.014675421	0.234443627
RHOBTB1	799.6600758	-0.839058568	0.343783698	-2.440658394	0.014660515	0.234443627
TGFB3	64.0887948	-1.29506266	0.530814402	-2.439765491	0.014696799	0.234543354
HIST1H2BE	13.51829216	1.628478702	0.66759633	2.439316439	0.014715076	0.234593441
CYB561D1	211.0837641	-0.638213638	0.26179721	-2.437816801	0.01477626	0.235106224
RP11-814E24.3	7.655428187	2.398844681	0.9840266	2.437784387	0.014777585	0.235106224
MAPK8IP1	215.4718884	-1.074774194	0.440981726	-2.437230686	0.014800234	0.235225056
CAMK1D	822.4121583	-0.441799063	0.181308225	-2.436729299	0.01482077	0.235310088
ZNF577	6.615243599	2.060325395	0.845667954	2.436329042	0.014837181	0.235329537
C4orf26	3.721539588	5.022112173	2.063451047	2.4338412	0.014939548	0.235506848
KRT7	34871.24326	-1.224508692	0.50306748	-2.434084372	0.014929515	0.235506848
PIK3R2	1551.208892	-0.868394592	0.35664298	-2.434912895	0.014895375	0.235506848
SH2D5	49.70596017	1.232530486	0.506038019	2.435647995	0.014865142	0.235506848
STXBP6	4.892690287	-2.467737138	1.013582423	-2.434668442	0.014905441	0.235506848
ZNF573	36.22309523	1.651104878	0.67827082	2.434285581	0.014921217	0.235506848
NIPSNAP3A	390.5744628	-0.543670007	0.22348789	-2.432659809	0.014988376	0.236036453
ZNRD1ASP	157.8129492	-0.622767069	0.256176651	-2.431006364	0.01505695	0.236875633
PRNP	2497.245424	0.48421888	0.199243399	2.430288198	0.015086821	0.237104847
CRIP2	578.9579908	-1.297788029	0.534376347	-2.428603054	0.015157117	0.237814769
DAG1	9082.033131	-0.379136398	0.156121519	-2.42846983	0.015162687	0.237814769
GSTP1	188.9096264	0.935659304	0.385547675	2.426831659	0.015231321	0.238514063
SMIM5	8.001513333	2.12871784	0.87721723	2.42667126	0.015238056	0.238514063
TRIM29	2816.107383	-1.074486449	0.443023612	-2.42534804	0.015293717	0.239143732
SPRYD4	336.1069108	-0.638806473	0.263476216	-2.424531838	0.015328139	0.239440368
DMTN	129.5778767	-0.689658869	0.284667651	-2.422680861	0.015406455	0.240050855
LRRC20	117.8326244	-1.007528183	0.415822543	-2.422976337	0.015393929	0.240050855
PSMG4	409.114128	-1.130685854	0.466741425	-2.42251018	0.015413694	0.240050855
GK	268.8182956	0.535997019	0.221356121	2.421423977	0.015459834	0.240527704
NTHL1	390.676843	-1.280779731	0.529151584	-2.420440135	0.015501731	0.240937644
PRR36	3.914845591	-2.706295376	1.119271624	-2.417907609	0.01561004	0.242135312
TPRA1	2032.988951	-0.949312909	0.392592068	-2.418064417	0.015603314	0.242135312
GCAT	537.7562932	-1.266390188	0.524382997	-2.415010012	0.015734777	0.243426784
GRB7	47.38859528	-0.838731189	0.347474777	-2.413790137	0.015787553	0.243426784
MARCKSL1	1868.176635	-1.00142607	0.414862634	-2.413873866	0.015783925	0.243426784
PCDHGC4	3.476911228	4.875765552	2.019324443	2.414552832	0.015754538	0.243426784
PRR19	40.09492548	-1.510792696	0.625787914	-2.414224789	0.015768731	0.243426784
SECTM1	211.3121226	-1.297104749	0.537052577	-2.415228611	0.015725336	0.243426784
BRD2	5410.622206	0.473403441	0.196181941	2.413083682	0.015818187	0.243575675
CNFN	9.149573025	-2.558225099	1.060253547	-2.412842763	0.015828646	0.243575675
FAM127B	1118.474323	-1.198181332	0.496703959	-2.412264509	0.015853775	0.243698378
MANEAL	1189.775981	-0.973890676	0.403779676	-2.411935848	0.015868073	0.243698378
FZD8	472.0161766	-0.752909314	0.312682646	-2.407902465	0.016044467	0.245534764
IL12A	23.75895466	1.470945928	0.610852463	2.408021605	0.016039232	0.245534764
MORN1	132.4675951	-0.774305365	0.321584728	-2.407780274	0.016049837	0.245534764
MYH9	49.60026062	0.842966592	0.35014143	2.407503139	0.016062024	0.245534764
SLC36A1	635.7967847	0.556882306	0.231321732	2.407392942	0.016066872	0.245534764
SMG1P3	487.1412864	1.017106592	0.422963953	2.404712233	0.016185205	0.247099447
CISH	48.31985061	-1.229394086	0.511502966	-2.40349356	0.016239253	0.247680576
DGCR2	1285.947606	-0.570313051	0.237388521	-2.402445785	0.016285848	0.248087091
MYT1L	30.44686069	-2.081707199	0.866592782	-2.402174634	0.016297926	0.248087091
ZNF100	205.3379338	1.435631007	0.598064148	2.400463246	0.016374335	0.249005589
FAHD1	615.8784075	-0.695623627	0.29005424	-2.398253605	0.016473455	0.249882033
INO80C	379.896032	-0.769784179	0.320941855	-2.398516013	0.016461657	0.249882033
KCNMB4	126.8023212	-0.718352702	0.299595471	-2.397742192	0.016496471	0.249882033
ZNF551	8.211798515	2.469430109	1.029788595	2.397997143	0.016484994	0.249882033
MARK2P9	9.183064366	1.68635398	0.703436121	2.397309338	0.016515974	0.249933136
ARRDC2	641.5302598	0.697588174	0.291062778	2.396693182	0.01654377	0.25003069
CENPO	1235.459977	0.44292522	0.184825458	2.396451354	0.016554691	0.25003069
CAV1	2495.512577	-0.499929351	0.208667942	-2.39581292	0.016583552	0.25022271
PRPS1	3.583536371	5.123556896	2.138937949	2.395374255	0.016603408	0.250278612
CSRNP2	463.1972261	0.562162125	0.234868171	2.393521961	0.016687482	0.250691511
FLRT1	43.90564675	0.927127217	0.387606986	2.391925975	0.016760222	0.250691511
HSD3B7	332.0164843	-1.015921365	0.424639654	-2.392431692	0.016737143	0.250691511
KRT6A	120.3870257	-1.258863812	0.525906277	-2.393703723	0.016679216	0.250691511
NR4A2	742.5695102	0.844608414	0.353091699	2.392037015	0.016755152	0.250691511
PPP5D1	24.34672362	-1.149238845	0.480277914	-2.392862159	0.01671752	0.250691511
RP11-561B11.2	99.40952893	0.906291536	0.37862446	2.393642335	0.016682007	0.250691511
SLCO2A1	79.88533774	-1.102869791	0.461052694	-2.392068855	0.016753699	0.250691511
GTPBP2	1543.123547	0.641141465	0.268147995	2.390998537	0.01680262	0.250841423
SLC27A3	109.8873229	-1.032996119	0.432030444	-2.391026219	0.016801353	0.250841423
CYLD	1039.327965	0.695486843	0.291007801	2.389925086	0.01685181	0.251333633
BRPF3	741.216109	0.53493832	0.223929141	2.388873182	0.016900135	0.25140543
EFCAB13	88.87961927	1.169915368	0.489643768	2.389319428	0.016879619	0.25140543
THAP10	91.87185556	0.685684902	0.287046255	2.388761008	0.016905295	0.25140543
GGPS1	533.8528905	0.562340607	0.235590498	2.386940947	0.01698922	0.252211258
S100A2	433.7951134	-1.562012495	0.654415996	-2.386880065	0.016992034	0.252211258
LBHD1	319.6377814	-0.654090197	0.274197643	-2.385469802	0.017057323	0.25293806
STOM	5275.59462	-0.379667087	0.159204574	-2.384775001	0.01708957	0.253173972
EXPH5	112.2273946	0.855371074	0.358844541	2.383681441	0.017140433	0.253442885
MFAP2	968.3868799	-1.109472834	0.465423864	-2.383790175	0.017135369	0.253442885
CAPN10	458.9013588	0.548181139	0.230085614	2.382509401	0.017195093	0.25377385
PRR5L	682.2878565	-0.442324296	0.18565559	-2.3824992	0.017195569	0.25377385
DNAJB6	2240.947378	0.435385189	0.182918768	2.380210593	0.017302746	0.254451121
FLVCR2	111.6498249	-0.869652468	0.365226529	-2.381131707	0.01725954	0.254451121
PAGR1	1156.560685	-0.969579181	0.407366187	-2.380116986	0.017307143	0.254451121
SLC16A2	79.74629073	-0.662985365	0.278539837	-2.380217399	0.017302427	0.254451121
COQ10B	265.087816	0.697177738	0.293095618	2.378669951	0.017375225	0.25472705
MCRIP2P1	40.24035045	1.031588594	0.433623078	2.378998366	0.017359753	0.25472705
NPY4R	15.58855297	-1.732632	0.728268166	-2.379112642	0.017354372	0.25472705
NAV3	281.0082651	1.502715136	0.631876384	2.378178981	0.017398379	0.254825403
SCART1	18.28839109	1.394385339	0.586439941	2.377712094	0.017420421	0.254907319
CRY2	323.1375956	0.565234961	0.237850627	2.3764283	0.017481158	0.255023623
H1FX	2461.251731	-1.315766968	0.553690638	-2.376357624	0.017484508	0.255023623
PTK2B	305.6878768	-0.658920554	0.277346086	-2.375806209	0.017510657	0.255023623
TMEM223	388.5986042	-1.255847349	0.528297004	-2.377161596	0.017446443	0.255023623
TMPRSS3	125.6044691	-1.018940805	0.428830014	-2.376094889	0.017496963	0.255023623
ARHGAP45	720.7354533	-1.047105439	0.440975143	-2.374522588	0.017571661	0.255431951
MEX3D	467.0736647	-0.766501602	0.322797111	-2.37456153	0.017569808	0.255431951
UNC13D	2108.710367	-0.501058048	0.211052394	-2.37409317	0.017592111	0.255489549
PITPNM2	417.5106708	0.550594137	0.232045775	2.372782422	0.01765466	0.255918257
PSMD12	3263.046356	0.398854627	0.168082173	2.372974001	0.017645506	0.255918257
AHCYL1	4148.238315	0.397438338	0.167584666	2.37156744	0.017712814	0.25604269
SCNN1D	29.69554686	1.535353838	0.647214856	2.372247522	0.017680242	0.25604269
SMAD7	321.0387789	-0.478185613	0.201625801	-2.371648925	0.017708908	0.25604269
ARHGEF2	2162.48653	0.690998507	0.291552035	2.370069232	0.017784755	0.256843018
C9orf69	2127.278394	-1.045455836	0.441244256	-2.369335852	0.017820063	0.256874141
TTC30A	88.2109936	-0.646923485	0.273019658	-2.369512475	0.017811554	0.256874141
RRAGA	851.6659565	-0.922439605	0.389752874	-2.366729447	0.017946046	0.258449754
TCEAL1	270.0126618	-0.544950407	0.230359443	-2.365652563	0.017998326	0.258961987
LILRA2	4.796504084	2.203798194	0.931789944	2.365123393	0.018024065	0.259091747
KLHL24	378.9088874	1.19281163	0.504872581	2.362599348	0.018147277	0.260479165
PLCE1	318.8117985	0.853772579	0.361391652	2.362457948	0.018154201	0.260479165
KIAA2013	1859.247675	-1.068251765	0.452529855	-2.360621633	0.018244334	0.26104728
PPAN-P2RY11	131.4725601	0.665637941	0.28193863	2.360932022	0.018229072	0.26104728
STBD1	236.1702986	-0.542458474	0.229758522	-2.360993919	0.018226029	0.26104728
CYP26B1	91.77337762	0.700332227	0.29672145	2.360234578	0.018263382	0.261071658
KCNQ1	3.011427512	-3.925805665	1.663786591	-2.359560827	0.018296581	0.261071658
TMEM203	1175.308034	-1.000783289	0.424086407	-2.35985703	0.018281979	0.261071658
C1orf226	91.80518343	0.725441939	0.30762082	2.358234198	0.018362104	0.261765566
ZNF142	800.6269356	0.507649299	0.215334704	2.357489485	0.018398976	0.261809493
ZNF473	492.0035007	0.597976463	0.253625595	2.3577134	0.018387883	0.261809493
FXYD3	16.21008751	-1.792580813	0.760567077	-2.356900355	0.018428191	0.261984632
ZNF235	74.06561886	0.829354177	0.352191683	2.354837485	0.018530808	0.263202018
FSCN1	5915.620219	-1.099915478	0.467162289	-2.354461189	0.018549581	0.263227383
DDX11	2523.448629	0.824857333	0.350562497	2.352953723	0.018624952	0.263819038
S100A8	108.8146568	-1.193170588	0.507169634	-2.352606521	0.018642349	0.263819038
STYK1	58.19691029	1.963347559	0.834445763	2.352876178	0.018628836	0.263819038
AGFG2	341.5829998	-1.096720156	0.466589771	-2.350501925	0.018748111	0.264879386
ALDH1B1	1373.234103	-0.753522699	0.320974247	-2.347611079	0.018894238	0.264879386
ARHGAP23	1931.035283	-0.486083695	0.206931848	-2.349003791	0.018823715	0.264879386
BMP2	578.228126	-0.566204972	0.241164187	-2.347798729	0.018884723	0.264879386
DDIT4	11665.98625	-0.817695859	0.347966637	-2.349926033	0.018777142	0.264879386
FJX1	614.4870795	-0.86015611	0.366457352	-2.34722023	0.018914072	0.264879386
HARS	540.7772225	0.53541574	0.227929343	2.349042614	0.018821753	0.264879386
PDZK1IP1	280.4499956	-1.418587303	0.604265746	-2.347621577	0.018893706	0.264879386
PRDM6	43.9850441	1.735227274	0.738974972	2.348154321	0.018866703	0.264879386
SNRNP25	1046.363567	-1.472093362	0.626526244	-2.349611649	0.018793007	0.264879386
TRIB3	2304.093812	1.18584449	0.505247581	2.347056246	0.018922398	0.264879386
ZNF286B	110.796761	0.685338283	0.291863229	2.348148771	0.018866984	0.264879386
KIF6	8.211253397	2.416359073	1.030196782	2.345531568	0.01899997	0.265725206
CCDC85C	1429.172344	-0.778390487	0.331924462	-2.345083223	0.019022833	0.265805068
MLEC	5238.348727	-0.531944977	0.226984098	-2.343534108	0.019102016	0.266671021
NPR2	157.7176662	0.742539738	0.316975499	2.342577705	0.019151046	0.266903866
VPS33B	243.8491276	-0.909268163	0.38815533	-2.342536846	0.019153143	0.266903866
B3GNT9	284.2236415	-0.675258435	0.288877672	-2.337523801	0.019411965	0.269621721
SLC7A1	3112.927977	0.466134423	0.19938261	2.337889062	0.019393004	0.269621721
SULT1A3	282.1808618	0.597104486	0.255455393	2.337411939	0.019417775	0.269621721
TMEM267	1112.251289	0.900948185	0.38536694	2.337896925	0.019392596	0.269621721
HSPBAP1	293.9310872	0.533517322	0.228384017	2.336053669	0.019488445	0.270360731
PHACTR1	10.15061026	1.602626756	0.686484851	2.3345406	0.019567433	0.271213719
MAPK6	2260.732127	0.871133548	0.373300393	2.333599332	0.019616712	0.271411217
NFATC2	70.73681813	-1.337068875	0.572945269	-2.333676438	0.019612671	0.271411217
ST8SIA1	27.77977067	1.873472161	0.803319656	2.332162729	0.019692132	0.272211667
TRIM14	1871.383817	-0.404512424	0.173556362	-2.330726569	0.019767782	0.273013863
ABCC1	5254.889412	0.506099857	0.217437357	2.327566267	0.019935146	0.275080168
RNASEH2B	214.9632807	-1.102867836	0.473958771	-2.326927791	0.019969109	0.275303657
ZBTB21	846.107557	1.111245556	0.477727648	2.326106854	0.020012851	0.275661457
AC241401.1	90.75343794	0.820432249	0.353005666	2.324133374	0.020118347	0.276868474
ZBTB12	108.9077517	-0.675544779	0.290718285	-2.323709289	0.02014108	0.276935386
TP53I3	367.2131861	-0.99407386	0.427875936	-2.323275921	0.020164334	0.277009333
ZBTB40	1865.158625	0.754619637	0.324988715	2.321987204	0.020233625	0.277715011
RNPEPL1	869.4469077	-1.175653044	0.506572441	-2.320799452	0.02029767	0.278347519
SLIT2	63.43485879	1.246304406	0.537264607	2.319721774	0.020355933	0.278899682
PTGS2	1589.759967	0.865726249	0.373281722	2.319230218	0.020382557	0.279017757
ADAM32	266.1712152	1.272981664	0.54931797	2.317385799	0.020482725	0.280086154
FLYWCH2	614.5497941	-1.163825444	0.50227065	-2.317128115	0.020496754	0.280086154
ANKRD1	9.849144253	-1.557607129	0.672606569	-2.315777457	0.020570423	0.280637899
C22orf42	4.880298306	2.332393083	1.007342421	2.315392498	0.020591462	0.280637899
EPHB1	4.188331002	-3.435484388	1.48361261	-2.315620914	0.020578976	0.280637899
IFNGR1	1039.677377	-0.636538969	0.275034456	-2.314397176	0.020645946	0.280904283
KIAA1462	16.06160852	1.727918959	0.746603442	2.314373149	0.020647262	0.280904283
SLCO1A2	14.48331518	2.582349376	1.116133007	2.313657386	0.020686523	0.281080079
UBAP1L	115.3263444	0.909761521	0.393244352	2.313476385	0.020696462	0.281080079
DNTTIP2	3021.817559	0.762645904	0.329940283	2.311466476	0.020807103	0.282335258
SOX12	680.5199767	-0.812689904	0.35168945	-2.310816843	0.020842974	0.282574559
PRODH	11.73244878	-1.685744399	0.730079838	-2.308986378	0.020944337	0.283658634
ZBTB45P2	68.35804284	-0.811067143	0.351307139	-2.308712384	0.020959547	0.283658634
CTDSPL	708.6554001	-0.537195478	0.232729302	-2.308241692	0.020985697	0.283764719
RP11-540D14.8	9.091263142	-1.613070718	0.700034996	-2.304271541	0.021207405	0.286263027
SLC20A1	2731.427966	0.394659307	0.171265767	2.304367729	0.02120201	0.286263027
CCDC88B	83.68287417	-1.325985614	0.575544654	-2.303879648	0.0212294	0.286310522
MYO1G	1575.736208	-0.735287658	0.319296817	-2.302834291	0.021288168	0.286853441
ZNF559-ZNF177	17.01481126	1.229517606	0.534023044	2.302368072	0.021314424	0.2869577
MLLT11	280.5256906	0.519441254	0.225843861	2.300001655	0.021448126	0.287757718
RBP4	42.25629383	-1.232247448	0.535623998	-2.30058297	0.021415215	0.287757718
TBC1D29	36.11648354	1.323567699	0.575416747	2.300189741	0.021437473	0.287757718
TYK2	1583.989057	0.463696094	0.20160199	2.300057126	0.021444984	0.287757718
RORA	30.23512667	-1.507455673	0.655658498	-2.299147615	0.021496558	0.287964291
TTC5	400.8577066	-0.915845517	0.398353937	-2.299074847	0.02150069	0.287964291
HMCN1	17.43847935	1.671604589	0.727525027	2.297659223	0.021581192	0.288740238
TBC1D15	954.5560222	0.93251977	0.405902007	2.297401232	0.021595892	0.288740238
MAPK1IP1L	2488.248671	-0.4114522	0.179269538	-2.295159598	0.02172398	0.289952444
RAPGEF1	2872.741378	0.382353548	0.166582885	2.295275106	0.021717363	0.289952444
C19orf24	1009.457446	-1.540468965	0.671763375	-2.293172004	0.021838104	0.290046121
CDH18	3.284190382	2.62262632	1.143341304	2.293826271	0.02180048	0.290046121
FMC1	112.0600294	-0.841080731	0.366842569	-2.292756625	0.02186202	0.290046121
TLDC1	411.1908203	-0.588593704	0.256622443	-2.293617413	0.021812484	0.290046121
TMED7-TICAM2	139.8806986	1.05999652	0.462314967	2.292801655	0.021859427	0.290046121
TUBB	43019.43612	-0.968993081	0.422422102	-2.293897686	0.021796376	0.290046121
YPEL5	168.4741029	0.642336327	0.280105275	2.293196114	0.021836717	0.290046121
ADCK2	209.8763325	-1.062878563	0.464315427	-2.289130406	0.022071777	0.291938012
ERFE	14.42290037	1.476091169	0.644743282	2.289424659	0.022054691	0.291938012
GCNT3	28.86083136	2.188747558	0.955877193	2.289779038	0.022034129	0.291938012
LGI4	4.788980075	2.898255509	1.266172633	2.28898922	0.022079979	0.291938012
PDE4B	15.35131429	-1.85303482	0.810005241	-2.287682507	0.022156017	0.292693642
GABARAPL1	1716.059144	0.380188283	0.166235152	2.287051073	0.022192842	0.292930394
ANXA10	9.183317162	1.881496549	0.82290728	2.286401634	0.022230773	0.29293202
SRRM2	22745.78523	0.712582117	0.311632727	2.286608741	0.022218671	0.29293202
C20orf144	21.04570941	1.798404191	0.786875286	2.285500922	0.022283472	0.292982254
DYNC1H1	6.183288583	2.93714238	1.284960515	2.285784151	0.022266889	0.292982254
MAP4K2	437.0662699	-0.599643343	0.262383806	-2.285367194	0.022291306	0.292982254
OBSL1	1019.152286	-0.735310103	0.321948313	-2.283938365	0.022375154	0.293407351
SUOX	375.5216717	-0.721490612	0.315910052	-2.283848226	0.022380452	0.293407351
TP53I11	214.8678954	-0.606485075	0.265526838	-2.284082014	0.022366711	0.293407351
CRIP1	512.5524692	-1.610241745	0.705239415	-2.283255461	0.022415325	0.293420292
CTD-2104P17.1	6.31414601	2.125770852	0.931796644	2.281367792	0.022526692	0.293420292
EIF2AK4	1772.026344	-0.53188786	0.233161078	-2.281203465	0.02253641	0.293420292
EPB41L4A	1201.680155	-0.723077888	0.317148562	-2.279934315	0.022611584	0.293420292
HYAL3	361.4524535	-0.89955786	0.394157573	-2.282229042	0.022475821	0.293420292
ID2	37.96097545	-0.874933511	0.383269547	-2.282815105	0.022441262	0.293420292
IQGAP3	2406.898287	0.761861978	0.33387929	2.28184856	0.022498283	0.293420292
NFS1	754.5280613	-0.873709495	0.383262324	-2.279664449	0.022627597	0.293420292
POPDC2	14.34181851	1.732268404	0.759686595	2.280240844	0.022593408	0.293420292
PTPRA	1202.162436	-0.515611159	0.226026855	-2.28119424	0.022536955	0.293420292
RAD51B	103.630007	-0.792791854	0.347609017	-2.280699915	0.02256621	0.293420292
SLC5A2	4.434379376	-4.022557157	1.764105159	-2.280225268	0.022594331	0.293420292
TLR1	11.21868518	1.994529902	0.873769122	2.282673824	0.022449589	0.293420292
MCAT	521.2498253	-1.177223021	0.516498792	-2.279236738	0.022652996	0.293504039
RBBP6	823.2363278	0.51599389	0.226621696	2.276895365	0.022792475	0.295064485
C21orf33	487.9417378	-0.921963723	0.404988122	-2.276520402	0.022814881	0.295108009
JADE3	912.0178212	0.535275134	0.235287942	2.27497903	0.022907188	0.295581363
KNDC1	5.781128464	3.762910755	1.65406028	2.274953822	0.0229087	0.295581363
SCPEP1	656.9285206	0.455173592	0.200039369	2.27542006	0.022880743	0.295581363
FGF11	194.9832229	-0.862302343	0.379280987	-2.273518509	0.022994952	0.296200978
TRIP13	4668.907754	-0.607839788	0.267335167	-2.273699322	0.022984071	0.296200978
SLC26A7	19.77436483	1.836203888	0.808399267	2.271407165	0.023122341	0.297439653
ZSCAN26	232.8548647	0.738296754	0.325056315	2.27128876	0.023129503	0.297439653
MAST2	2392.650842	0.445899495	0.196400141	2.270362395	0.023185604	0.297913866
TMEM136	67.43076244	-0.778570316	0.342975907	-2.270043753	0.023204929	0.297915139
ABCC2	54.33431884	1.107808588	0.488243294	2.268968364	0.02327025	0.298107969
ELL3	80.04637221	-0.815816278	0.359573147	-2.26884651	0.023277662	0.298107969
OSCP1	80.69083001	-1.188961551	0.524026001	-2.26889801	0.023274529	0.298107969
SCO2	359.5369475	-1.300053771	0.573212602	-2.268013239	0.0233284	0.298511051
CCDC33	5.274304338	-2.599991836	1.146857199	-2.267058042	0.02338668	0.298769075
LIX1L	732.3489072	-0.469007061	0.206879823	-2.267050762	0.023387125	0.298769075
PIGCP1	95.76285977	-1.119742967	0.494154647	-2.265976802	0.023452804	0.299361322
AMIGO1	132.1829888	-0.588928639	0.260244333	-2.262983528	0.023636705	0.299674286
ATP5D	1771.476095	-1.580466897	0.697945704	-2.26445537	0.023546122	0.299674286
C15orf40	426.5938355	-0.716516371	0.316492103	-2.263931276	0.023578342	0.299674286
C5AR2	209.2037396	-0.988548778	0.436836482	-2.262972118	0.023637408	0.299674286
ENC1	344.8884858	0.523087222	0.23109108	2.26355436	0.023601538	0.299674286
MCAM	3107.620466	-0.511558529	0.225920327	-2.264331572	0.023553729	0.299674286
PSCA	545.2292115	-1.119892557	0.494701611	-2.263773822	0.023588029	0.299674286
TRIM74	4.047761538	3.358203652	1.482853131	2.264690671	0.023531668	0.299674286
ZNF547	49.53867209	1.048395993	0.463329134	2.262745675	0.023651371	0.299674286
ITFG2	376.223813	0.631705549	0.279338515	2.261433762	0.02373241	0.30024715
RBFA	667.8998353	-0.938969745	0.415218608	-2.261386476	0.023735335	0.30024715
HSD17B8	226.163521	-1.182192436	0.522877781	-2.26093454	0.023763311	0.300355844
BAD	592.9665416	-1.223362107	0.541680465	-2.258457129	0.023917174	0.300613261
CACNB1	294.03267	0.855037189	0.378523078	2.258877303	0.023891018	0.300613261
CARS2	1591.655745	-0.782465942	0.346424156	-2.258693365	0.023902465	0.300613261
CHST7	28.26735199	-1.24740443	0.552172356	-2.259085261	0.023878082	0.300613261
RECK	107.5992472	-0.59037075	0.26135032	-2.258924922	0.023888055	0.300613261
SLC35F3	141.5078036	-0.752516018	0.333204604	-2.258420228	0.023919473	0.300613261
TMEM116	99.13341774	0.83588034	0.369993839	2.259173675	0.023872584	0.300613261
KLHL13	721.2976369	-0.491965776	0.217899419	-2.257765431	0.023960287	0.300718598
TBK1	891.9520177	1.023219575	0.453283078	2.257352249	0.023986073	0.300718598
UBL3	467.6819965	0.765224484	0.338966254	2.257524087	0.023975346	0.300718598
AKAP1	2459.061795	-0.404353178	0.179163983	-2.256888752	0.024015027	0.300838205
FAM157A	90.20831585	0.963302737	0.42743314	2.253692207	0.024215538	0.302860352
ZNF576	245.7383323	-1.06278256	0.471571691	-2.253703051	0.024214855	0.302860352
CDKN2AIPNL	675.7245124	-0.935359881	0.415339517	-2.25203681	0.024319946	0.303675973
SFXN4	725.0674282	-0.638738465	0.283626318	-2.252042296	0.024319599	0.303675973
ATP6V0A4	8.244105369	2.21458947	0.983862026	2.250914674	0.024390942	0.304072437
TUBB4B	21834.93925	-1.218989842	0.541532023	-2.251002324	0.02438539	0.304072437
ATP8B4	64.72386773	0.882702047	0.392216662	2.25054704	0.024414241	0.304118229
LRWD1	480.946652	-1.029465527	0.45750048	-2.250195514	0.024436537	0.304151467
HSPA1A	38720.89367	1.008617583	0.448399976	2.24937029	0.024488947	0.30443947
PARP16	261.0952532	-0.538330003	0.239341531	-2.249212671	0.024498969	0.30443947
VPS37A	821.1527346	0.537094521	0.238833378	2.248825208	0.024523619	0.304501601
F8A1	342.3768373	-1.08454891	0.482448502	-2.248009696	0.024575572	0.304713455
NR1D2	487.7166861	1.078301916	0.47968445	2.247940113	0.024580009	0.304713455
PKD1P6	1030.20791	1.293160543	0.575606694	2.246604421	0.024665319	0.304902312
SNCG	252.9738184	-1.140855087	0.507843558	-2.246469546	0.024673948	0.304902312
TAS2R4	11.76184665	1.940467165	0.863493373	2.247228786	0.024625409	0.304902312
ZBTB18	49.44855615	0.880657877	0.391962928	2.246788699	0.024653534	0.304902312
MCTP1	780.9534675	0.87946746	0.39157965	2.245947818	0.02470735	0.305071795
CGNL1	18.93002758	1.767338151	0.787492274	2.24426094	0.024815617	0.305937396
DCUN1D3	278.9376782	0.804104616	0.35837681	2.243740651	0.024849093	0.305937396
MED12	1406.744339	0.6539424	0.291466661	2.243626756	0.024856426	0.305937396
SLC25A12	631.1886271	-0.465393399	0.207426756	-2.243651721	0.024854819	0.305937396
KRT18	12407.3966	-1.397528637	0.62307652	-2.242948648	0.024900126	0.306232028
FAM207A	975.3535297	-1.100988261	0.491031256	-2.242195883	0.024948715	0.306432624
PDX1	8.997410647	-1.616850409	0.721235926	-2.241777413	0.024975762	0.306432624
VWA7	31.00537541	1.425951518	0.63607136	2.241810602	0.024973616	0.306432624
NNMT	2808.71691	-1.181788198	0.527312505	-2.241153369	0.025016142	0.306685237
ACVR1C	5.073028137	3.314033281	1.478977798	2.240759317	0.025041669	0.306755502
ADAMTS8	9.861420137	-1.75237048	0.782447863	-2.239600313	0.025116882	0.306808892
AK5	11.78460237	1.594812506	0.71213247	2.239488542	0.025124146	0.306808892
FAM127A	1918.48013	-1.046957826	0.467398729	-2.239967208	0.025093052	0.306808892
NAALAD2	38.46082896	0.946336463	0.422628719	2.239167431	0.025145024	0.306808892
TMUB1	759.5155247	-1.212686381	0.541506512	-2.239467769	0.025125496	0.306808892
CDKL2	8.227857725	3.40723642	1.522439714	2.238010733	0.025220355	0.307207898
CT83	404.966377	-0.855484966	0.382348407	-2.237448752	0.025257025	0.307207898
OCEL1	77.55239822	-1.106241484	0.494364363	-2.237704752	0.025240315	0.307207898
PRICKLE1	32.40527101	1.95698406	0.874647691	2.237454099	0.025256676	0.307207898
AGBL5	1195.564988	-0.639678434	0.286018294	-2.236494827	0.025319376	0.307724743
DAGLB	734.3587136	-0.82553571	0.369297878	-2.235419584	0.025389816	0.308339014
NR2F6	929.433711	-1.15721324	0.517761534	-2.235031313	0.025415293	0.30840672
RP11-497H16.7	4.615761861	3.415389087	1.528577978	2.23435712	0.025459585	0.308702446
GLRB	119.0909343	0.920346265	0.412125199	2.233171538	0.025537634	0.309406712
ANKFN1	9.107868235	1.797920793	0.805919537	2.23089367	0.025688173	0.309508848
CTGF	599.311254	0.634157711	0.284293358	2.230645538	0.025704618	0.309508848
MMP15	668.7138379	-0.765248879	0.342987529	-2.23112742	0.02567269	0.309508848
NHSL1	280.157755	0.903562558	0.404752672	2.232381948	0.02558973	0.309508848
NUDT8	50.91792803	-1.402791615	0.628443755	-2.232167326	0.025603906	0.309508848
PSMC2	2173.599062	0.409847661	0.183702797	2.231036582	0.025678706	0.309508848
SPG11	981.1265373	0.634723263	0.284549271	2.230626916	0.025705852	0.309508848
TNFRSF10A	661.3485433	0.548005869	0.245649827	2.230841667	0.025691619	0.309508848
IFI44	261.909499	1.234245597	0.553570529	2.229608572	0.02577344	0.310081701
HDAC4	560.077111	0.955915489	0.428805375	2.229252582	0.025797104	0.310125616
ISOC2	593.4228152	-1.481434665	0.664674366	-2.228812697	0.02582637	0.310236764
SSH1	1355.026004	0.972709506	0.436596914	2.227934908	0.025884856	0.310698472
MAPRE3	129.5379703	0.704334835	0.316332274	2.226566473	0.025976262	0.311544744
RPP25L	287.0375586	-1.190334859	0.534674866	-2.226277942	0.02599557	0.311544744
IMPA2	2901.998984	-0.918153461	0.412618736	-2.225186067	0.02606875	0.31218033
ADCY1	4.155001334	2.641265023	1.1878508	2.223566312	0.026177637	0.312247379
CORO1A	18.689007	1.421638194	0.639174014	2.224180213	0.026136322	0.312247379
MTFP1	884.8018179	-1.378772004	0.619892802	-2.224210378	0.026134293	0.312247379
RBM48	273.80687	0.524796456	0.235995304	2.223758048	0.026164727	0.312247379
RITA1	847.7689568	-1.071139042	0.481763592	-2.223370673	0.026190816	0.312247379
SLC1A4	977.6158815	0.626109943	0.281612276	2.223304862	0.02619525	0.312247379
STAG3L1	50.18661306	0.825632742	0.371498446	2.222439286	0.026253633	0.312702763
PEX12	165.87828	-0.556781613	0.250611856	-2.221689037	0.026304328	0.31306595
TMEM52	7.367213152	-1.837719992	0.827867089	-2.219824915	0.026430655	0.314328035
CAND2	12.32061324	-1.841474032	0.829990336	-2.218669245	0.026509235	0.315020785
CHCHD7	541.1031837	-0.649419464	0.292939607	-2.216905627	0.026629541	0.315800872
TMEM102	175.7598744	-1.112218053	0.501719866	-2.216810871	0.026636018	0.315800872
TMX2P1	72.6062725	0.846687049	0.381907177	2.216996956	0.0266233	0.315800872
CIART	43.24224161	-1.110803423	0.501209458	-2.216245932	0.026674664	0.315982029
SERTAD3	208.4299956	-0.876545662	0.395554603	-2.215991558	0.02669208	0.315982029
AKR7A2	1096.023482	-1.194344879	0.539218263	-2.214956282	0.026763065	0.316580505
ICAM3	186.5962454	-1.303568454	0.588626845	-2.214592256	0.026788064	0.316634508
EPS8L2	1119.546298	-0.526605777	0.237898296	-2.21357524	0.026858012	0.316977728
MTMR8	18.1244381	-1.249855456	0.564599191	-2.213703946	0.026849151	0.316977728
PGP	976.1694988	-1.13807079	0.514251915	-2.213060868	0.02689345	0.31705925
XDH	15.39577833	1.594158838	0.720399667	2.212881142	0.026905841	0.31705925
CD3EAP	835.9078662	-0.449574706	0.203248775	-2.211943	0.026970604	0.317580907
ZFAND3	759.3327816	0.61575569	0.278451617	2.211356128	0.027011185	0.317817258
ARPC5	4615.24795	-0.514502817	0.233176599	-2.206494214	0.027349415	0.318594731
CCDC85B	736.8328126	-1.530880964	0.69313137	-2.208644752	0.02719936	0.318594731
CNN2	3332.96915	-0.962522726	0.436375235	-2.205722618	0.027403427	0.318594731
CUL9	487.7812262	0.750919948	0.34043137	2.205789523	0.02739874	0.318594731
DNM1P47	5.280447623	-5.354235057	2.42283264	-2.209907101	0.02711161	0.318594731
DUSP23	476.9064157	-1.474805471	0.668581572	-2.205872152	0.027392953	0.318594731
ENDOG	325.6727303	-1.471120959	0.666859211	-2.206044295	0.027380898	0.318594731
GAA	1439.209948	0.406689248	0.184409861	2.205355215	0.027429178	0.318594731
GNG11	971.5076883	-1.016646376	0.460960083	-2.205497639	0.027419193	0.318594731
HPS6	558.7635121	-1.099510634	0.498196096	-2.206983643	0.027315202	0.318594731
MRPL41	1187.211841	-1.450193196	0.656456621	-2.20912266	0.02716611	0.318594731
NFE2L3P1	3.350697291	3.064595627	1.389778602	2.205096281	0.027447339	0.318594731
PLCL1	14.08104064	1.72210227	0.779496988	2.209248138	0.027157386	0.318594731
RIBC2	91.6738637	-0.957357351	0.43356494	-2.208106012	0.027236884	0.318594731
RP11-253M7.3	4.555121554	2.416117735	1.09519483	2.206107688	0.027376461	0.318594731
STEAP3	2061.04918	-0.657458067	0.297999523	-2.206238656	0.027367294	0.318594731
STK32A	10.68282331	-2.519191558	1.142025329	-2.205898149	0.027391132	0.318594731
ZBTB32	8.589266598	2.225377354	1.007423576	2.208978831	0.027176113	0.318594731
DGKD	2308.207966	0.580181322	0.26322444	2.204131662	0.027515086	0.318903345
SRM	4401.298485	-1.274428868	0.578152152	-2.204313972	0.027502271	0.318903345
NPIPB4	298.2730846	1.370529577	0.622195382	2.202731838	0.027613655	0.319806574
SLC25A25	840.7448961	0.491346556	0.223138117	2.201983965	0.027666441	0.319939681
TSR3	1287.936647	-1.334867551	0.60619694	-2.202036108	0.027662758	0.319939681
PAK4	714.3531913	-0.914170317	0.415254812	-2.201468329	0.027702886	0.320122243
LDOC1	1335.237602	-1.033168422	0.469562756	-2.200277616	0.027787204	0.320857317
TAX1BP3	1582.572875	-1.184592415	0.538482176	-2.199873029	0.027815905	0.320949561
CH17-472G23.2	77.89189929	-0.858314739	0.390249839	-2.199398061	0.02784963	0.321099608
PI4KAP2	210.2165272	0.734527236	0.334042661	2.198902477	0.027884857	0.321266729
CPTP	570.2516102	-1.103004941	0.501828714	-2.197970962	0.027951175	0.321663367
MAU2	919.3411059	0.618295749	0.281320248	2.197835931	0.0279608	0.321663367
NT5E	601.5259268	0.609830907	0.277535476	2.197307944	0.027998461	0.321672344
RP11-216L13.21	5.028367202	-2.482755656	1.130090851	-2.196952266	0.028023855	0.321672344
TBC1D3C	126.7238762	0.771198385	0.351019967	2.197021417	0.028018917	0.321672344
RP11-749H20.3	21.64050112	1.232689112	0.561169415	2.196643436	0.028045922	0.321687343
PADI1	9.036373319	-2.22462657	1.01322319	-2.195593816	0.028121029	0.322310258
KYAT1	511.9904977	-0.696816552	0.317522712	-2.19454082	0.028196553	0.322698509
MGAT5B	142.7377857	-0.525424004	0.239419859	-2.194571523	0.028194348	0.322698509
ALDH3A1	1545.487025	-1.059584688	0.483321624	-2.192297293	0.028358047	0.323093758
CDHR2	4.898543938	2.771747054	1.264454768	2.192049193	0.028375955	0.323093758
EHD4	1089.577654	-0.715959607	0.326576456	-2.1923185	0.028356517	0.323093758
FAM213B	370.2036507	-0.835898978	0.381334831	-2.192034168	0.02837704	0.323093758
IL22RA1	24.62091612	-1.090146779	0.497100082	-2.193012673	0.028306466	0.323093758
SRD5A1	2539.459376	-0.422040282	0.192449636	-2.192990798	0.028308042	0.323093758
TYSND1	373.6155996	-0.814046947	0.371327169	-2.192263358	0.028360496	0.323093758
HLX	138.4975333	-1.119889774	0.511119474	-2.191052836	0.028447969	0.323441743
RDX	102.6969411	0.72685478	0.331740563	2.191033781	0.028449348	0.323441743
CENPB	2415.907717	-1.048134598	0.478587479	-2.190058544	0.028519991	0.323769805
PPP2CA	5428.416227	0.364447269	0.166390148	2.190317598	0.028501211	0.323769805
MCRIP2	749.1723817	-1.276671413	0.583109269	-2.189420545	0.028566288	0.323820918
RND1	14.06005867	1.399382876	0.639108497	2.189585779	0.028554291	0.323820918
FAM46C	7.682708583	1.947781943	0.889865661	2.188849429	0.028607786	0.324054275
SLC41A2	159.5663831	1.047807381	0.478826001	2.188284216	0.028648906	0.324283014
BAG2	1809.977207	0.436834207	0.200045951	2.183669322	0.028986556	0.324783561
CDK11A	761.2027796	0.593650829	0.27156836	2.186008816	0.02881496	0.324783561
EXD2	413.8582267	-0.455962552	0.208630683	-2.185500929	0.028852138	0.324783561
MEF2D	1666.952931	0.37917084	0.17354436	2.184864095	0.028898813	0.324783561
MFSD7	11.87099797	1.421278221	0.650806937	2.18387073	0.028971748	0.324783561
NRSN1	3.511252011	-3.495401629	1.599934614	-2.184715299	0.028909728	0.324783561
POLR3GL	246.3715661	-0.542222005	0.248275497	-2.183952955	0.028965705	0.324783561
RRAS	235.0516008	-1.344196695	0.614783085	-2.186456862	0.028782197	0.324783561
SGK1	945.8083293	0.589001477	0.26956431	2.185012832	0.028887906	0.324783561
SLC26A1	38.30113321	1.26074015	0.576810343	2.185710026	0.028836827	0.324783561
TAMM41	387.2911437	-0.790402244	0.361815054	-2.184547703	0.028922026	0.324783561
TWIST1	173.423843	-0.777745959	0.355564302	-2.187356701	0.028716494	0.324783561
WHAMM	277.7983077	0.460013888	0.210608516	2.184213142	0.02894659	0.324783561
XYLT2	972.754067	-0.63598243	0.291058616	-2.185066494	0.028883971	0.324783561
AVL9	1170.931509	0.689994349	0.316529593	2.179873116	0.029266868	0.327119552
HIST1H2BN	67.83906865	0.800764234	0.367441836	2.179295213	0.029309745	0.327119552
HSD17B1	403.36359	-0.791752833	0.363372879	-2.178899083	0.029339166	0.327119552
MID2	66.90740567	0.844438442	0.387451107	2.179470973	0.029296699	0.327119552
PNPLA8	694.7951436	0.883567529	0.405384409	2.179579453	0.029288649	0.327119552
RAB30	384.5109678	-0.600904328	0.275789666	-2.178850048	0.02934281	0.327119552
ZSWIM6	655.0326027	0.820453175	0.376339006	2.180090723	0.029250737	0.327119552
LINC00116	117.9422081	-1.422979114	0.653200418	-2.178472448	0.029370881	0.327197107
AGAP2	168.0052982	-1.257543824	0.577780217	-2.176508968	0.029517224	0.328373856
EFNA1	462.4101344	-0.589875244	0.271052647	-2.176238643	0.029537421	0.328373856
ZNF649	22.08690121	1.138073564	0.522962961	2.176202997	0.029540085	0.328373856
PPIAL4G	9.079965352	1.691317982	0.777668961	2.17485597	0.029640911	0.329258467
KIAA0391	890.6626311	-0.547940347	0.251986679	-2.174481406	0.029669	0.329334405
SAPCD2	2800.980743	-0.628009464	0.288887452	-2.173889724	0.029713418	0.329591356
ALDH1A3	318.4618215	-0.625156252	0.287729964	-2.172718629	0.029801501	0.32994154
RXRA	1742.281677	-0.487535874	0.224353098	-2.173073957	0.029774751	0.32994154
ZFP69B	104.574342	0.808477521	0.372120849	2.172620868	0.029808864	0.32994154
PKD1P5	141.548186	1.226718907	0.56491632	2.171505521	0.02989298	0.330636419
CDH6	133.9213419	-0.750984876	0.346055521	-2.170128287	0.029997129	0.331551718
ZBTB43	772.4551849	0.88201012	0.406491275	2.169813165	0.030021003	0.331579085
ITPKA	67.52625068	-1.063581878	0.490458177	-2.168547549	0.030117051	0.331930172
SLC41A3	1230.575371	-0.643855614	0.296846985	-2.168981486	0.03008409	0.331930172
SV2B	15.10700092	-1.303582418	0.60107013	-2.168769253	0.030100207	0.331930172
CDHR5	4.05078115	2.397124233	1.105855379	2.167665211	0.030184168	0.331961583
MAST1	48.76768402	0.89033983	0.410709767	2.167807781	0.030173315	0.331961583
TLDC2	4.26984076	-3.146054802	1.451065161	-2.168100293	0.030151057	0.331961583
NUDT16L1	469.5011274	-1.345134575	0.620669203	-2.167232672	0.030217117	0.332088262
RP11-1305N21.3	5.900125398	-3.480454115	1.607135162	-2.165626263	0.030339758	0.333199778
LSM2	570.0508485	-1.251663778	0.578111036	-2.165092345	0.030380614	0.333412178
SMIM13	600.9586479	0.524449241	0.24227316	2.16470219	0.030410499	0.333503961
CTD-2369P2.12	382.2890443	-1.685770287	0.779585111	-2.162394155	0.030587808	0.335211222
ARHGAP24	61.36918102	-0.754130833	0.348827652	-2.161900952	0.030625812	0.335390514
COX19	276.5888634	0.544464937	0.251953192	2.160976538	0.030697152	0.335934368
ARRDC4	279.9017802	0.691457792	0.320394144	2.158147407	0.030916373	0.336197707
EPHA3	13.14135979	-1.381367517	0.639718431	-2.159336749	0.030824051	0.336197707
FCMR	81.88765188	-1.199092236	0.555433274	-2.1588412	0.030862489	0.336197707
GLRX5	873.7751908	-0.862855058	0.399631475	-2.159126875	0.030840325	0.336197707
MAN2A2	1006.435714	0.659195986	0.305324897	2.158998471	0.030850286	0.336197707
PGM1	3015.747174	-1.023590515	0.474025205	-2.159358834	0.030822339	0.336197707
PKIG	61.43504616	-1.154528317	0.534963011	-2.158146064	0.030916477	0.336197707
RP11-631M21.7	5.419963693	2.339346068	1.083079263	2.159902924	0.030780185	0.336197707
WHAMMP3	66.15470604	1.044189495	0.483810126	2.158263002	0.03090739	0.336197707
RAPSN	9.833825086	1.556038412	0.721154473	2.157704722	0.030950797	0.336334884
CYP4F35P	6.876786565	1.89684744	0.879950936	2.155628641	0.031112674	0.337384185
GAMT	106.9668877	-1.480039315	0.686496545	-2.155931192	0.031089038	0.337384185
POFUT2	729.8181354	0.6303133	0.29237735	2.155821238	0.031097626	0.337384185
SETMAR	372.8983096	-0.456178314	0.211693575	-2.1548992	0.031169723	0.337766453
DBF4B	963.4349823	0.531962869	0.247058956	2.153181886	0.031304387	0.338597506
HSF2BP	72.37568839	-0.945433039	0.439101443	-2.153108478	0.031310154	0.338597506
RARRES2	395.330491	-1.163478449	0.540377284	-2.153085418	0.031311966	0.338597506
RBM45	204.426418	-0.469404742	0.218094076	-2.152303956	0.031373422	0.339025491
SAC3D1	536.477292	-1.449142535	0.673426111	-2.151895376	0.031405596	0.339136661
PCDHB2	22.225539	-1.348143251	0.626575394	-2.1516058	0.031428415	0.33914674
ATL3	2752.567206	-0.67728809	0.314862022	-2.151063138	0.031471217	0.339353994
RAB3B	143.5080592	0.545034519	0.253409286	2.150807208	0.03149142	0.339353994
RASSF7	244.1573681	-1.076302181	0.500916623	-2.148665329	0.031660939	0.340943649
NECAB3	423.463903	0.654202788	0.304584125	2.147855826	0.031725211	0.341398515
SCO1	1947.938135	-0.578712375	0.269539917	-2.14703774	0.031790277	0.341861301
WDR26	2325.431372	0.401192696	0.18692205	2.146310165	0.031848241	0.342247119
FCHSD1	328.3089456	0.765076336	0.356675818	2.145018802	0.031951344	0.343117133
ENG	2074.857103	-0.708496384	0.330667374	-2.142625609	0.032143173	0.344835788
FAT2	18.31033277	1.438267787	0.671410892	2.142157365	0.032180821	0.344835788
GABRB3	7.294229446	2.142223283	1.000531491	2.141085314	0.032267159	0.344835788
IFITM3	3713.063898	-1.363823634	0.636737485	-2.141893113	0.032202084	0.344835788
LIF	305.5428476	0.73421978	0.342802058	2.141818474	0.032208092	0.344835788
LRRN2	3.666178014	3.069629282	1.433620891	2.141172259	0.032260149	0.344835788
RAB7B	47.49168005	0.776757117	0.362784837	2.141095869	0.032266308	0.344835788
GCHFR	106.5751535	-1.328888817	0.620813616	-2.140560036	0.032309534	0.345050686
LYPD6B	62.32001549	0.644436174	0.301146758	2.139940604	0.032359567	0.345109327
MRPL55	495.6142029	-1.324249867	0.618811852	-2.139987886	0.032355746	0.345109327
MAMLD1	614.8827873	0.495077597	0.231451383	2.139013344	0.032434588	0.3452515
PLEKHA3	631.757666	0.876021009	0.409556611	2.13894975	0.032439738	0.3452515
SGPL1	936.6820653	0.528494774	0.24705345	2.139192045	0.032420118	0.3452515
B3GNT4	17.08652318	-1.604112088	0.750308947	-2.137935438	0.032521984	0.345889263
ICMT	3598.778801	-0.53608882	0.250847069	-2.137114153	0.032588708	0.346361194
CTPS2	798.8662569	-0.452725498	0.211905689	-2.136448057	0.03264291	0.34669948
AC006538.4	3.19129837	4.955337329	2.320684803	2.135290981	0.032737249	0.346748248
CCNYL1	430.1660654	0.577190776	0.270220124	2.13600219	0.032679235	0.346748248
DDN	41.92667989	-0.973575345	0.455984431	-2.135106548	0.032752308	0.346748248
KIF20A	3813.094311	-0.574537059	0.26900474	-2.135787864	0.032696709	0.346748248
TSPAN15	53.03247257	-1.090168335	0.51061273	-2.135019892	0.032759385	0.346748248
NCBP2-AS2	394.1668314	-1.090845136	0.510995391	-2.134745549	0.0327818	0.346748652
BMPR1B	17.39803206	1.282623127	0.600931242	2.134392486	0.032810666	0.346765858
DLAT	1238.05937	-0.378615538	0.177405761	-2.134178373	0.032828182	0.346765858
DALRD3	397.0269429	-0.92162173	0.431987573	-2.133445007	0.032888238	0.347163584
ASL	694.8233199	-0.939351981	0.44055409	-2.132205788	0.032989933	0.347797143
FAM131C	20.01698546	-1.70134562	0.797942129	-2.132166679	0.032993147	0.347797143
CRISPLD1	361.2066411	-0.910477101	0.427653818	-2.129004962	0.03325385	0.348418267
GPSM1	431.4999717	-0.616767109	0.289686732	-2.129083043	0.03324739	0.348418267
KIAA1324	134.527311	1.143810731	0.536727749	2.131081789	0.033082405	0.348418267
PTGFRN	2873.169159	-0.445693194	0.209268933	-2.129762827	0.033191199	0.348418267
PYCRL	492.7641067	-1.119042317	0.525676558	-2.128765875	0.033273636	0.348418267
RP11-343C2.11	548.3312322	-0.979208418	0.459997334	-2.128726289	0.033276912	0.348418267
SMG5	3039.528333	0.443121857	0.208109224	2.129275422	0.03323148	0.348418267
ST3GAL1	1676.244533	0.522304435	0.245192471	2.130181373	0.033156642	0.348418267
TRAPPC1	1224.536566	-1.144417821	0.537580257	-2.128831568	0.033268198	0.348418267
TTLL7	481.2571609	1.029051192	0.483183941	2.129729706	0.033193935	0.348418267
TP53INP1	97.40046873	0.81373658	0.382438977	2.12775535	0.033357373	0.349024885
TNFRSF1B	10.510626	1.355630577	0.637206045	2.12746032	0.033381855	0.34904536
ALDH7A1	2223.367518	-0.522787624	0.245767708	-2.127161571	0.033406661	0.349069196
C1QL1	158.192188	-1.310187901	0.616449102	-2.125378877	0.033555011	0.349797632
RGS2	371.3205305	0.521446173	0.245358828	2.125239095	0.033566667	0.349797632
TCEAL3	98.25941716	-0.775317609	0.364724323	-2.125763379	0.033522967	0.349797632
ZNF555	65.19264086	-0.78752788	0.370420131	-2.126039633	0.03349996	0.349797632
EPC1	500.8083272	0.781891228	0.368052913	2.124398966	0.033636796	0.349822683
SIVA1	1669.300224	-1.331928172	0.626845496	-2.124810946	0.033602391	0.349822683
TM6SF1	4.065887345	2.657741078	1.250972144	2.124540575	0.033624967	0.349822683
AK1	1092.690313	-1.216496478	0.573044678	-2.12286498	0.033765168	0.350922227
HDDC3	87.03384062	-1.018162481	0.479722741	-2.122397782	0.033804348	0.351093955
GCH1	220.5536137	0.556648201	0.262441686	2.121035757	0.033918793	0.352046633
CREB5	32.31238026	1.342756024	0.633879607	2.118313965	0.034148487	0.352616132
EZR	9142.016126	-0.708071889	0.334151028	-2.119017535	0.034088985	0.352616132
FAM53C	1850.753149	0.432812596	0.204388495	2.117597646	0.034209158	0.352616132
FBXL15	187.5444749	-1.020022695	0.481682707	-2.117623653	0.034206953	0.352616132
GALK1	380.1849833	-1.194257221	0.563446756	-2.119556475	0.034043466	0.352616132
LIFR	624.8028362	1.049666012	0.495449043	2.118615479	0.034122976	0.352616132
LIMS2	24.45591214	-1.243918933	0.586866938	-2.119592794	0.034040401	0.352616132
MGLL	725.469283	-0.632753158	0.298831733	-2.117422911	0.034223971	0.352616132
PDLIM2	306.7197175	-1.334557636	0.629715117	-2.119303794	0.034064801	0.352616132
PEX2	437.8705556	-0.540495812	0.255059902	-2.119093623	0.034082556	0.352616132
RBBP4	5340.481604	-0.343511351	0.162194294	-2.117900343	0.034183509	0.352616132
SLC35F4	7.778629201	1.954402064	0.923359946	2.116619931	0.034292117	0.353083487
EBI3	15.86532739	-1.940733623	0.917207469	-2.115915634	0.034351984	0.353465031
DPM3	197.0094162	-1.256611898	0.594105591	-2.115132254	0.034418677	0.353916269
DNHD1	500.2542403	1.129312802	0.534255676	2.113805903	0.034531849	0.354350254
HMX3	19.94802299	-0.999172406	0.472801634	-2.11330151	0.03457497	0.354350254
HRAS	435.5051251	-1.131697578	0.535512387	-2.113298601	0.034575218	0.354350254
SLC25A1	2582.518482	-1.158512018	0.548088716	-2.113730834	0.034538263	0.354350254
SPATA12	8.544922227	-1.669465513	0.789854081	-2.113637889	0.034546207	0.354350254
IDH2	521.107033	-1.079862776	0.511167351	-2.112542544	0.034639941	0.35451543
SKA1	516.481648	0.569782083	0.269743739	2.112308833	0.034659969	0.35451543
TBC1D3L	340.6083808	0.812620161	0.384664581	2.112542204	0.03463997	0.35451543
ABHD14A	289.1001765	-1.127754366	0.534224458	-2.111012232	0.03477126	0.35462437
APOBEC3G	5.913726746	2.017690397	0.958150525	2.105817765	0.035220185	0.35462437
BTG3	1558.146679	0.371145439	0.176211121	2.106254346	0.035182265	0.35462437
C1orf109	897.8096272	0.466306046	0.221069161	2.109321999	0.034916797	0.35462437
CBS	4792.476057	0.408971911	0.194161976	2.106343992	0.035174483	0.35462437
CNP	2525.136591	-0.947825721	0.44961475	-2.108084136	0.035023712	0.35462437
DNAH1	63.67819494	0.682912409	0.323519871	2.110882422	0.034782419	0.35462437
ECHDC3	220.0898086	-0.723160755	0.34283978	-2.10932569	0.034916479	0.35462437
GIPC1	2306.902072	-1.108876973	0.52572742	-2.109224154	0.034925238	0.35462437
GPRC5C	256.4578676	-1.0580067	0.50176119	-2.108586159	0.034980319	0.35462437
HIST2H4A	226.6281145	0.608322711	0.289054938	2.104522814	0.035332867	0.35462437
MTO1	993.9415338	0.394875765	0.187577143	2.105137963	0.0352793	0.35462437
ORC6	1208.509263	0.519325399	0.246145741	2.109828903	0.034873096	0.35462437
P2RX6	26.9964519	2.003851618	0.950341825	2.108558801	0.034982682	0.35462437
PLIN3	1582.916622	-1.026071889	0.487339334	-2.105456749	0.035251568	0.35462437
RP11-651P23.4	11.2752148	-1.495666889	0.710199774	-2.105980517	0.035206045	0.35462437
SERPINB1	449.8652396	-0.563434053	0.266876842	-2.111213725	0.034753946	0.35462437
SH2D2A	89.41427424	-1.02917016	0.488460971	-2.106964978	0.035120615	0.35462437
SLC35G2	488.1839629	0.52905898	0.25139336	2.104506577	0.035334282	0.35462437
SMCR8	1586.213072	0.615583313	0.292457284	2.104865727	0.035302998	0.35462437
TAX1BP1	1843.224556	0.696249215	0.330436391	2.107059736	0.035112402	0.35462437
TBL3	1666.266201	-1.168737254	0.554414363	-2.108057315	0.035026032	0.35462437
TRIM25	3881.116056	0.399008237	0.189518777	2.105375746	0.035258613	0.35462437
UHRF1	3260.625148	-0.35563121	0.1689836	-2.104530913	0.035332161	0.35462437
WDR34	2805.106484	-1.112677754	0.528593909	-2.104976495	0.035293354	0.35462437
ZDHHC12	871.5690207	-1.199521702	0.569542961	-2.106112768	0.035194558	0.35462437
ZNF552	190.6252707	-0.588940128	0.279344514	-2.108293159	0.035005639	0.35462437
ZNF721	414.3309904	0.671212276	0.318478703	2.107557808	0.035069256	0.35462437
ZNF814	129.8498975	0.713997982	0.338114164	2.111706806	0.034711605	0.35462437
RP11-195F19.5	31.97418455	-1.512891141	0.719067532	-2.103962525	0.035381716	0.354641056
TLCD1	204.7347595	-1.191366959	0.566218243	-2.104077311	0.035371704	0.354641056
DOPEY2	207.1536928	0.765450562	0.364119095	2.102198353	0.035535904	0.354723192
EPHA10	5.981171396	2.218701075	1.054869432	2.103294501	0.035440034	0.354723192
F11R	330.6635031	-0.793066874	0.377189984	-2.102566103	0.035503716	0.354723192
PLEKHG6	11.32973283	1.667965223	0.793598593	2.101774422	0.035573041	0.354723192
RIPK4	30.92801321	-0.967207257	0.460166724	-2.101862664	0.035565308	0.354723192
TMEM134	217.4179127	-1.13554741	0.540061691	-2.102625364	0.035498531	0.354723192
TSPYL4	543.4761207	-0.629503755	0.299393229	-2.102598499	0.035500881	0.354723192
VEGFB	631.0547949	-1.187619273	0.56494698	-2.102178284	0.035537661	0.354723192
KRT15	6.06296188	-1.821439174	0.866880478	-2.101142223	0.035628483	0.354819395
SPINK7	3.7360242	2.904670026	1.382383529	2.101204163	0.035623048	0.354819395
TRIP10	2004.378834	-0.747928925	0.356046231	-2.100651153	0.0356716	0.355020627
SDHAF1	231.0685678	-1.095956945	0.521833498	-2.100204278	0.035710875	0.35518339
TES	1958.942452	0.389905733	0.185755309	2.099028748	0.035814367	0.355984237
CKB	6091.969576	-1.054958411	0.502785102	-2.098229257	0.035884898	0.356414053
GFPT1	1160.102998	0.391930382	0.186809883	2.098017384	0.03590361	0.356414053
HOXB7	211.4045784	-0.748593825	0.357003863	-2.09687878	0.036004307	0.357184858
RDH5	43.86799474	0.840085462	0.401266619	2.093584219	0.036297035	0.359858507
MYL9	565.2522212	-1.398948871	0.668391222	-2.09300904	0.036348348	0.360136825
PAFAH1B3	208.1538567	-1.146312504	0.547865701	-2.092323906	0.036409551	0.360512713
ATP9B	195.4855404	0.748042443	0.357588591	2.091908022	0.036446744	0.360650543
CREB3L4	213.4568633	-0.566988492	0.271121365	-2.091271898	0.036503697	0.360753377
TMEM261	1136.867043	-1.174201627	0.56141275	-2.09151222	0.036482172	0.360753377
ACSM2B	17.92783065	1.108588881	0.530342845	2.090324949	0.03658862	0.3612143
NTNG1	18.70489993	-1.32436058	0.633594994	-2.090232078	0.036596957	0.3612143
GJB3	225.8080903	-1.035166102	0.495441823	-2.08937973	0.036673554	0.361509796
SORBS2	564.2626467	-0.85988403	0.411500645	-2.089629847	0.036651063	0.361509796
CCNF	1579.000116	-0.689945854	0.330459171	-2.087839933	0.036812276	0.361726715
CTB-50L17.10	1505.59175	-0.938991629	0.449527298	-2.088842285	0.036721923	0.361726715
NUPR2	17.67854487	-1.284405294	0.615111567	-2.088085092	0.03679016	0.361726715
PACSIN3	1789.919845	-0.835187571	0.399927686	-2.088346467	0.036766593	0.361726715
RHOV	41.56705593	-1.273168838	0.609714402	-2.088139685	0.036785236	0.361726715
LOX	3497.161977	-0.548182504	0.262697746	-2.086742322	0.036911433	0.36201877
MFSD3	376.4193458	-1.064943777	0.510266571	-2.087034184	0.036885045	0.36201877
POM121B	5.200131804	2.297545668	1.101024102	2.086735126	0.036912084	0.36201877
MOSPD3	118.0483378	-1.164785874	0.558271093	-2.086416239	0.036940935	0.36207257
CERS1	106.2051885	-1.034143671	0.495794787	-2.085830062	0.036994019	0.362363668
KHDC1	154.5975203	-0.521528953	0.250076453	-2.085478047	0.037025929	0.362447122
C4orf3	622.5289923	-0.69113573	0.331531818	-2.084673905	0.037098911	0.362703295
NUTM2A	25.0992372	1.124812703	0.539525253	2.084819378	0.037085699	0.362703295
BCL7C	741.9453524	-1.250561705	0.600080825	-2.083988777	0.037161188	0.363083084
ZNF674	129.6009971	0.889080149	0.426726799	2.083487964	0.037206768	0.363299352
SEC22A	438.607674	-0.462821579	0.222195919	-2.082943656	0.03725636	0.363554502
AKAP12	1411.143271	-0.610895957	0.293358905	-2.08241832	0.037304277	0.363595863
C9orf116	135.3922342	-1.196476469	0.57457088	-2.082382716	0.037307526	0.363595863
ANKRD54	667.3126432	-0.984822266	0.473029118	-2.081948505	0.037347174	0.363753489
BTD	114.5906458	-0.595956877	0.286341599	-2.081279416	0.037408338	0.36399296
LRRC8D	2537.460108	0.481295058	0.231262245	2.081165728	0.037418739	0.36399296
F2RL1	10.20351277	1.47915385	0.710930545	2.080588408	0.037471596	0.36427845
FOPNL	1411.679893	0.484731435	0.233026916	2.080152129	0.037511581	0.364438537
ALDH5A1	298.3642614	-0.403024875	0.193991765	-2.077535997	0.037752116	0.364996287
ANKRD23	48.85624002	0.904794769	0.435682053	2.07673179	0.037826321	0.364996287
C5orf30	1097.479964	0.535973928	0.257950092	2.077820268	0.037725916	0.364996287
CTC-281F24.3	15.52895105	1.517100011	0.729807499	2.078767364	0.037638738	0.364996287
EHD2	2019.250426	-0.703035901	0.33829667	-2.07816382	0.037694273	0.364996287
GADD45GIP1	1689.570619	-1.369676035	0.658994646	-2.078432721	0.037669522	0.364996287
GDPD5	99.07208963	-1.060256305	0.510522282	-2.076807111	0.037819366	0.364996287
NYAP2	26.77862419	-1.242238755	0.59772901	-2.07826412	0.037685039	0.364996287
PDXK	6351.520672	-0.90578125	0.435931745	-2.07780521	0.037727304	0.364996287
PYCARD	11.32188896	-1.592622487	0.766641854	-2.077400912	0.037764572	0.364996287
TMEM219	565.2578271	-1.068597107	0.514561848	-2.076712665	0.037828087	0.364996287
CDK5	293.8476009	-1.139651173	0.548936111	-2.07610895	0.037883876	0.365307116
AKAP6	28.76955695	1.32886268	0.640223423	2.075623342	0.037928801	0.365375261
DOK7	53.09318622	-1.039529168	0.50092687	-2.075211431	0.037966944	0.365375261
MPI	993.8932806	-0.852218695	0.410626051	-2.075413121	0.037948263	0.365375261
NDUFA4L2	17.38883418	1.641429762	0.791115471	2.074829557	0.038002334	0.365375261
SNX7	895.2024057	-0.581062343	0.280062514	-2.074759435	0.038008836	0.365375261
TMSB10	17619.74489	-1.319722493	0.636194416	-2.07440125	0.038042061	0.365467937
ASF1B	1720.526197	-0.832277429	0.4013017	-2.073944442	0.038084471	0.365648676
ALOX5AP	6.048896669	-2.447129399	1.183476065	-2.067747267	0.038663795	0.36689171
BORCS6	231.010171	-1.022664645	0.494528193	-2.06796025	0.038643761	0.36689171
COL6A1	23.92081211	-0.959080334	0.463254892	-2.070308056	0.038423506	0.36689171
ENTPD2	23.10741594	-0.907799967	0.438858427	-2.06854856	0.038588469	0.36689171
ESR1	5.672628519	2.099041044	1.014783674	2.068461583	0.03859664	0.36689171
FCF1P2	7.446302998	1.889619006	0.913018108	2.069640228	0.038486048	0.36689171
GNG13	28.9271418	1.382393019	0.667489507	2.071033334	0.038355681	0.36689171
LYPD6	376.589795	-0.550059	0.265519511	-2.071633073	0.038299673	0.36689171
NME3	338.8203093	-1.220597225	0.590008275	-2.068779839	0.038566751	0.36689171
PPCS	596.9534268	-0.66696631	0.322240029	-2.069781061	0.038472852	0.36689171
PREP	1255.636845	-0.775115004	0.374597321	-2.069195267	0.038527767	0.36689171
RAET1G	139.4021372	-0.989192696	0.477977589	-2.06953782	0.038495646	0.36689171
RP11-472B18.1	3.275835249	3.04923406	1.474235564	2.068349274	0.038607191	0.36689171
SEPT1	33.991296	-1.172591847	0.566536477	-2.069755248	0.03847527	0.36689171
SIRT5	202.6913421	0.472401848	0.228346542	2.068793523	0.038565466	0.36689171
SMG1P7	92.09897159	0.811596354	0.392247733	2.069091256	0.038537524	0.36689171
SMYD2	802.5152978	-0.540784337	0.261278961	-2.069758445	0.038474971	0.36689171
TCTA	427.1906261	-0.701252911	0.339100952	-2.067976825	0.038642202	0.36689171
YWHAH	1649.258218	-0.679586935	0.328256382	-2.070293138	0.038424902	0.36689171
SLC39A4	64.47224254	-1.353555405	0.654814715	-2.067081534	0.038726472	0.367261571
NDUFS7	1113.53179	-1.311050475	0.634412261	-2.066559169	0.038775712	0.367503625
HOXB8	7.287797551	1.887574575	0.913600156	2.066083901	0.038820558	0.36770377
RAB12	865.4471583	0.41061041	0.198773944	2.065715466	0.038855354	0.367808532
CDK2AP2	618.4220923	-1.165079951	0.564384223	-2.06433827	0.038985655	0.368142418
METTL7B	69.33037677	-1.133935372	0.549230179	-2.06459043	0.03896177	0.368142418
REM2	4.963037885	-2.071493592	1.00346184	-2.064347153	0.038984813	0.368142418
RFTN1	206.9014763	-0.53407006	0.258679886	-2.064598325	0.038961022	0.368142418
GNB2	3504.665313	-1.139553073	0.552444346	-2.062747281	0.039136645	0.368199426
IKBKG	1687.713665	0.668367584	0.324053219	2.062524129	0.039157863	0.368199426
NUDT22	493.4881658	-1.058266181	0.513093159	-2.062522492	0.039158018	0.368199426
RAB34	2950.036804	-1.065633045	0.516473219	-2.063288096	0.039085264	0.368199426
RNF168	758.018824	0.590970825	0.286405096	2.063408902	0.039073795	0.368199426
RRP9	1278.023216	-1.151971073	0.55839448	-2.063005841	0.039112073	0.368199426
TLE2	12.52958279	1.35635056	0.657349554	2.063362714	0.03907818	0.368199426
ADAT1	499.7334124	-0.530551909	0.257332457	-2.061737237	0.039232759	0.368676323
PITPNC1	431.7066154	-0.910619086	0.441728604	-2.061489965	0.03925632	0.368676323
TRABD2A	1079.320561	-0.405675211	0.196842662	-2.060911022	0.03931153	0.368971207
BHLHE40	1937.74712	-0.407462842	0.19776086	-2.060381624	0.039362072	0.368998591
PSMB10	412.0385748	-1.367298949	0.663600066	-2.06042618	0.039357816	0.368998591
PPP1R14B	2446.285491	-1.204291187	0.584768666	-2.0594318	0.039452892	0.36962637
CLEC18B	6.091191097	2.349595265	1.141220133	2.058844912	0.039509098	0.369705905
SCAND1	537.5920314	-1.437753748	0.698307019	-2.058913498	0.039502526	0.369705905
UNC93B1	708.5534369	-0.76791267	0.373030512	-2.058578712	0.039534614	0.36972141
ADAMTS1	798.0594837	0.652090367	0.316935283	2.057487453	0.039639361	0.369722604
COX20	882.4800952	-0.451355342	0.219543819	-2.05587816	0.039794262	0.369722604
DBNL	1534.659167	-1.024363823	0.497879772	-2.057452183	0.03964275	0.369722604
DNAJC2	1691.994873	0.806626124	0.392185214	2.056747924	0.03971048	0.369722604
DPY19L2P4	8.991364861	1.533577623	0.74595875	2.055847757	0.039797193	0.369722604
DUSP9	42.1622605	-1.119805509	0.544620519	-2.056120674	0.039770886	0.369722604
GPR75	55.69647557	1.254453262	0.609493286	2.058190453	0.039571855	0.369722604
H2AFJ	954.8168866	-1.1954646	0.581146219	-2.057080576	0.039678476	0.369722604
RNF5	949.4715922	-1.090787939	0.530539915	-2.055995993	0.039782902	0.369722604
STK32C	493.5994156	-0.953421393	0.46338219	-2.057527056	0.039635555	0.369722604
UBXN8	347.6180732	0.412541992	0.200649253	2.056035521	0.039779092	0.369722604
XPOT	6413.307255	0.71343288	0.347135089	2.055202434	0.039859456	0.370079169
HN1	4495.226835	-1.216363688	0.591966073	-2.054786149	0.039899665	0.37023066
BRD1	738.1882467	0.396530375	0.193115672	2.053330885	0.040040497	0.370600626
CIB1	2038.047517	-1.203880696	0.586094689	-2.054072012	0.039968722	0.370600626
FAM160B2	557.278992	0.39051821	0.190165442	2.053570856	0.040017245	0.370600626
RPS6KA6	8.12861083	1.866981186	0.909330222	2.053138828	0.040059115	0.370600626
SPATA5L1	510.2720509	-0.564294336	0.274814779	-2.053362403	0.040037443	0.370600626
FBXL16	195.6401382	-0.763726915	0.372040004	-2.052808589	0.040091145	0.370675648
ATP13A2	1290.694935	-0.802971935	0.391321451	-2.051949703	0.040174551	0.370783108
CAPG	1245.016691	-1.162464062	0.566455355	-2.05217243	0.040152908	0.370783108
ZNF512	965.7117912	-0.411769142	0.200669391	-2.051977836	0.040171816	0.370783108
FZD4	189.2991467	-0.680169998	0.331641673	-2.050918366	0.040274897	0.371455041
RBM33	1423.091609	0.468226366	0.228351528	2.050463027	0.040319268	0.371455041
YDJC	898.1141791	-1.138149285	0.555011655	-2.050676368	0.040298474	0.371455041
FAM221B	4.018880307	3.456953919	1.686701643	2.049534921	0.040409837	0.371626605
GMNN	1360.647217	-0.35405898	0.172722882	-2.049867257	0.040377386	0.371626605
LINC00094	1115.824119	-0.673326427	0.328495863	-2.049725744	0.040391201	0.371626605
PITX1	2875.105959	-0.900496463	0.439762863	-2.047686468	0.040590731	0.372626754
PTRH1	379.6208677	-1.242109373	0.606577458	-2.047734145	0.040586056	0.372626754
TBXA2R	27.5161418	-1.466200634	0.715961569	-2.047876166	0.040572135	0.372626754
PGAM1	17165.36344	-0.965332306	0.471573875	-2.047043649	0.040653799	0.372764065
TMEM256-PLSCR3	14.07612282	-1.427152459	0.697097173	-2.04727908	0.040630691	0.372764065
EDA2R	22.88070687	1.135893682	0.555167259	2.046038672	0.040752566	0.373227993
MRPS12	1132.206192	-1.202080302	0.587459199	-2.046236237	0.040733134	0.373227993
NDRG3	633.614726	-0.614532105	0.300419485	-2.045580047	0.040797706	0.373420706
AC002985.3	8.425413984	1.63003375	0.79795652	2.042760111	0.041076191	0.373572487
AC007325.4	104.9352757	-1.708564789	0.836184066	-2.043287906	0.041023946	0.373572487
ANKEF1	327.9569576	0.501261704	0.245208571	2.044225867	0.040931239	0.373572487
BRAT1	1320.529296	-0.93254926	0.45617668	-2.044272099	0.040926674	0.373572487
CASP4	829.1135545	0.560690355	0.274406457	2.043284114	0.041024321	0.373572487
DDR2	35.82104146	1.738083899	0.851168547	2.041997328	0.041151796	0.373572487
GAS2L1	487.4823919	-0.952083216	0.465677167	-2.044513419	0.040902853	0.373572487
H2AFY2	6.110455011	2.149247161	1.052297857	2.042432328	0.041108666	0.373572487
KLF2	20.94911834	1.426363821	0.698192167	2.042938732	0.041058504	0.373572487
MANSC1	382.3041608	-0.465404951	0.227794915	-2.043087532	0.041043774	0.373572487
PLXDC1	19.76237785	1.551458746	0.758844405	2.044501791	0.040904001	0.373572487
SLC38A7	1042.868311	0.366268147	0.179196408	2.043948042	0.04095868	0.373572487
SSBP2	343.2228116	-0.456645587	0.223608871	-2.042162214	0.041135443	0.373572487
STK17A	1645.268927	0.361930102	0.177217086	2.042298009	0.041121979	0.373572487
IQCC	213.9212871	-0.618312859	0.30289328	-2.041355485	0.041215506	0.373712976
KLHDC3	2337.269024	-1.003204718	0.491418037	-2.041448711	0.041206247	0.373712976
LDHA	60716.67788	-0.688659822	0.33743287	-2.040879489	0.041262807	0.373923074
ZRSR2	328.5908598	0.431355539	0.211534752	2.039171029	0.041432961	0.375245569
SHMT1	1664.78744	-0.72621984	0.356421494	-2.037530991	0.04159686	0.376509892
C20orf27	1218.7755	-1.232894693	0.605413069	-2.036452064	0.041704982	0.376699987
CHCHD5	292.2568165	-1.281974447	0.629513458	-2.036452804	0.041704908	0.376699987
GSR	143.8499452	1.616051003	0.793695712	2.036109025	0.041739409	0.376699987
IAH1	306.1503636	-0.690621839	0.339171279	-2.036203778	0.041729897	0.376699987
TMEM14A	266.2554474	-0.51222597	0.251532454	-2.036420991	0.041708099	0.376699987
RPL21P16	775.2301829	-1.093745592	0.537290785	-2.035667878	0.041783717	0.376880369
CAMKK2	1291.576508	-0.390514093	0.19197059	-2.034239165	0.041927488	0.377125097
LY9	4.29191602	2.342364397	1.151314953	2.034512269	0.041899973	0.377125097
MISP	1711.951658	-1.01237059	0.49767772	-2.034189094	0.041932534	0.377125097
STC1	6.044146169	-1.866563401	0.917206714	-2.035052046	0.041845636	0.377125097
YBX1P1	11.49999584	-1.386172976	0.681409925	-2.034271773	0.041924202	0.377125097
ENDOD1	347.2355456	-0.424278321	0.208601984	-2.033913168	0.041960351	0.377156381
ATP6V1C2	27.39668184	1.031745001	0.507578283	2.032681529	0.042084709	0.377381236
BTBD19	22.47398067	1.69816373	0.835201411	2.03323858	0.042028425	0.377381236
CENPM	543.1326764	-1.032106187	0.508031799	-2.031577924	0.042196403	0.377381236
COL11A1	3.89603221	2.168235853	1.066917728	2.032242782	0.042129084	0.377381236
MPST	882.753058	-1.232865184	0.606470926	-2.032851256	0.042067553	0.377381236
MRPL17	1756.327807	-0.991711314	0.488167617	-2.031497544	0.042204548	0.377381236
MRPS34	3205.719021	-1.196135588	0.588389262	-2.032898399	0.042062789	0.377381236
OVCH1	21.54896627	1.846041438	0.908403586	2.032182024	0.042135232	0.377381236
TRIML2	18.99224855	1.003221988	0.493788887	2.031681991	0.04218586	0.377381236
TIGD4	17.57432909	1.092635531	0.537937987	2.031155182	0.042239255	0.377473759
EPHA6	77.66463856	-0.560091963	0.275960898	-2.029606251	0.042396579	0.377759473
NDUFB7	918.2460513	-1.320784848	0.650679709	-2.029854057	0.042371376	0.377759473
S100A10	2547.010007	-1.157737394	0.570430354	-2.029585883	0.042398651	0.377759473
SAG	4.913277942	2.196740126	1.082193369	2.029896124	0.042367099	0.377759473
SLFN11	23.15262442	-1.015086222	0.500190141	-2.029400701	0.042417494	0.377759473
SOWAHC	776.7914981	0.672862147	0.331460249	2.029993486	0.042357201	0.377759473
ALPP	60.06516549	-0.948303495	0.467657587	-2.027773143	0.042583407	0.377760837
BTBD2	1146.412222	-0.891926488	0.440505171	-2.024780973	0.04288986	0.377760837
CFD	242.1388767	-1.357432076	0.669017084	-2.028994637	0.042458837	0.377760837
FAM64A	714.4505663	-0.886092676	0.437031295	-2.02752683	0.042608563	0.377760837
GINS2	2348.595245	-0.985887917	0.486332937	-2.027187225	0.042643269	0.377760837
IFITM2	274.0470627	-1.22005991	0.601940476	-2.026878002	0.042674891	0.377760837
KRT78	13.19833283	-1.663825748	0.820176391	-2.028619413	0.04249707	0.377760837
LOXL4	39.89545787	-0.92214429	0.455176936	-2.025902935	0.042774732	0.377760837
MSTN	6.984972413	1.734583668	0.856275342	2.02573119	0.042792339	0.377760837
NANOG	3.583572253	2.51386918	1.239759908	2.027706464	0.042590216	0.377760837
NCS1	2085.906471	-0.641128759	0.316401999	-2.026310709	0.042732955	0.377760837
NPL	132.5270763	-0.585667647	0.289271216	-2.024631608	0.042905206	0.377760837
RNF44	1222.541417	0.648844456	0.31998717	2.027720226	0.04258881	0.377760837
SEPT6	778.4552285	-0.578962186	0.285748996	-2.026121507	0.042752335	0.377760837
SLC35C1	1250.277511	-0.797785433	0.393963465	-2.025023904	0.04286491	0.377760837
SMG1P2	130.2293799	0.868332506	0.428590865	2.0260173	0.042763012	0.377760837
SNAP25	11.03007147	-1.772220541	0.875096216	-2.025172213	0.042849684	0.377760837
SNTA1	400.1929144	-1.077828455	0.532008466	-2.025961096	0.042768772	0.377760837
SULT1C2P1	5.957960657	-1.816868754	0.896985943	-2.025526452	0.042813335	0.377760837
SYCP2	78.85365648	-0.947290702	0.467185839	-2.027652857	0.04259569	0.377760837
AASDH	301.4178202	0.61340077	0.303677742	2.019906914	0.043393044	0.37797561
ARHGDIA	9985.553333	-1.023949909	0.506848571	-2.02022846	0.043359696	0.37797561
B4GALT2	1736.473755	-1.039138873	0.51420341	-2.02087122	0.043293098	0.37797561
CCDC28B	107.70752	-1.101479704	0.544361076	-2.023435829	0.043028233	0.37797561
DOK4	697.6602552	-0.674793156	0.333455888	-2.023635453	0.043007674	0.37797561
HSPA13	2431.684982	0.727486738	0.35983138	2.021743458	0.043202862	0.37797561
ITGA10	14.55347627	1.31218255	0.649249338	2.021076455	0.043271851	0.37797561
KIR3DP1	216.4968567	-0.611379145	0.302642169	-2.020138655	0.043369007	0.37797561
KLRG2	107.2018349	-0.725289326	0.358798603	-2.021438543	0.043234388	0.37797561
LGALS1	4409.232649	-1.190859327	0.588725646	-2.022774676	0.043096384	0.37797561
MRGBP	658.9270693	-0.840724608	0.416190208	-2.020048988	0.043378306	0.37797561
NARF	1214.0301	-0.932302886	0.460815876	-2.023157046	0.043056959	0.37797561
NRM	623.4143838	-1.010108202	0.500022116	-2.020127049	0.043370211	0.37797561
NSMCE4A	561.074704	-0.457883464	0.226345749	-2.02293821	0.043079518	0.37797561
NUPR1	1087.363689	1.114243158	0.551065987	2.021977738	0.043178652	0.37797561
PJA1	397.2964348	-0.559923868	0.276983056	-2.021509459	0.043227054	0.37797561
TADA3	2266.416571	-0.925123076	0.457839668	-2.02062674	0.043318419	0.37797561
TPM1	3400.150887	-0.636619242	0.314677653	-2.023083737	0.043064515	0.37797561
TSPO	1992.046281	-1.341533723	0.66400467	-2.020367904	0.04334524	0.37797561
TRNP1	188.5356118	-1.027847545	0.509157834	-2.018720868	0.04351624	0.37883576
DLGAP1	5.294259133	2.129834	1.055397548	2.018039556	0.043587142	0.379239949
MT-CO3	62914.80775	-0.491361649	0.243515861	-2.017780885	0.043614087	0.379261439
ZNF334	4.928292584	2.197020032	1.089398395	2.016727802	0.043723927	0.380003349
ZNF331	441.6331218	0.645110906	0.319935732	2.016376546	0.043760616	0.380109029
UBE2Q2P2	50.55786175	1.293283641	0.641470481	2.01612339	0.043787075	0.380125776
ESRP2	1154.193654	-0.380641136	0.188831617	-2.01577014	0.043824017	0.380200337
PIP5KL1	38.58553539	0.959287074	0.475937849	2.015572151	0.043844734	0.380200337
ITIH4	12.87636425	1.608692136	0.798375369	2.014957123	0.043909142	0.380545896
CAPS2	76.22505288	0.76410714	0.379526986	2.013314384	0.044081566	0.381102601
JUND	895.1100187	-1.062792477	0.527918881	-2.013173833	0.044096345	0.381102601
PET117	342.5053109	-0.600626808	0.298306168	-2.013457557	0.044066516	0.381102601
RP11-766F14.2	10.87345522	1.796163767	0.891891061	2.013882463	0.044021875	0.381102601
SUFU	416.6940164	-0.644180254	0.319887251	-2.013772826	0.04403339	0.381102601
CFL2	1447.292419	-0.472632352	0.234972453	-2.011437282	0.044279289	0.381408307
CXCL1	2567.930378	-0.622037833	0.309923396	-2.007069621	0.04474225	0.381408307
DARS2	1254.79409	-0.373200485	0.185902946	-2.00750173	0.044696267	0.381408307
DUSP7	1217.615673	-0.467189297	0.232419462	-2.010112635	0.044419269	0.381408307
DUXAP8	20.91690178	1.378299376	0.686328026	2.008222487	0.044619654	0.381408307
ECHS1	2662.453507	-1.11713302	0.555811224	-2.009914467	0.044440242	0.381408307
HDHD5	1191.795451	-0.892465753	0.444659508	-2.007076736	0.044741493	0.381408307
KCNK15	91.47738892	-1.344888627	0.669167279	-2.009794367	0.044452957	0.381408307
LTBP3	307.1508879	-0.985678476	0.490781946	-2.00838373	0.044602531	0.381408307
MXD4	1350.944274	-0.794856043	0.396035355	-2.007033044	0.044746145	0.381408307
NOL4L	165.0144883	-0.58509836	0.291058753	-2.010241416	0.044405644	0.381408307
NUBP2	1871.386721	-1.161406399	0.577368805	-2.011550309	0.044267362	0.381408307
PLXNA1	2483.27651	0.556380837	0.276868046	2.00955237	0.044478587	0.381408307
PSPH	1050.843338	0.687341603	0.341736849	2.011318372	0.044291839	0.381408307
RPS6KA3	3.183829571	3.046743461	1.516330227	2.009287559	0.044506647	0.381408307
RPUSD1	1291.041896	-1.05120414	0.52264094	-2.011331414	0.044290462	0.381408307
SLC6A4	4.132915216	2.425455778	1.20699314	2.009502538	0.044483866	0.381408307
STX12	470.2962347	0.566538283	0.281837002	2.010162894	0.044413951	0.381408307
TARS	23817.13673	0.354258391	0.176509248	2.007024531	0.044747051	0.381408307
TIGD5	221.4706644	-0.964564802	0.480066911	-2.009229919	0.044512756	0.381408307
TMEM154	70.21732943	1.116505804	0.555700116	2.009187639	0.044517238	0.381408307
TMEM41B	648.2581841	0.622564072	0.310036575	2.008034283	0.044639649	0.381408307
TPRG1L	901.9355469	-0.857655621	0.427223697	-2.007509477	0.044695443	0.381408307
ZBTB9	299.1590184	-0.786409885	0.391078429	-2.010875125	0.044338648	0.381408307
ZNF746	300.5600575	0.619889622	0.308829076	2.007225579	0.044725649	0.381408307
SLC25A23	1212.388054	-0.605872794	0.301973228	-2.006379171	0.044815809	0.381753103
TGIF1	1234.965491	0.402875397	0.200816917	2.00618256	0.044836774	0.381753103
PDXP	933.0513395	-0.998803161	0.497985656	-2.005686608	0.044889695	0.381993801
RIMBP3	11.69567435	-1.767179538	0.881303411	-2.005188584	0.04494289	0.382026892
STUB1	2096.750506	-1.080978174	0.53907589	-2.005243035	0.044937071	0.382026892
JMJD7-PLA2G4B	262.5652164	0.647074006	0.32276039	2.004812319	0.044983115	0.382159184
CCDC85A	9.734182169	-1.477304673	0.737660701	-2.002688596	0.045210724	0.382791967
FAM167B	10.34739892	-1.460240086	0.729058836	-2.002911168	0.045186824	0.382791967
PILRB	1272.349201	0.943147244	0.470890837	2.002899971	0.045188026	0.382791967
SEMA4D	332.858688	0.50406329	0.251716453	2.002504338	0.045230517	0.382791967
SRRD	483.0036887	-0.617696344	0.3084246	-2.002746685	0.045204485	0.382791967
TEX40	6.347086123	-2.118443101	1.057788295	-2.002709909	0.045208435	0.382791967
TPTE2P2	7.379724291	2.020161277	1.008780387	2.002577869	0.045222617	0.382791967
EIF3CL	2453.79192	-1.715606987	0.857026764	-2.001812614	0.045304889	0.382794197
LRTOMT	74.992295	1.16114387	0.580008953	2.001941287	0.045291047	0.382794197
PODXL2	4102.223331	-0.946784639	0.472944031	-2.001895734	0.045295947	0.382794197
FSTL4	6570.103736	-0.662710917	0.331201056	-2.000932377	0.045399678	0.383065022
SLC23A3	20.97475668	1.538042805	0.768703779	2.000826388	0.045411103	0.383065022
ZFPM1	49.38643441	1.017998417	0.508717133	2.001108968	0.045380648	0.383065022
LSS	1885.214323	0.383107139	0.191519988	2.000350687	0.045462409	0.38328917
FIBIN	48.47203489	-0.672028978	0.336004904	-2.000057053	0.045494104	0.383347813
CTXN1	256.5063537	-1.389274166	0.694937428	-1.99913562	0.045593682	0.383712126
GPX4	2271.574529	-1.211509258	0.606059894	-1.998992623	0.045609152	0.383712126
RPL13P12	15.48161984	-1.788136131	0.89452885	-1.998969771	0.045611625	0.383712126
ZNF197	493.1965847	0.661482561	0.330986526	1.998518091	0.045660521	0.383915044
TCEAL8	571.3007179	-0.394141801	0.197265588	-1.998026135	0.045713827	0.384154805
EBNA1BP2	5381.013482	-0.976913441	0.48922404	-1.996863117	0.045840055	0.384381758
GABBR1	143.6618663	0.83929339	0.420183746	1.997443732	0.045777001	0.384381758
HAS2	98.44272576	-0.699084979	0.350080529	-1.996926199	0.045833201	0.384381758
SEC61A2	215.0572089	0.538707491	0.269733427	1.997184769	0.045805115	0.384381758
CYP2S1	54.81170202	-1.094080355	0.548017008	-1.996435036	0.04588659	0.384563874
ASPG	20.45047446	1.02474409	0.513437062	1.995851422	0.045950098	0.384887953
C1orf53	71.85431013	-1.100532899	0.55161427	-1.995113179	0.046030537	0.384896232
CISD3	1153.738612	-1.311996466	0.658087166	-1.993651502	0.046190153	0.384896232
HRH1	360.796118	0.477995441	0.239677934	1.994323936	0.046116665	0.384896232
IGFBP4	2004.428506	-1.00307478	0.503155965	-1.993566309	0.04619947	0.384896232
MRPL12	4003.238605	-1.245962261	0.624854524	-1.994003745	0.046151645	0.384896232
NHSL2	19.41186245	1.705036801	0.855181759	1.993771244	0.046177059	0.384896232
NPIPA7	111.2872296	0.772757599	0.387262787	1.995434688	0.045995491	0.384896232
RDM1	29.94440655	-0.780758778	0.391381794	-1.994877609	0.04605623	0.384896232
TTBK2	518.6159981	0.781008638	0.391675903	1.994017584	0.046150133	0.384896232
TWF2	1403.22218	-1.112168243	0.557483286	-1.994980424	0.046045015	0.384896232
INAFM2	399.2621844	-0.459004084	0.230270203	-1.99332818	0.046225523	0.38490634
KCNH5	263.9850418	-0.777541894	0.390126978	-1.993048259	0.046256163	0.384954619
ALDOA	13510.24013	-1.094973503	0.549756025	-1.991744433	0.046399106	0.385325347
HS3ST1	6.152343094	-3.439608918	1.726554947	-1.992180396	0.046351268	0.385325347
PANK2	588.4093186	0.416543659	0.209136116	1.991734702	0.046400174	0.385325347
RASA4CP	17.56888286	-1.063420906	0.533743578	-1.992381641	0.0463292	0.385325347
S100A4	6177.837926	-1.124271711	0.564568383	-1.991382699	0.04643883	0.3854398
ARHGEF19	336.9249976	-0.528580244	0.265566378	-1.990388422	0.046548164	0.385933844
SAA1	1751.333624	-1.08067094	0.542931878	-1.990435604	0.046542971	0.385933844
ARF3	4073.577454	-0.546443944	0.274660113	-1.989527849	0.046642971	0.386186701
AURKAIP1	2518.702548	-1.271272613	0.63901252	-1.98943303	0.046653427	0.386186701
C2orf15	12.95977169	-1.347107669	0.676996961	-1.989828238	0.04660986	0.386186701
ANKRD29	51.10759921	-0.75414871	0.379163602	-1.988979709	0.046703443	0.386271813
SELENOH	743.6879404	-1.059187424	0.532552566	-1.988888029	0.046713563	0.386271813
KHDRBS1	5954.489766	-0.478108262	0.240426938	-1.98858026	0.046747552	0.386281864
WASH3P	146.4436659	0.565008971	0.284148905	1.988425648	0.046764635	0.386281864
BCAS2	1334.028872	0.479622851	0.241274563	1.987871599	0.046825892	0.386420253
C1orf122	543.7076977	-1.344953611	0.67659624	-1.987823064	0.046831262	0.386420253
GCDH	860.9328347	-0.75262738	0.37867572	-1.987524789	0.046864272	0.38648683
BCL2L1	1116.721346	-0.722443121	0.364146646	-1.983934572	0.047263134	0.387230169
BRD4	1708.068676	0.431023249	0.217178538	1.984649374	0.047183495	0.387230169
C19orf43	2510.04523	-1.126095274	0.56800467	-1.982545803	0.047418186	0.387230169
CPT1B	189.0609332	0.790878422	0.398779424	1.983247815	0.047339755	0.387230169
GEMIN5	2437.097976	-0.445805638	0.224775543	-1.983336939	0.047329806	0.387230169
HELZ2	299.1308733	0.408034415	0.205688543	1.983748869	0.047283843	0.387230169
HSPB8	1609.824559	0.706030889	0.355550596	1.985739573	0.047062249	0.387230169
KIF22	3258.075413	-0.850992139	0.428915396	-1.984055938	0.047249604	0.387230169
LMCD1	19.79071032	-1.548197804	0.781040834	-1.982223894	0.047454188	0.387230169
MMAB	594.8882675	-0.959328496	0.483707875	-1.983280704	0.047336083	0.387230169
NAT14	309.4324294	-1.059121012	0.534251698	-1.982438271	0.04743021	0.387230169
OLAH	3.543810891	-2.783123693	1.402263979	-1.984735923	0.04717386	0.387230169
PKD1P1	945.3252468	1.433724448	0.72305687	1.982865397	0.047382467	0.387230169
PLXND1	2388.769094	-0.605304191	0.305200262	-1.983301676	0.047333742	0.387230169
RAB20	98.23813131	-1.126600043	0.567279149	-1.985971184	0.047036524	0.387230169
RNF213	3857.227594	0.723651933	0.364466598	1.985509608	0.047087802	0.387230169
SLC16A3	11077.00777	-0.870704261	0.439127228	-1.982806363	0.047389063	0.387230169
SLC35A4	2391.191382	-0.471324964	0.237411076	-1.985269482	0.047114497	0.387230169
TIAF1	51.61912387	0.760465886	0.382883332	1.98615563	0.047016046	0.387230169
VASN	1557.30473	-0.856910547	0.431648369	-1.98520511	0.047121656	0.387230169
DCST1	41.01580297	-0.75423776	0.380723032	-1.981066806	0.047583782	0.387467037
GP6	8.670214527	1.511184174	0.763024219	1.980519277	0.047645209	0.387467037
MZT2A	959.3505217	-1.318673457	0.66543265	-1.981678321	0.047515255	0.387467037
NID2	327.1862647	0.782773312	0.395304019	1.980180503	0.04768325	0.387467037
RP11-446H18.1	5.043733503	2.237548422	1.129460676	1.98107687	0.047582654	0.387467037
RP11-49I11.2	4.720723776	2.121184228	1.070988678	1.980585109	0.04763782	0.387467037
SPOCD1	50.61959642	-0.81150002	0.409811031	-1.980181005	0.047683193	0.387467037
ZNF185	958.1096367	-0.718081308	0.362406541	-1.9814248	0.047543655	0.387467037
AMPD3	57.68391085	0.723204848	0.36547309	1.978818323	0.047836465	0.387492868
CTC-534A2.2	99.47095027	0.931005036	0.470370601	1.979301077	0.047782118	0.387492868
LSM14A	2046.76118	0.485819267	0.245483947	1.979026624	0.047813009	0.387492868
RTN4IP1	227.0875711	-0.655735684	0.331286165	-1.97936332	0.047775115	0.387492868
TMEM110	503.8656327	-0.720219706	0.363900957	-1.979164092	0.047797534	0.387492868
XRCC1	772.8989525	-0.495715839	0.250378952	-1.979862261	0.047719008	0.387492868
DENND4B	1449.306123	0.697355591	0.352530057	1.978145062	0.047912344	0.387622755
RHOBTB2	1031.055012	-0.406026592	0.205270209	-1.978010319	0.047927543	0.387622755
SCN2A	29.65640574	1.41941993	0.717583625	1.978055074	0.047922494	0.387622755
IQCF3	4.846472904	-2.397184683	1.212056995	-1.977782146	0.047953289	0.387628669
C1QTNF1	689.23607	-0.789152407	0.399422039	-1.975735763	0.048184712	0.388486108
CD82	107.0398385	-0.945351847	0.478343433	-1.976303598	0.048120402	0.388486108
CTNNA2	4.309004983	3.614823311	1.828882888	1.976519839	0.048095931	0.388486108
GSDMB	67.85646634	1.029068048	0.520807325	1.975909322	0.048165048	0.388486108
LRP8	4344.845492	0.723523614	0.366140457	1.976082132	0.048145476	0.388486108
CCDC149	8.985486322	1.337735895	0.677286846	1.97513934	0.048252337	0.388829028
GU182355.5	63.35777211	-1.041821583	0.528295573	-1.972042994	0.048604699	0.391272462
RP11-274B21.3	50.11383137	0.778124859	0.394580424	1.972031077	0.048606059	0.391272462
EPRS	8986.182754	0.483677227	0.245314707	1.971660126	0.048648418	0.391410121
ALPK3	38.33006939	1.355650505	0.68775303	1.971129817	0.048709029	0.391694402
ZNF484	153.7264669	0.92665677	0.470323999	1.970251937	0.048809504	0.392298792
CDC20	5606.718051	-0.96887172	0.492102939	-1.968839532	0.048971521	0.392786072
RASGRP3	14.65500076	1.848212718	0.938685881	1.968936314	0.048960405	0.392786072
RFX3	167.4942249	0.777361137	0.394766286	1.969167995	0.048933803	0.392786072
SPATC1L	166.5862501	-1.189016808	0.603877429	-1.96897044	0.048956486	0.392786072
ALDOC	544.0251944	-0.915744508	0.465294348	-1.968097211	0.049056854	0.393063602
TMEM256	121.5633089	-1.258279544	0.639327373	-1.968130252	0.049053053	0.393063602
TGFBI	19677.81536	-0.659520611	0.335278256	-1.967084349	0.049173487	0.393794501
SLC35F1	3.035721505	2.777170005	1.412019639	1.966806925	0.049205474	0.39384712
FGFRL1	1211.693481	-0.427787189	0.217693521	-1.965089208	0.049403914	0.394010831
GOLGA8F	3.413026085	5.208195107	2.649202757	1.965948093	0.049304607	0.394010831
HIST1H2AJ	3.750328564	-2.456622063	1.250017526	-1.965270097	0.049382985	0.394010831
SGSH	536.6668613	0.417493406	0.212408528	1.965520929	0.049353976	0.394010831
TECRP1	4.163225471	-5.657401562	2.877298836	-1.966219668	0.049273241	0.394010831
TGFBR3L	31.90854574	-1.322748948	0.672963057	-1.965559529	0.049349513	0.394010831
WWTR1	1343.126203	0.403550493	0.205359582	1.965092105	0.049403578	0.394010831
SRSF12	7.166807867	2.293299695	1.167282718	1.964648033	0.049454989	0.394215279
PTPMT1	733.8485441	-0.916655171	0.466725435	-1.964013748	0.049528498	0.394598252
ADRB2	61.02517212	-0.758416693	0.386630827	-1.961604303	0.049808571	0.395406565
BOK	322.1941611	-0.97268453	0.495818341	-1.961776017	0.049788567	0.395406565
C9orf16	1583.345895	-1.241783194	0.632870628	-1.962143825	0.049745742	0.395406565
CROCCP2	299.2580839	0.572500781	0.291729003	1.9624404	0.049711233	0.395406565
MTFR1L	681.4594934	-0.673163609	0.342989305	-1.962637314	0.049688332	0.395406565
MYO1A	3.15357808	3.273709357	1.667963567	1.96269836	0.049681234	0.395406565
NUDT2	489.7296368	-0.923041103	0.470474879	-1.961934939	0.049770059	0.395406565
SLX1A	332.7161167	-0.774126116	0.394790643	-1.960852236	0.049896263	0.395494877
STARD13	195.4372534	-0.616486805	0.314345115	-1.961178258	0.049858232	0.395494877
ZNF593	595.7967019	-1.325883007	0.676170317	-1.960871357	0.049894031	0.395494877
CDH3	20.71604261	-0.926825269	0.472966365	-1.959600803	0.050042467	0.395660301
DCTPP1	1829.65368	-1.083315099	0.552776157	-1.959771754	0.050022474	0.395660301
ETHE1	355.8503877	-1.113791561	0.568204428	-1.960195144	0.049972986	0.395660301
MPG	648.5466587	-1.225455881	0.62543597	-1.959362653	0.050070331	0.395660301
NEURL1	521.8817942	-0.829666376	0.423416566	-1.959456579	0.05005934	0.395660301
RPL17-C18orf32	26.49743966	1.09576816	0.559139398	1.959740566	0.050026121	0.395660301
PPP1R13L	982.6354303	-0.772973719	0.394571752	-1.959019408	0.050110514	0.395776006
C15orf48	82.64614399	-0.849912597	0.433898889	-1.958780304	0.050138521	0.395795478
DCN	335.7173935	-0.480407167	0.245381884	-1.957793941	0.050254197	0.396132345
DCPS	525.5898034	-0.957436896	0.488984974	-1.958008828	0.050228977	0.396132345
NOTCH4	16.7616318	1.008909797	0.515347628	1.957726673	0.050262094	0.396132345
TMEM236	19.45139945	1.165283097	0.595277866	1.95754481	0.050283449	0.396132345
RNF26	1263.080061	-0.639109247	0.326537974	-1.957227941	0.050320675	0.396224178
ZNF329	56.83136623	0.655910819	0.335202105	1.956762231	0.050375429	0.396453863
ARHGEF4	1046.40801	0.525030518	0.2685222	1.955259256	0.050552478	0.396504058
DNAJC30	270.5536452	-0.950245637	0.48606639	-1.954970878	0.050586508	0.396504058
MEF2A	1300.801379	0.871065752	0.445412783	1.955637075	0.050507922	0.396504058
NMRAL1	1292.238253	-0.881043404	0.450390897	-1.956174978	0.050444545	0.396504058
P4HA3	161.6227738	-0.588820105	0.300992845	-1.956259473	0.050434596	0.396504058
STRIP1	969.8368837	0.368514714	0.188482015	1.955171765	0.0505628	0.396504058
SURF2	814.7415307	-1.054443198	0.539345641	-1.955041662	0.050578153	0.396504058
WRAP53	1035.925786	-0.952500258	0.487141773	-1.955283474	0.050549621	0.396504058
TRIOBP	408.3414914	-0.408967994	0.209255715	-1.954393431	0.050654707	0.396729967
ZFP36L1	3487.727881	0.445192278	0.227802175	1.954293361	0.050666534	0.396729967
GALE	1208.403063	-0.901485451	0.461390618	-1.953844347	0.050719628	0.396945129
PZP	4.068205514	-2.325979912	1.190818045	-1.953262232	0.05078853	0.397283728
THAP7	712.7001321	-0.971685478	0.497601926	-1.952736571	0.050850818	0.397570269
GLRX	473.1745194	0.610863604	0.312895326	1.952293798	0.050903333	0.397579665
S100A14	288.1919754	-0.807253366	0.413459181	-1.95243788	0.050886239	0.397579665
FZD10	18.67191234	-1.160955968	0.594755519	-1.951988558	0.050939563	0.397662202
STAG3L5P	357.0399414	0.903575997	0.462953975	1.951762044	0.050966463	0.397671855
ACTR5	276.528212	-0.832274509	0.42662381	-1.950839332	0.051076161	0.397869606
ARSB	15.76308717	1.012979901	0.519349476	1.950478335	0.051119133	0.397869606
EMC9	160.7625118	-1.080487428	0.554019701	-1.950268963	0.05114407	0.397869606
FERMT1	1219.347756	-0.445119359	0.228236617	-1.950253932	0.051145861	0.397869606
RP11-611O2.3	37.31209815	0.866043641	0.443853716	1.951191598	0.051034258	0.397869606
SERAC1	17.1371234	1.141864735	0.585387001	1.950615119	0.051102847	0.397869606
LINC00674	8.77404663	1.518175032	0.778682127	1.949672374	0.051215181	0.398143424
LY6K	2334.157471	-1.074802571	0.551314356	-1.949527632	0.051232446	0.398143424
ABHD17B	428.5177304	0.528986327	0.271542129	1.948081971	0.051405156	0.398543881
F8A3	326.9030575	-0.977071042	0.501733503	-1.947390471	0.05148794	0.398543881
HES7	459.1936633	-0.720846516	0.370163076	-1.94737553	0.05148973	0.398543881
POFUT1	2947.421996	-0.334942849	0.171974118	-1.947635215	0.051458627	0.398543881
RP11-573M3.3	11.02536742	1.349634687	0.692921774	1.947744664	0.051445523	0.398543881
[truncated: 32,887 more rows]
